# Supplementary material for: The Effect of Bad News and CEO Apology of Corporate on User Responses in Social Media
Source: PLoS One. 2015 May 7;10(5):e0126358. doi: 10.1371/journal.pone.0126358 (PMC4423858; doi:10.1371/journal.pone.0126358)
Supplement: S1 Dataset — (ZIP) [file pone.0126358.s002.zip]

Archive with 12 entries (12 files):
- Domino/Network_Topology/apology_edges.txt
- Domino/Network_Topology/apology_nodes.txt
- Domino/Network_Topology/commentary_edges.txt
- Domino/Network_Topology/commentary_nodes.txt
- Domino/Network_Topology/prank_edges.txt
- Domino/Network_Topology/prank_nodes.txt
- Domino/User_Tweet/apology_uid_tid_time.txt
- Domino/User_Tweet/commentary_uid_tid_time.txt
- Domino/User_Tweet/prank_uid_tid_time.txt
- Emart/emart_tid_uid_time.txt
- Emart/followers_yjchung.txt
- README.doc
