# Supplementary material for: The Effect of Bad News and CEO Apology of Corporate on User Responses in Social Media
Source: PLoS One. 2015 May 7;10(5):e0126358. doi: 10.1371/journal.pone.0126358 (PMC4423858; doi:10.1371/journal.pone.0126358)
Supplement: S1 Dataset — (ZIP) [file pone.0126358.s002.zip › Domino/Network_Topology/apology_edges.txt]

11314113	1147872
11314113	11078
11314113	12259713
11314113	12743453
11314113	14317953
11314113	14457103
11314113	14459
11314113	14029413
11314113	15512397
11314113	15791595
11314113	15995102
11314113	18142039
11314113	18574771
11314113	18923242
11314113	10890662
11314113	48084
11314113	5121842
11314113	5849063
11314113	622064
11314113	6645433
11314113	6669903
11314113	6830253
11314113	7904993
11314113	9740463
11415	15390208
11415	15018110
11415	17355387
11415	18574771
11415	32555033
11415	48084
11415	57764
11415	622064
11415	7787723
11415	882902
11415	8029143
1147872	11314113
1147872	14317953
1147872	14459
1147872	15342481
1147872	15791595
1147872	16803622
1147872	16960140
1147872	16096260
1147872	17161883
1147872	10542372
1147872	5360402
1147872	708881
1147872	823711
1147872	9226513
11550413	820911
11776543	15748671
11776543	16960140
11776543	9740463
11840393	12384763
11840393	14459
11888633	15772068
11888633	16803622
11888633	18908883
11888633	21387805
11078	14459
11078	17414668
11078	22134931
11078	32555033
12136943	13138363
12136943	14029413
12136943	15196683
12136943	15370355
12136943	16507544
12136943	48084
12136943	57764
12136943	5849063
12136943	7904993
12136943	709385
12136943	835268
12136943	8955513
12174423	12743453
12174423	14317953
12174423	14459
12174423	15246348
12174423	15383921
12174423	16304019
12174423	16958874
12174423	16960140
12174423	16998604
12174423	18574771
12174423	19564330
12174423	22334766
12174423	48084
12174423	5360402
12174423	57764
12174423	5849063
12174423	621804
12174423	622064
12174423	8431813
12174423	882902
12174423	8955513
12174423	8029143
12174423	9740463
12259713	11314113
12259713	12136943
12259713	12743453
12259713	12083603
12259713	12000553
12259713	13384423
12259713	14317953
12259713	14457103
12259713	14459
12259713	15138643
12259713	15165682
12259713	15226944
12259713	15246348
12259713	15342481
12259713	15370355
12259713	15512397
12259713	15748671
12259713	15791595
12259713	15871866
12259713	1587302
12259713	15949239
12259713	15995102
12259713	16331201
12259713	16538533
12259713	16759947
12259713	16960140
12259713	17639919
12259713	18923242
12259713	18970671
12259713	18987531
12259713	19130631
12259713	19854180
12259713	19069615
12259713	10193042
12259713	10906805
12259713	2651962
12259713	27238415
12259713	4904612
12259713	5360402
12259713	57764
12259713	5849063
12259713	621804
12259713	6693893
12259713	6830253
12259713	784892
12259713	7933493
12259713	7904993
12259713	708881
12259713	709385
12259713	8431813
12259713	882902
12259713	8955513
12259713	8029143
12259713	9740463
12384763	11840393
12384763	14317953
12384763	14459
12384763	15326548
12384763	1539772
12384763	15721469
12384763	15854845
12384763	16487062
12384763	16759947
12384763	16899961
12384763	16938132
12384763	16941416
12384763	16998604
12384763	17482998
12384763	17794490
12384763	18286058
12384763	18574771
12384763	18995740
12384763	18075918
12384763	19107330
12384763	19553504
12384763	19755347
12384763	19854180
12384763	10464057
12384763	10546139
12384763	10000291
12384763	21322546
12384763	23871463
12384763	25991556
12384763	26400660
12384763	26594047
12384763	3647562
12384763	4318362
12384763	4844762
12384763	5849063
12384763	5934323
12384763	6307003
12384763	6830253
12309	14459
12309	18574771
12309	820911
12537763	14459
12537763	16096260
12537763	19288900
12537763	24222003
12743453	12174423
12743453	12259713
12743453	12000553
12743453	14459
12743453	14029413
12743453	15269901
12743453	15363074
12743453	15370355
12743453	15390208
12743453	15304545
12743453	15512397
12743453	15748671
12743453	15785448
12743453	15791595
12743453	15913877
12743453	15995102
12743453	15036998
12743453	16538533
12743453	16960140
12743453	17377165
12743453	18970671
12743453	18987531
12743453	10142184
12743453	10173099
12743453	10181164
12743453	10440981
12743453	10914372
12743453	21095837
12743453	27238415
12743453	32555033
12743453	48084
12743453	4904612
12743453	5849063
12743453	621804
12743453	7933493
12743453	8818323
12743453	882902
12743453	8955513
12743453	8029143
12743453	9740463
12743453	9790433
12701153	12000553
12701153	14459
12701153	32555033
12701153	57764
12701153	6830253
12701153	7917713
12701153	835268
12812993	32555033
12823843	820911
12902763	16960140
12902763	835268
12902763	8494993
12083603	12136943
12083603	14459
12083603	16960140
12083603	57764
12083603	621804
12083603	882902
12083603	9226513
12087563	12083603
12087563	14459
12087563	14029413
12087563	15222362
12087563	15208226
12087563	15687342
12087563	16635243
12087563	17791629
12087563	18936968
12087563	18970671
12087563	48084
12087563	8955513
12087563	8029143
12000553	12259713
12000553	12743453
12000553	12701153
12000553	14459
12000553	15363074
12000553	15370355
12000553	15545228
12000553	15643421
12000553	15712299
12000553	15701924
12000553	1587302
12000553	15995102
12000553	16292102
12000553	16331201
12000553	16538533
12000553	16759947
12000553	16960140
12000553	16096260
12000553	17427097
12000553	17616741
12000553	18574771
12000553	18970671
12000553	18987531
12000553	57764
12000553	622064
12000553	8955513
12000553	8029143
12000553	9790433
13138363	12136943
13138363	14459
13138363	16538533
13138363	16960140
13138363	835268
13138363	8955513
13192943	12259713
13192943	14317953
13192943	14459
13192943	1587302
13192943	16145086
13192943	1895452
13192943	25131164
13192943	4844762
1327682	13804173
1327682	15383921
1327682	15413652
13293163	21167542
13384423	12259713
13384423	14459
13384423	15269901
13384423	15398601
13384423	15390208
13384423	16960140
13384423	32555033
13384423	3740442
13384423	48084
13384423	5849063
13384423	6645433
13384423	7904993
13384423	8882983
13384423	8029143
13384423	9740463
13442193	16960140
13442193	882902
13461393	12384763
13461393	16958874
13781923	2001352
13804173	1327682
13804173	16960140
13804173	18046838
14130813	16960140
14169533	17592258
14169533	8373343
14106133	14588233
14106133	15383921
14106133	15748671
14106133	15791595
14106133	15913877
14106133	19069615
14106133	2001352
14106133	3740442
14106133	7933493
14106133	8431813
14106133	882902
14106133	8029143
14106133	9740463
14253063	16275676
14317953	11314113
14317953	1147872
14317953	12174423
14317953	12259713
14317953	12384763
14317953	13192943
14317953	14459
14317953	15192173
14317953	15196683
14317953	15326548
14317953	15327114
14317953	15390208
14317953	15494332
14317953	15513768
14317953	15514350
14317953	15748671
14317953	15791595
14317953	15061630
14317953	16304019
14317953	16507544
14317953	16960140
14317953	16096260
14317953	17355387
14317953	17439677
14317953	17442873
14317953	18574771
14317953	18637295
14317953	18952074
14317953	18046838
14317953	18075918
14317953	18082781
14317953	19130631
14317953	19366412
14317953	19553504
14317953	19069615
14317953	23486826
14317953	2894352
14317953	31040327
14317953	4844762
14317953	6645433
14317953	6830253
14317953	784892
14317953	8382293
14317953	8431813
14317953	882902
14317953	8955513
14317953	8023763
14317953	8029143
14317953	9249113
14317953	9740463
14317953	9790433
14346143	6669903
14457103	11314113
14457103	12259713
14457103	14459
14457103	15327114
14457103	15507948
14457103	15949239
14457103	16960140
14457103	16096260
14457103	17639919
14457103	17913899
14457103	18574771
14457103	18694578
14457103	18082781
14457103	19366412
14457103	19854180
14457103	10914372
14457103	6645433
14457103	6830253
14457103	784892
14457103	8029143
14459	11314113
14459	1147872
14459	11840393
14459	11078
14459	12136943
14459	12174423
14459	12259713
14459	12384763
14459	12309
14459	12537763
14459	12743453
14459	12823843
14459	12083603
14459	12087563
14459	12000553
14459	13192943
14459	13384423
14459	14317953
14459	14457103
14459	14555613
14459	14695663
14459	14029413
14459	15131923
14459	15138643
14459	15165682
14459	15192173
14459	15196683
14459	15100691
14459	15222362
14459	15246348
14459	15251186
14459	15253464
14459	15275125
14459	15293629
14459	15295526
14459	15208226
14459	15326548
14459	15327114
14459	15349232
14459	15356600
14459	15364580
14459	15370355
14459	15382469
14459	15416018
14459	15424027
14459	15458954
14459	15485921
14459	15494332
14459	15512397
14459	15513768
14459	15514350
14459	15519112
14459	15533657
14459	15545228
14459	15546735
14459	15594256
14459	15682484
14459	1568272
14459	15697376
14459	15748671
14459	15749285
14459	15772068
14459	15785448
14459	15791595
14459	15701924
14459	15887196
14459	15913877
14459	15924927
14459	15949239
14459	15995102
14459	15018110
14459	15059152
14459	15061630
14459	16189791
14459	16262805
14459	16292102
14459	16319624
14459	16304019
14459	16457502
14459	16459068
14459	16538533
14459	16568466
14459	16649807
14459	1667302
14459	16759947
14459	16808302
14459	16960140
14459	16998604
14459	16045820
14459	16096260
14459	17161883
14459	17319046
14459	17414668
14459	17427097
14459	17442873
14459	17475978
14459	17564665
14459	17671793
14459	17680947
14459	17604526
14459	17913899
14459	18110671
14459	18142039
14459	18286058
14459	18315620
14459	18362204
14459	18490024
14459	18531819
14459	18565452
14459	18574771
14459	18633921
14459	18637295
14459	18660066
14459	18694578
14459	18923242
14459	1895452
14459	18970671
14459	18908883
14459	18046838
14459	18075918
14459	18082781
14459	18087074
14459	18080414
14459	19130631
14459	19153348
14459	19253907
14459	19366412
14459	19470858
14459	19854180
14459	19881687
14459	19075384
14459	10142184
14459	10415996
14459	10460971
14459	10771068
14459	10811594
14459	10814496
14459	10892061
14459	10906805
14459	21407960
14459	21593728
14459	21598444
14459	21950245
14459	22153494
14459	22233960
14459	22337418
14459	22444380
14459	22570935
14459	22679111
14459	23486826
14459	23584887
14459	24970593
14459	26319707
14459	2651962
14459	26757691
14459	28419900
14459	2894352
14459	20262404
14459	20414
14459	31383571
14459	3647562
14459	37104
14459	4309572
14459	4844762
14459	48084
14459	4911452
14459	4904612
14459	5121842
14459	5211
14459	5360402
14459	57764
14459	5849063
14459	501544
14459	621804
14459	622064
14459	6262803
14459	6307003
14459	6645433
14459	6669903
14459	6693893
14459	6770573
14459	6830253
14459	602044
14459	7238913
14459	726904
14459	7460393
14459	7556023
14459	7641493
14459	769716
14459	7733013
14459	783487
14459	784892
14459	7904993
14459	708881
14459	709385
14459	8136063
14459	816829
14459	8228563
14459	823711
14459	828768
14459	820911
14459	8333323
14459	835268
14459	8382293
14459	8431813
14459	8494993
14459	8519453
14459	8818323
14459	882902
14459	8882983
14459	8955513
14459	8023763
14459	8029143
14459	9226513
14459	9249113
14459	9250943
14459	9559253
14459	9740463
14459	9790433
14555613	14459
14555613	15545228
14555613	17680947
14555613	882902
14555613	8029143
14588233	14106133
14624953	17246703
14695663	14459
14695663	15748671
14695663	16487062
14695663	18574771
14695663	18923242
14695663	48084
14695663	7238913
14895943	15949239
14895943	16960140
14895943	19119916
14895943	2001352
14988693	16960140
14029413	11314113
14029413	12136943
14029413	12087563
14029413	14346143
14029413	15138643
14029413	15222362
14029413	15363074
14029413	15370355
14029413	15440268
14029413	15512397
14029413	15514350
14029413	15575091
14029413	15748671
14029413	16319624
14029413	16393508
14029413	16635243
14029413	16960140
14029413	17680947
14029413	18142039
14029413	18936968
14029413	18987531
14029413	25131164
14029413	32555033
14029413	48084
14029413	57764
14029413	622064
14029413	6693893
14029413	709385
14029413	8519453
14029413	8955513
14029413	8029143
14029413	9740463
15131923	15445417
15131923	16960140
15131923	621804
15138643	12259713
15138643	14459
15138643	14029413
15138643	15208226
15138643	15748671
15138643	15949239
15138643	16960140
15138643	17161883
15138643	18286058
15138643	18574771
15138643	18987531
15138643	57764
15138643	5849063
15138643	5948383
15138643	6693893
15138643	7904993
15138643	8519453
15165123	16960140
15165682	12259713
15165682	15377242
15165682	27238415
15165682	9226513
15171986	17913899
15178242	16960140
15192173	12823843
15192173	1327682
15192173	14317953
15192173	14459
15192173	16960140
15192173	18369328
15192173	10090276
15192173	5211
15192173	835268
15192949	16960140
15196683	12136943
15196683	14317953
15196683	14459
15196683	15370355
15196683	16960140
15196683	16096260
15196683	17639919
15196683	19366412
15196683	22114906
15196683	22339638
15196683	4844762
15196683	6645433
15196683	6669903
15196683	7904993
15196683	835268
15103402	14459
15108166	32555033
15100691	14459
15100691	7933493
15100691	820911
15218393	32555033
15222362	12087563
15222362	14459
15222362	14029413
15222362	15363074
15222362	16635243
15222362	16960140
15222362	57764
15226701	5360402
15226701	835268
15226944	14459
15226944	18574771
15226944	6645433
15226944	835268
15226944	882902
15226944	8955513
15226944	8029143
15245719	15918655
15245719	16380756
15245719	19366412
15245719	9249113
15246348	12174423
15246348	12259713
15246348	14459
15246348	15398601
15246348	1587302
15246348	16958874
15246348	16960140
15246348	18574771
15246348	10465416
15246348	22134931
15246348	22334766
15246348	22339638
15246348	622064
15246348	6645433
15246348	6669903
15246348	7933493
15246348	708881
15246348	8029143
15251186	14459
15251186	16960140
15251186	57764
15251186	622064
15251186	835268
15251186	8818323
15253464	14459
15253464	820911
15269901	12743453
15269901	13384423
15269901	15281867
15269901	16096260
15269901	6645433
15269901	6669903
15275125	14459
15275125	835268
15278172	16960140
15278172	17702504
15278172	18574771
15278172	19844506
15278172	22444380
15279762	8136063
15281867	15269901
15281867	16960140
15293629	22114906
15295526	15913877
15208226	12087563
15208226	14459
15208226	15138643
15208226	1587302
15208226	18923242
15208226	19342406
15208226	10771068
15208226	5849063
15208226	622064
15208226	6645433
15208226	7904993
15208226	709385
15208226	8882983
15208226	8029143
15208226	9740463
15314906	32555033
15326548	12384763
15326548	14317953
15326548	14459
15326548	15513768
15326548	15545228
15326548	15721469
15326548	15772068
15326548	15791595
15326548	15913877
15326548	15061630
15326548	16193406
15326548	16352132
15326548	16359500
15326548	16304019
15326548	16507544
15326548	16960140
15326548	16998604
15326548	16096260
15326548	17161883
15326548	17439677
15326548	17639919
15326548	18574771
15326548	18694578
15326548	19130631
15326548	23584887
15326548	23501251
15326548	23853964
15326548	24970593
15326548	2651962
15326548	4844762
15326548	6307003
15326548	6645433
15326548	784892
15326548	8431813
15326548	9249113
15327114	12384763
15327114	14317953
15327114	14457103
15327114	14459
15327114	15949239
15327114	16096260
15327114	4844762
15327114	7933493
15327114	828768
15327114	882902
15342481	1147872
15342481	12259713
15342481	12743453
15342481	709385
15342600	15693561
15342600	820911
15349232	14459
15356600	18574771
15357821	16275676
15357821	17906246
15357821	621804
15357821	6645433
15357821	6669903
15358647	16960140
15358647	19136128
15358647	10542372
15358647	10771068
15358647	21387805
15363074	12743453
15363074	12000553
15363074	14029413
15363074	15222362
15363074	15545228
15363074	15748671
15363074	16960140
15363074	622064
15363074	7904993
15363074	882902
15363074	8955513
15363074	8029143
15364580	14459
15364580	16275676
15364580	16978002
15369490	16960140
15369974	13192943
15377242	15165682
15370355	12136943
15370355	12259713
15370355	12743453
15370355	12000553
15370355	14459
15370355	14029413
15370355	15196683
15370355	15594256
15370355	16538533
15370355	16960140
15370355	17161883
15370355	17213489
15370355	17694662
15370355	18362204
15370355	18923242
15370355	24064450
15370355	48084
15370355	57764
15370355	5849063
15370355	621804
15370355	6830253
15370355	709385
15370355	835268
15370355	8955513
15370355	8029143
15382469	14459
15382469	15721758
15382469	15728917
15382469	1667302
15382469	16752938
15382469	882902
15383921	1327682
15383921	1587302
15383921	15949239
15383921	16960140
15383921	19564330
15383921	709385
15383921	828768
15383921	882902
1539772	12384763
1539772	7933493
15398601	15449528
15398601	15507948
15398601	15682484
15390208	11415
15390208	12743453
15390208	13384423
15390208	14317953
15390208	15440268
15390208	15748671
15390208	15859115
15390208	15892849
15390208	17680947
15390208	17906246
15390208	18574771
15390208	18923242
15390208	18970671
15390208	24222003
15390208	48084
15390208	835268
15390208	8431813
15390208	8029143
15390208	9740463
15304545	15785448
15304545	16960140
15304545	18923242
15304545	10142184
15304545	32555033
15304545	48084
15304545	882902
15306205	16960140
15306205	32555033
15413652	1327682
15413652	16331201
15413652	882902
15416018	14459
15424027	14459
15424027	8136063
15445417	15131923
15445417	19644583
15449528	15398601
15449528	15507948
15449528	15682484
15449528	18970671
15449528	5121842
15449528	9740463
15440268	12136943
15440268	12000553
15440268	14029413
15440268	15390208
15440268	15512397
15440268	16960140
15440268	17560162
15440268	8955513
15452774	14459
15458954	14459
15458954	16960140
15485921	835268
15494332	14317953
15494332	14459
15494332	16960140
15494332	18574771
15401235	7904993
15405654	17892480
15405654	18941191
15408954	16960140
15408954	17442873
15408954	18951306
15512397	11314113
15512397	12259713
15512397	12743453
15512397	14459
15512397	14029413
15512397	15440268
15512397	15575091
15512397	15687342
15512397	15748671
15512397	1587302
15512397	15913877
15512397	16275676
15512397	16538533
15512397	16960140
15512397	18574771
15512397	18923242
15512397	18987531
15512397	10464057
15512397	5849063
15512397	621804
15512397	8431813
15512397	8029143
15512397	9740463
15513768	14459
15513768	15791595
15513768	16960140
15513768	18315620
15513768	18574771
15513768	18082781
15513768	10771068
15513768	22820677
15513768	5849063
15513768	882902
15514350	14317953
15514350	14459
15514350	14029413
15514350	15748671
15514350	16096260
15514350	18694578
15514350	18936968
15514350	26319707
15514350	26823621
15514350	27637360
15514350	621804
15514350	8373343
15519112	18574771
15519112	882902
15533657	14459
15533657	8373343
15545228	12259713
15545228	12743453
15545228	12000553
15545228	14459
15545228	14555613
15545228	15326548
15545228	15363074
15545228	16960140
15545228	26823621
15545228	8955513
15545228	8029143
15545228	9740463
15546735	14459
15546735	15913877
15546735	7733013
15557778	16960140
15557778	820911
15559114	17154456
15559114	19172976
15575091	14029413
15575091	15306205
15575091	15512397
15575091	16960140
15575091	1864392
15575091	18936968
15575091	6693893
15594256	14459
15594256	15370355
15594256	15061630
15594256	16538533
15594256	16960140
15594256	4904612
15594256	6307003
15594256	8818323
15594256	882902
15597926	16380756
15597926	16803622
15597926	16960140
15597926	18574771
15597926	8029143
15507948	12083603
15507948	14457103
15507948	15398601
15507948	15449528
15507948	15682484
15507948	16960140
15622356	18046838
15622356	32555033
15622356	9226513
15639814	17793038
15639814	7917713
15643421	12000553
15643421	15701924
15643421	882902
15673795	18574771
15682484	14459
15682484	15398601
15682484	15449528
15682484	15507948
15682484	16393508
15682484	16960140
15682484	18286058
15682484	32555033
15682484	5513863
15682484	820911
1568272	14459
15687342	12087563
15687342	15512397
15687342	16635243
15687342	16960140
15687342	17322681
15687342	8029143
15693561	15342600
15697376	14459
15697376	16960140
15697376	835268
15697376	8955513
15712299	12000553
15712299	15995102
15712299	17482998
15712299	18923242
15712299	4904612
15712299	57764
15721469	12384763
15721469	15326548
15721469	10771068
15721469	2001352
15721469	32555033
15721469	6830253
15721469	7933493
15721758	14459
15721758	15382469
15721758	15728917
15721758	16752938
15728917	15382469
15728917	15721758
15728917	16752938
15748671	11776543
15748671	12259713
15748671	12743453
15748671	13192943
15748671	14106133
15748671	14317953
15748671	14459
15748671	14695663
15748671	14029413
15748671	15138643
15748671	15363074
15748671	15390208
15748671	15512397
15748671	15514350
15748671	15701924
15748671	15913877
15748671	16481322
15748671	16960140
15748671	16998604
15748671	17414668
15748671	17576927
15748671	17639919
15748671	18286058
15748671	18574771
15748671	19927773
15748671	10460971
15748671	21177315
15748671	22611793
15748671	6307003
15748671	6645433
15748671	6693893
15748671	784892
15748671	708881
15748671	7006623
15748671	823711
15748671	835268
15748671	8431813
15748671	8519453
15748671	8818323
15748671	882902
15748671	8955513
15748671	8029143
15749285	14459
15749285	820911
15758567	16960140
15772068	11888633
15772068	14459
15772068	15326548
15772068	18082781
15772068	784892
15772068	7933493
15785448	12743453
15785448	12000553
15785448	14459
15785448	15304545
15785448	15036998
15785448	16960140
15785448	17702504
15785448	18987531
15785448	19056760
15785448	28056064
15785448	882902
15785448	8029143
15789375	622064
15791595	11314113
15791595	1147872
15791595	12259713
15791595	12743453
15791595	14106133
15791595	14317953
15791595	14459
15791595	15326548
15791595	15513768
15791595	1587302
15791595	16309893
15791595	16538533
15791595	16960140
15791595	16998604
15791595	17161883
15791595	17639919
15791595	17680947
15791595	18286058
15791595	18574771
15791595	18920703
15791595	22334766
15791595	5360402
15791595	5849063
15791595	621804
15791595	6645433
15791595	6693893
15791595	6830253
15791595	8431813
15791595	882902
15791595	8955513
15791595	8029143
15791595	9740463
15701924	12000553
15701924	14459
15701924	15643421
15701924	15871866
15701924	16292102
15701924	17552854
15701924	22448409
15701924	6645433
15848939	17272967
15848939	8197813
15854845	12384763
15859115	15390208
15859115	19342406
15859115	22611793
15859115	835268
15859115	8955513
15871866	12259713
15871866	12000553
15871866	15370355
15871866	15701924
15871866	1587302
15871866	16292102
15871866	16960140
15871866	17427097
15871866	18923242
15871866	5849063
15871866	835268
15871866	882902
15871866	8029143
15871866	9740463
1587302	12259713
1587302	12000553
1587302	13192943
1587302	15208226
1587302	15383921
1587302	15791595
1587302	15871866
1587302	15949239
1587302	16960140
1587302	16998604
1587302	17639919
1587302	18574771
1587302	19564330
1587302	19881687
1587302	32555033
1587302	5360402
1587302	5849063
1587302	621804
1587302	6645433
1587302	6693893
1587302	7972893
1587302	7904993
1587302	708881
1587302	709385
1587302	882902
1587302	8882983
1587302	8029143
15881286	882902
15887196	14459
15887594	828768
15889341	15291775
15889341	15398601
15889341	15913877
15889341	16459068
15889341	16538533
15889341	16507544
15889341	17794490
15889341	18574771
15889341	10465416
15889341	23501251
15889341	32555033
15889341	4904612
15889341	7904993
15889341	8519453
15889341	9559253
15880631	16960140
15892849	12259713
15892849	15390208
15892849	15916053
15892849	15061630
15913877	12743453
15913877	14106133
15913877	14459
15913877	15295526
15913877	15326548
15913877	15512397
15913877	15546735
15913877	15748671
15913877	15889341
15913877	16393508
15913877	1667302
15913877	16766990
15913877	16960140
15913877	16096260
15913877	17680947
15913877	18574771
15913877	18046838
15913877	22820677
15913877	4844762
15913877	6645433
15913877	7733013
15913877	8431813
15913877	8029143
15916053	15892849
15918655	15245719
15918655	16960140
15918655	19366412
15924927	14459
15949239	11314113
15949239	11415
15949239	12259713
15949239	14106133
15949239	14457103
15949239	14459
15949239	14895943
15949239	15327114
15949239	1587302
15949239	16304019
15949239	16960140
15949239	17639919
15949239	17913899
15949239	18694578
15949239	18936968
15949239	18046838
15949239	18082781
15949239	19366412
15949239	19854180
15949239	32555033
15949239	5849063
15949239	621804
15949239	622064
15949239	6830253
15949239	784892
15949239	7904993
15949239	709385
15949239	8431813
15949239	882902
15949239	8955513
15949239	8029143
15949239	9226513
15949239	9740463
15981117	15575091
15981117	17161883
15981117	18936968
15995102	11314113
15995102	12259713
15995102	12743453
15995102	12083603
15995102	12000553
15995102	14459
15995102	15363074
15995102	15370355
15995102	15712299
15995102	16708583
15995102	16960140
15995102	17482998
15995102	18574771
15995102	18970671
15995102	10302285
15995102	24222003
15995102	27303210
15995102	48084
15995102	57764
15995102	6669903
15995102	7917713
15995102	709385
15995102	882902
15995102	8955513
15995102	8029143
15995102	9790433
15018110	11415
15018110	14459
15018110	16960140
15018110	18574771
15018110	10464057
15018110	24930494
15018110	57764
15018110	6645433
15018110	769716
15018110	7933493
15018110	7904993
15018110	820911
15018110	835268
15018110	882902
15036998	12743453
15036998	15785448
15036998	16960140
15036998	18987531
15036998	19056760
15036998	10181164
15036998	10890662
15036998	835268
15059152	14459
15061630	14317953
15061630	14459
15061630	15326548
15061630	15594256
15061630	15892849
15061630	16960140
15061630	18574771
15061630	19854180
15061630	21593728
15061630	22339638
15061630	22820677
15061630	57764
15061630	9249113
16114260	820911
16132582	16960140
16144712	17355387
16145086	13192943
16145086	16359500
16145086	16960140
16189791	13442193
16189791	14459
16189791	15269901
16189791	16960140
16189791	32555033
16189791	5849063
16193406	15326548
16104366	16960140
16104366	18908883
16109543	8373343
16272317	16958874
16272317	16960140
16272317	21407960
16292102	12136943
16292102	12743453
16292102	12000553
16292102	14459
16292102	15701924
16292102	15871866
16292102	16960140
16292102	17442873
16292102	17552854
16292102	18315620
16292102	18574771
16292102	22448409
16292102	32555033
16292102	5360402
16292102	5849063
16292102	621804
16292102	622064
16292102	6307003
16292102	708881
16292102	820911
16292102	835268
16292102	882902
16292102	8955513
16292102	8029143
16292102	9740463
16206521	32555033
16206521	5849063
16200465	820911
16318651	16331201
16318651	16960140
16318651	820911
16319624	12136943
16319624	12743453
16319624	14459
16319624	14029413
16319624	16960140
16319624	18197031
16319624	48084
16319624	835268
16331201	12259713
16331201	12743453
16331201	12701153
16331201	12000553
16331201	15413652
16331201	16318651
16331201	16960140
16331201	8955513
16331201	8029143
16352132	12743453
16352132	15165682
16352132	15326548
16352132	16958874
16352132	16960140
16352132	6830253
16352132	882902
16352132	8029143
16357811	17318854
16359500	15326548
16359500	16145086
16380756	15245719
16380756	15597926
16380756	16887451
16380756	16960140
16380756	18908883
16380756	18082781
16380756	19366412
16380756	19564330
16380756	32555033
16393508	14029413
16393508	15682484
16393508	15712299
16393508	15913877
16393508	16960140
16393508	17482998
16393508	10890662
16393508	32555033
16393508	3647562
16393508	4904612
16393508	820911
16393508	8029143
16393508	9790433
16304019	12174423
16304019	14317953
16304019	14459
16304019	15326548
16304019	16960140
16304019	18574771
16304019	19366412
16304019	21177315
16304019	57764
16304019	7933493
16304019	8373343
16304019	8431813
16304019	882902
16304019	9249113
16309893	15791595
16309893	19585296
16309893	48084
16309893	8029143
16447061	8519453
16448203	16960140
16457502	14459
16457502	16960140
16457502	32555033
16459068	14459
16459068	15889341
16459068	16189791
16459068	16275676
16459068	16960140
16459068	17482998
16459068	19366412
16459068	820911
16459068	8029143
16469095	18080414
16481322	12259713
16481322	15748671
16481322	16960140
16481322	8818323
16487062	12259713
16487062	12384763
16487062	14695663
16487062	16960140
16487062	5360402
16538533	12259713
16538533	12743453
16538533	12000553
16538533	14459
16538533	18142039
16538533	18987531
16538533	882902
16538533	8955513
16538533	8029143
16568466	14459
16571785	16960140
16571785	48084
16571785	882902
16507544	12136943
16507544	14317953
16507544	15326548
16507544	15514350
16507544	15889341
16507544	16960140
16507544	17439677
16507544	10542372
16507544	5849063
16507544	882902
16507544	8029143
16507544	9740463
16635243	12136943
16635243	12087563
16635243	14029413
16635243	15222362
16635243	15687342
16635243	16960140
16635243	17322681
16635243	17791629
16635243	622064
16635243	8197813
16635243	8955513
16635243	8029143
16649807	14459
16649807	32555033
16649807	48084
16649807	709385
16649807	835268
16649807	8955513
1667302	14459
1667302	15382469
1667302	15913877
1667302	16708583
1667302	17560162
1667302	18369328
1667302	4904612
1667302	708881
1667302	8197813
1667302	9226513
16752938	15721758
16752938	15728917
16752938	16960140
16759947	12384763
16759947	12000553
16759947	14459
16759947	16960140
16759947	19130631
16759947	19366412
16759947	19776805
16759947	32555033
16759947	621804
16759947	816829
16759947	8955513
16759947	8029143
16766990	15913877
16766990	16960140
16766990	19055853
16708583	15995102
16708583	1667302
16708583	16960140
16708583	19854180
16708583	7933493
16813906	16960140
16813906	820911
16887451	1327682
16887451	16380756
16887451	16960140
16887451	18362204
16887451	18574771
16899961	12384763
16899961	17482998
16899961	19366412
16899961	31040327
16803622	1147872
16803622	11888633
16803622	12743453
16803622	15597926
16803622	16960140
16803622	18574771
16803622	18908883
16803622	19075384
16803622	10173099
16803622	10914372
16803622	4904612
16803622	820911
16803622	9740463
16808302	12083603
16808302	14459
16808302	16960140
16808302	57764
16913238	19755347
16913238	7904993
16913238	820911
16938132	12384763
16938132	16960140
16938132	7933493
16938132	882902
16941416	12384763
16941416	16960140
16941416	820911
16948780	18875993
16952585	16960140
16952585	32555033
16952585	5849063
16956804	17037169
16956804	21670522
16956804	9249113
16958874	12174423
16958874	13461393
16958874	14459
16958874	15449528
16958874	16960140
16958874	5121842
16958874	882902
16958874	8955513
16958874	8029143
16960140	11415
16960140	1147872
16960140	11776543
16960140	12174423
16960140	12259713
16960140	12384763
16960140	12743453
16960140	12902763
16960140	12083603
16960140	12000553
16960140	13138363
16960140	13384423
16960140	13442193
16960140	13804173
16960140	14130813
16960140	14317953
16960140	14346143
16960140	14457103
16960140	14459
16960140	14895943
16960140	14029413
16960140	15131923
16960140	15138643
16960140	15192173
16960140	15196683
16960140	15222362
16960140	15246348
16960140	15251186
16960140	15281867
16960140	15326548
16960140	15358647
16960140	15363074
16960140	15369490
16960140	15370355
16960140	15383921
16960140	15398601
16960140	15304545
16960140	15306205
16960140	15445417
16960140	15440268
16960140	15458954
16960140	15494332
16960140	15408954
16960140	15512397
16960140	15513768
16960140	15545228
16960140	15557778
16960140	15575091
16960140	15594256
16960140	15597926
16960140	15507948
16960140	15682484
16960140	15687342
16960140	15697376
16960140	15748671
16960140	15758567
16960140	15785448
16960140	15791595
16960140	15871866
16960140	1587302
16960140	15889341
16960140	15880631
16960140	15913877
16960140	15918655
16960140	15949239
16960140	15995102
16960140	15018110
16960140	15036998
16960140	15061630
16960140	16189791
16960140	16272317
16960140	16292102
16960140	16318651
16960140	16319624
16960140	16331201
16960140	16352132
16960140	16380756
16960140	16393508
16960140	16304019
16960140	16448203
16960140	16457502
16960140	16459068
16960140	16487062
16960140	16571785
16960140	16507544
16960140	16635243
16960140	16759947
16960140	16766990
16960140	16708583
16960140	16887451
16960140	16803622
16960140	16808302
16960140	16938132
16960140	16952585
16960140	16958874
16960140	16998604
16960140	16045820
16960140	17161883
16960140	17213489
16960140	17318854
16960140	17322681
16960140	17355296
16960140	17374630
16960140	17377165
16960140	17414668
16960140	17417720
16960140	17427097
16960140	17442873
16960140	17482998
16960140	17552854
16960140	17564665
16960140	17560162
16960140	17592258
16960140	17616741
16960140	17639919
16960140	17671793
16960140	17604526
16960140	17788083
16960140	17906246
16960140	18118143
16960140	18142039
16960140	18315620
16960140	18565452
16960140	18574771
16960140	18614261
16960140	18633921
16960140	18649981
16960140	18649032
16960140	18670212
16960140	18694578
16960140	18712927
16960140	18722591
16960140	18923242
16960140	18920703
16960140	18951306
16960140	18970671
16960140	18987531
16960140	18908883
16960140	18015392
16960140	18046838
16960140	18080414
16960140	19136128
16960140	19130631
16960140	19153348
16960140	19197478
16960140	19253907
16960140	19331377
16960140	19366412
16960140	19453313
16960140	19564330
16960140	19776805
16960140	19854180
16960140	19881687
16960140	19055853
16960140	19056760
16960140	19069615
16960140	10142184
16960140	10390313
16960140	10415996
16960140	10464057
16960140	10465416
16960140	10542372
16960140	10684078
16960140	10713371
16960140	10771068
16960140	10914372
16960140	10000291
16960140	21177315
16960140	21108036
16960140	21670522
16960140	21095837
16960140	22114906
16960140	22134931
16960140	22153494
16960140	22334766
16960140	22339638
16960140	22448409
16960140	22611793
16960140	22940865
16960140	23486826
16960140	23584887
16960140	24208715
16960140	24970593
16960140	25321912
16960140	25010591
16960140	27238415
16960140	28056064
16960140	20414
16960140	3647562
16960140	5360402
16960140	5513863
16960140	57764
16960140	5849063
16960140	5948383
16960140	6147303
16960140	622064
16960140	6307003
16960140	6645433
16960140	6669903
16960140	6693893
16960140	6830253
16960140	7238913
16960140	769716
16960140	7733013
16960140	779643
16960140	7917713
16960140	7024383
16960140	816829
16960140	8197813
16960140	8228563
16960140	8316693
16960140	835268
16960140	8431813
16960140	8519453
16960140	8818323
16960140	882902
16960140	8882983
16960140	8023763
16960140	8029143
16960140	9226513
16960140	9249113
16960140	9740463
16960140	9790433
16978002	15364580
16998604	12174423
16998604	12384763
16998604	14459
16998604	15326548
16998604	15748671
16998604	15791595
16998604	1587302
16998604	16960140
16998604	17439677
16998604	17442873
16998604	18574771
16998604	18080414
16998604	19366412
16998604	10771068
16998604	5849063
16998604	709385
16998604	8431813
16998604	8029143
16903200	16960140
16903200	18574771
16908606	16275676
16908606	17482998
16045820	14459
16045820	16960140
16084845	7556023
16092971	12384763
16092971	16275676
16096260	1147872
16096260	12537763
16096260	12000553
16096260	14317953
[truncated: 2,213 more rows]
