# Supplementary material for: The Effect of Bad News and CEO Apology of Corporate on User Responses in Social Media
Source: PLoS One. 2015 May 7;10(5):e0126358. doi: 10.1371/journal.pone.0126358 (PMC4423858; doi:10.1371/journal.pone.0126358)
Supplement: S1 Dataset — (ZIP) [file pone.0126358.s002.zip › Domino/Network_Topology/apology_nodes.txt]

11100073
11314113
11415
1147872
11550413
11576713
11610293
11776543
11791633
11840393
11862933
11888633
11078
12136943
12174423
12259713
12262953
12384763
12309
12537763
12743453
12701153
12812993
12823843
1291972
12902763
12083603
12087563
12000553
13138363
13192943
1326672
1327682
13293163
13384423
13442193
13461393
13603893
13781923
13804173
14130813
14169533
14106133
14253063
14317953
14346143
14457103
14459
14555613
14588233
14624953
14695663
14895943
14897633
14988693
14029413
15131923
15138643
15150554
15162363
15165123
15165682
15171986
15178242
15192173
15192949
15196683
15103402
15108166
15100691
15218393
15222362
15226701
15226944
15245719
15246348
15251186
15253464
15269901
15275125
15278172
15279762
15281867
15291775
15293629
15295526
15290823
15207049
15208226
15314906
15326548
15327114
15342481
15342600
15349232
15356600
15357821
15358647
15363074
15364580
15369490
15369974
15377242
15379928
15370355
15382469
15383921
1539772
15398601
15390208
15304545
15306205
15413652
15416018
15424027
15420371
15445417
15449528
15440268
15452774
15458954
15475422
15483225
15485921
15494332
15401235
15405654
15408954
15512397
15513768
15514350
15519112
15533657
15537952
15545228
15546735
15557778
15559114
15575091
15594256
15597926
15507948
15622356
15628091
15639814
15643421
15673795
15682484
1568272
15687342
15693561
15697376
15712299
15718678
15721469
15721758
15728917
15748671
15749285
15758567
15772068
15785448
15789375
15791595
15701924
15848939
15854845
15859115
15871866
1587302
15881286
15887196
15887594
15889341
15880631
15892849
15913877
15916053
15918655
15924927
15949239
15949892
15981117
15995102
15018110
15019776
15033513
15034945
15036998
15059152
15061630
16114260
16132582
16144712
16145086
16189791
16193406
16104366
16109543
16262805
16272317
16275676
16292102
16206521
16200465
16318651
16319624
16331201
16338952
16352132
16357811
16359500
16380756
16392012
16393508
16304019
16309893
16447061
16448203
16457502
16459068
16469095
16474022
16481322
16487062
16538533
16568466
16571785
16583609
16507544
16632920
16635243
16646180
16649807
16669209
1667302
16747808
16752938
16759947
16766990
16791662
16708583
16813906
16886248
16887451
16899961
16803622
16808302
16913238
16938132
16941416
16948780
16952585
16956804
16958874
16960140
16978002
16998604
16903200
16906507
16908606
16045820
16067098
16084845
16092971
16096260
17117784
17148597
17154456
17161883
1710502
17213489
17246703
17272967
17279471
17317905
17318854
17319046
17322681
17323377
17344438
17355296
17355387
17369352
17374630
17377165
17382791
17395426
17414668
17417720
17424637
17427097
17429142
17439677
17442873
17475978
17470665
17482998
17480228
17552854
17564665
17560162
17576927
17592258
17616741
17637075
17639919
17671793
17680947
17680994
17694662
17697764
17604526
17755490
17776402
17788083
17791629
17793038
17794490
17702504
17843487
17892480
17913899
17921731
17921802
17982802
17906246
17018412
17037169
18118143
18110671
18142039
18146253
18197031
18286058
18315620
18339874
18362204
18369328
18412772
18465121
18483090
18490024
18531819
18565452
18574771
18588603
18614261
18633921
18637295
1864392
18649981
18649032
18660066
18679322
18670212
18686019
18694578
18712927
18722591
18746416
18842265
18872290
18875993
18800754
18923242
18929660
18920703
18932147
18936968
18941191
18951306
18952074
1895452
18970671
18987531
18988525
18995740
18908883
18015392
18039830
18043221
18046838
18075918
18082781
18087074
18080414
18090921
19119916
19136128
19130631
19153348
19172976
19182616
19182016
19197478
19107330
19246823
19253907
19288900
19331377
19342406
19366412
19434783
19453313
19470858
19483309
19553504
19561932
19564330
19585296
19644583
19755347
19776805
19844506
19844798
19854180
19881687
19927773
19055853
19056760
19056900
19069615
19075384
19075626
19000488
19000671
10112525
10120010
10142184
10158872
10168486
10173099
10181164
10193042
10355059
10383032
10390313
10302285
10415996
10433061
10440981
10464057
10465416
10460889
10460971
10481103
10542372
10546139
10662569
10660528
10684078
10693781
10699851
10713371
10736699
10756285
10771068
10705897
10811594
10814496
1083872
10884193
10886182
10892061
10895068
10890662
10914372
10906805
10090276
10000291
21167542
21177315
21181757
21108036
21227726
21322546
21348268
21387805
2142452
21461721
21407960
21579224
21593728
21598444
21670522
21721036
21705828
21879637
21950245
21013181
21079806
21095837
22114906
22134931
22153494
22163276
22166710
22168542
22102875
22109868
22233960
22272182
22316260
22319366
22334766
22337418
22339638
22444380
22448409
22405328
22570935
22611793
22679111
22753805
22810542
22820677
22834511
22873467
22947250
22940865
23111419
23187660
23482334
23486826
23584887
23501251
23681859
23764439
23777718
23853964
23871463
23894266
23807441
23923343
23997446
23011975
23043086
23051429
23053291
23068346
24222003
24225162
24244351
24208715
24651514
24762644
24932949
24930494
24970593
24013622
24064450
25119316
25131164
25171163
25321912
25370564
25687313
25991556
25010591
25055026
25057876
26299689
26319707
26380242
26400660
2651962
26594047
26670368
26757691
26823621
26953499
27191329
27238415
27356208
27303210
27481854
27637360
27640495
27864384
28165784
28190726
28339041
28419900
28653791
2894352
28944558
28988016
28041663
28056064
29190745
29494853
2986812
29910026
20236377
20262404
20414
20515627
20531045
20898386
2001352
20090301
31383571
31518641
31579055
31706942
31040327
32269650
32555033
32643305
32671811
32770684
32069541
33540988
3647562
37104
3740442
4147392
4318362
4309572
4844762
48084
4911452
4904612
4022342
5121842
5211
5360402
5513863
5613553
57764
5849063
5934323
5937173
5948383
501544
6147303
6163433
621804
622064
6259013
6262803
6307003
6645433
6669903
668444
6693893
6775883
6770573
6815433
6830253
6888673
690364
602044
7238913
726904
7460393
7556023
7641493
769716
7733013
7787723
779643
783487
784892
7917713
7933493
7972893
7904993
7024383
708881
709385
7006623
8136063
816829
8173263
818960
8193263
8197813
8228563
823711
828768
820911
8316693
8333323
835268
8373343
8382293
841822
8431813
8494993
8402613
8519453
8818323
882902
8882983
8955513
8023763
8029143
9223613
9226513
9249113
9250943
9390213
9559253
9740463
9790433
