# Supplementary material for: The Effect of Bad News and CEO Apology of Corporate on User Responses in Social Media
Source: PLoS One. 2015 May 7;10(5):e0126358. doi: 10.1371/journal.pone.0126358 (PMC4423858; doi:10.1371/journal.pone.0126358)
Supplement: S1 Dataset — (ZIP) [file pone.0126358.s002.zip › Domino/Network_Topology/commentary_edges.txt]

11186523	818106
11211663	12195763
11211663	12458943
11211663	12590
11211663	13633
11211663	13756273
11211663	14459
11211663	14966633
11211663	15689620
11211663	158104
11211663	15857409
11211663	16142360
11211663	1641482
11211663	16870121
11211663	16960140
11211663	17685310
11211663	18142039
11211663	18599336
11211663	18996169
11211663	19452482
11211663	19015018
11211663	10453165
11211663	22351858
11211663	3146382
11211663	48084
11211663	407834
11211663	57764
11211663	5879983
11211663	6532003
11211663	751094
11211663	7904993
11211663	8706403
11211663	882902
11211663	804542
1126842	1106702
1126842	13591693
1126842	13633
1126842	14459
1126842	15196683
1126842	1641482
1126842	16960140
1126842	19401249
1126842	10882379
1126842	10094330
1126842	5581303
1126842	796143
1126842	7904993
1126842	8778053
11278213	14459
11278213	15777097
11204233	11410203
11204233	12590
11204233	14165483
11204233	14187003
11204233	14427893
11204233	14459
11204233	15587258
11204233	15508112
11204233	15839243
11204233	15942520
11204233	16142360
11204233	16476620
11204233	16745756
11204233	16960140
11204233	17428895
11204233	17784016
11204233	17893685
11204233	17028970
11204233	17067347
11204233	18371247
11204233	18434100
11204233	19364793
11204233	19620568
11204233	19021331
11204233	10152905
11204233	21373147
11204233	24429560
11204233	25909160
11204233	2506722
11204233	26940899
11204233	20236377
11204233	31797165
11204233	5158522
11204233	5314252
11204233	5879983
11204233	5086763
11204233	6201653
11204233	6532003
11204233	7519373
11204233	770111
11204233	796143
11204233	7999833
11204233	709118
11367793	13256053
11367793	14459
11367793	15459701
11367793	818106
11367793	8778053
11382403	15749962
11380393	12212963
11380393	14136413
11395463	14459
11395463	1931482
11415	13633
11415	1465742
11415	15296426
11415	1641482
11415	18371247
11415	18574771
11415	19620568
11415	3866582
11415	48084
11415	407834
11415	5550533
11415	57764
11415	622064
11415	751094
11415	796143
11415	8471613
11415	8778053
11415	882902
11410203	1247712
11410203	1415102
11410203	14459
11410203	17685310
11410203	19684815
11410203	367744
11410203	3810162
11410203	4528242
11410203	8778053
11410203	882902
11576473	16960140
11576473	17685310
11576473	5636323
11576473	818106
11576473	8778053
11756253	15177612
1193852	13633
1193852	14459
1193852	15508112
1193852	1641482
1193852	48084
1193852	5879983
1193852	622064
1193852	650784
1193852	751094
1193852	770111
11048743	12590
11048743	13633
11048743	13756273
11048743	13023023
11048743	1419292
11048743	14459
11048743	14029413
11048743	15109443
11048743	15316929
11048743	15363074
11048743	15305964
11048743	15574262
11048743	15689620
11048743	15770062
11048743	15701161
11048743	15948859
11048743	15969204
11048743	15061630
11048743	16190240
11048743	16612153
11048743	16870121
11048743	16960140
11048743	16977030
11048743	16058908
11048743	17172100
11048743	17201909
11048743	17560162
11048743	17685310
11048743	17608787
11048743	17720390
11048743	17752365
11048743	17861998
11048743	17898417
11048743	18142039
11048743	18183055
11048743	18439290
11048743	18453423
11048743	18751643
11048743	18920406
11048743	19331746
11048743	19948665
11048743	19014294
11048743	10414479
11048743	1042742
11048743	21678518
11048743	22579211
11048743	22682088
11048743	22795138
11048743	22066583
11048743	23946902
11048743	3146382
11048743	3911132
11048743	4020132
11048743	5580393
11048743	57764
11048743	5879983
11048743	5905603
11048743	6593113
11048743	650784
11048743	709118
11048743	818106
11048743	8278123
11048743	8778053
11048743	882902
11048743	804542
11048743	8084533
11048743	9243203
1106702	13591693
1106702	13633
1106702	14195713
1106702	1441262
1106702	14459
1106702	15191558
1106702	15208226
1106702	16356431
1106702	1641482
1106702	16614026
1106702	17201909
1106702	1741372
1106702	18414154
1106702	2151322
1106702	2908122
1106702	3810162
1106702	5636323
1106702	5879983
1106702	622064
1106702	6532003
1106702	698724
1106702	796143
1106702	8130513
1106702	817358
1106702	8471613
1106702	8882983
1106702	9618453
12111173	15643490
12111173	1641482
12111173	17893685
12111173	4652902
12111173	709118
1214532	13591693
1214532	14195713
1214532	16960140
1214532	8084533
12158513	1106702
12158513	13200263
12158513	14195713
12158513	15237191
12158513	15246348
12158513	15331582
12158513	15049205
12158513	16960140
12158513	22377826
12158513	22086682
12158513	48084
12158513	5636323
12158513	5879983
12158513	751094
12158513	8778053
12189463	5879983
12189463	751094
12195763	11211663
12195763	13023023
12195763	15798204
12195763	16960140
12195763	18272713
12195763	18574771
12195763	10267052
12195763	22086682
12195763	622064
12195763	8778053
12212963	11380393
12212963	13232973
12212963	1441262
12212963	14476923
12212963	14546163
12212963	1465742
12212963	14609203
12212963	1401912
12212963	15316929
12212963	15350944
12212963	15438467
12212963	15934482
12212963	15942520
12212963	15969204
12212963	15981835
12212963	15061587
12212963	15061630
12212963	16270867
12212963	16354958
12212963	16355812
12212963	16487062
12212963	16480135
12212963	16745756
12212963	16934155
12212963	16960140
12212963	16041191
12212963	17624991
12212963	17608787
12212963	17794490
12212963	17834864
12212963	17861998
12212963	17893685
12212963	18183055
12212963	18315620
12212963	18439290
12212963	18574771
12212963	18617885
12212963	18634504
12212963	18668247
12212963	18883110
12212963	18943300
12212963	19140795
12212963	19183519
12212963	19366412
12212963	19373316
12212963	19421889
12212963	19434964
12212963	19701189
12212963	19835642
12212963	19897158
12212963	19915571
12212963	19929738
12212963	19014294
12212963	10145356
12212963	10152905
12212963	10193029
12212963	10919844
12212963	10094330
12212963	21514959
12212963	21577924
12212963	21958250
12212963	21907111
12212963	22293960
12212963	22367495
12212963	22795138
12212963	22066583
12212963	22086682
12212963	23282252
12212963	23532545
12212963	23778237
12212963	23873625
12212963	24208715
12212963	24942880
12212963	24989550
12212963	25909160
12212963	2506722
12212963	26113128
12212963	26287260
12212963	26940899
12212963	26039532
12212963	27238225
12212963	27308764
12212963	367744
12212963	5314252
12212963	5995
12212963	5086763
12212963	6201653
12212963	6995983
12212963	770111
12212963	7999833
12212963	709118
12212963	8471613
12212963	8706403
12212963	8804353
12212963	8069883
12252593	12384763
12252593	12537
12252593	12590
12252593	13633
12252593	13023023
12252593	14459
12252593	14476923
12252593	15246348
12252593	15208226
12252593	15305964
12252593	15417429
12252593	158104
12252593	15942520
12252593	15969085
12252593	15068992
12252593	16145086
12252593	1641482
12252593	16476620
12252593	16480135
12252593	16653892
12252593	16960140
12252593	16010318
12252593	17358014
12252593	1741372
12252593	17673729
12252593	17750797
12252593	17093913
12252593	18482622
12252593	18574771
12252593	18599336
12252593	19331746
12252593	19015018
12252593	10414479
12252593	10717206
12252593	21170801
12252593	21360825
12252593	21958250
12252593	22114906
12252593	22682088
12252593	23149484
12252593	25294564
12252593	26039532
12252593	3146382
12252593	5550533
12252593	5580393
12252593	5636323
12252593	57764
12252593	5879983
12252593	6143743
12252593	622064
12252593	6201653
12252593	650784
12252593	6613593
12252593	7302573
12252593	7519373
12252593	751094
12252593	796143
12252593	7999833
12252593	8778053
12252593	8706403
12252593	882902
12252593	8084533
12383753	13591693
12383753	17685310
12383753	5879983
12383753	709118
12383753	9690883
12384763	12537
12384763	12029663
12384763	13623303
12384763	14459
12384763	14609203
12384763	14010463
12384763	15162462
12384763	15109443
12384763	15237191
12384763	15247126
12384763	15350944
12384763	15305964
12384763	15508112
12384763	15677013
12384763	15701439
12384763	15942520
12384763	15030351
12384763	16347149
12384763	16354958
12384763	16487062
12384763	16612153
12384763	16745756
12384763	16759947
12384763	16703214
12384763	16802565
12384763	16804997
12384763	16927880
12384763	16998604
12384763	16035617
12384763	17186921
12384763	17673729
12384763	17780140
12384763	17794490
12384763	17701286
12384763	17893685
12384763	17910602
12384763	17989888
12384763	17043293
12384763	17067347
12384763	18439290
12384763	18574771
12384763	18614379
12384763	18617885
12384763	18868003
12384763	18098912
12384763	19283535
12384763	19321588
12384763	19364793
12384763	19582323
12384763	19684815
12384763	19737107
12384763	19766088
12384763	19813055
12384763	19835642
12384763	19915571
12384763	19021331
12384763	19050894
12384763	10262179
12384763	10546139
12384763	10615973
12384763	10838954
12384763	10919844
12384763	10938337
12384763	10048615
12384763	10053098
12384763	10081577
12384763	10007046
12384763	21287881
12384763	21427192
12384763	21514959
12384763	22773090
12384763	22795138
12384763	22066583
12384763	23460499
12384763	23913715
12384763	23981787
12384763	24977262
12384763	24989550
12384763	25101376
12384763	26113128
12384763	26287260
12384763	26306431
12384763	26403744
12384763	26936111
12384763	27474548
12384763	27983609
12384763	28292730
12384763	29553284
12384763	20186336
12384763	31522864
12384763	31797165
12384763	31961949
12384763	32562824
12384763	5849063
12384763	680624
12384763	7540413
12384763	7605533
12384763	796143
12384763	9182103
12458943	11211663
12458943	1106702
12458943	12537
12458943	12590
12458943	13591693
12458943	13633
12458943	13023023
12458943	1419292
12458943	14459
12458943	15305964
12458943	15547724
12458943	15689620
12458943	1587302
12458943	15948859
12458943	15969204
12458943	1641482
12458943	16960140
12458943	16974301
12458943	16977030
12458943	1741372
12458943	17685310
12458943	17898417
12458943	18261918
12458943	18371247
12458943	19183519
12458943	19401249
12458943	10145356
12458943	407834
12458943	5550533
12458943	5636323
12458943	5849063
12458943	5879983
12458943	622064
12458943	7223973
12458943	7519373
12458943	751094
12458943	796143
12458943	7904993
12458943	818106
12458943	8471613
12458943	8778053
12458943	882902
12458943	9243203
12463703	16949586
12463703	48084
1247712	11410203
1247712	1415102
1247712	1641482
1247712	19684815
1247712	3810162
1247712	3866582
1247712	48084
1247712	5541983
1247712	57764
1247712	882902
12537	12252593
12537	12384763
12537	12458943
12537	12590
12537	13256053
12537	13623303
12537	13756273
12537	1411632
12537	14123503
12537	14187003
12537	1419292
12537	14427893
12537	14459
12537	1467372
12537	1401912
12537	15109443
12537	15246348
12537	15291107
12537	15370355
12537	15305964
12537	15542667
12537	15588724
12537	15697573
12537	15604199
12537	15737364
12537	15759074
12537	158104
12537	15839243
12537	15948859
12537	15969204
12537	15030351
12537	15061587
12537	16230544
12537	16347149
12537	16382097
12537	1641482
12537	16481322
12537	16745756
12537	16822801
12537	16876590
12537	16802565
12537	16934155
12537	16960140
12537	16058908
12537	17450752
12537	17540363
12537	17588302
12537	17641916
12537	17680947
12537	17898417
12537	17065968
12537	18138309
12537	18241572
12537	18371247
12537	18574771
12537	18751643
12537	1931482
12537	19364793
12537	19415716
12537	19452482
12537	19515725
12537	19620568
12537	19793125
12537	19050894
12537	10145356
12537	10156431
12537	10193029
12537	10706823
12537	22539795
12537	22086682
12537	24802099
12537	24942880
12537	2506722
12537	25099127
12537	26766382
12537	26039532
12537	27697227
12537	20236377
12537	3866582
12537	48084
12537	5158522
12537	5541983
12537	5550533
12537	5580393
12537	5636323
12537	57764
12537	5849063
12537	5879983
12537	622064
12537	6201653
12537	6532003
12537	7540413
12537	7777463
12537	7792543
12537	770111
12537	796143
12537	709118
12537	819498
12537	8357013
12537	8471613
12537	8778053
12537	882902
12537	8843663
12537	9243203
12537	9370513
12537	956322
12537	9900093
12542173	11415
12542173	1208452
12542173	15796915
12542173	16960140
12542173	19014294
12542173	19028102
12542173	48084
12542173	4911452
12542173	57764
12542173	8778053
12557673	14459
12590	11211663
12590	11204233
12590	11415
12590	12458943
12590	12537
12590	13633
12590	1419292
12590	14459
12590	14465213
12590	14504253
12590	1467372
12590	14029413
12590	15219386
12590	15277092
12590	15270876
12590	15305964
12590	15454085
12590	15459701
12590	15463645
12590	15466556
12590	15486090
12590	15495742
12590	15554001
12590	15673115
12590	15689620
12590	15762525
12590	158104
12590	15876397
12590	15904813
12590	15061630
12590	16186937
12590	16190240
12590	16249525
12590	1641482
12590	16759947
12590	16934155
12590	16977030
12590	16058908
12590	17201909
12590	17360902
12590	1741372
12590	17458110
12590	17673729
12590	17685310
12590	17608787
12590	17832455
12590	17898417
12590	17043502
12590	18138309
12590	18241572
12590	18318223
12590	18306479
12590	18631300
12590	18984283
12590	18996169
12590	10431501
12590	10007046
12590	21018255
12590	22682088
12590	3111062
12590	3810162
12590	42664
12590	48084
12590	4020132
12590	407834
12590	5158522
12590	5450783
12590	5550533
12590	57764
12590	5849063
12590	5879983
12590	5009503
12590	622064
12590	6532003
12590	751094
12590	7605443
12590	709118
12590	819498
12590	8278123
12590	8471613
12590	882902
12590	804542
12590	9037803
1263392	13591693
1263392	15191558
1263392	1597722
1263392	1641482
1263392	16960140
1263392	18318223
1263392	18949895
1263392	5541983
1263392	5581303
1263392	5879983
1263392	751094
1263392	7904993
1263392	818106
1263392	819498
12727313	14459
12727313	14609203
12727313	15508112
12727313	18920406
12727313	19793125
12891783	15587258
12891783	16653892
12891783	17201909
12891783	5086763
12891783	6201653
12891783	818106
12808133	12590
12808133	15942520
12808133	16960140
12808133	18557744
12808133	48084
12967443	15195240
12967443	16960140
12010773	15247126
12010773	15316929
12010773	18574771
12010773	19401249
12010773	5550533
12010773	5879983
12029663	12384763
12029663	13256053
12029663	13591693
12029663	14459
12029663	15291107
12029663	15305964
12029663	15913877
12029663	15942520
12029663	16430780
12029663	16612153
12029663	16960140
12029663	17910602
12029663	18261918
12029663	18574771
12029663	18599336
12029663	18920406
12029663	18984283
12029663	19366412
12029663	3810162
12029663	5550533
12029663	5879983
12029663	709118
12029663	804542
1208452	12542173
1208452	12590
1208452	13591693
1208452	13633
1208452	17201909
1208452	18743938
1208452	19028102
1208452	57764
1208452	770111
1208452	818106
12008243	5550533
13232973	12212963
13232973	12590
13232973	14427893
13232973	14459
13232973	1467372
13232973	15109443
13232973	15542667
13232973	15587258
13232973	15508112
13232973	15839243
13232973	15942520
13232973	16563268
13232973	16960140
13232973	17685310
13232973	18599336
13232973	19366412
13232973	21577924
13232973	5636323
13232973	5879983
13232973	7223973
13232973	751094
13232973	7904993
13232973	8778053
13232973	882902
13256053	11367793
13256053	12537
13256053	12590
13256053	12029663
13256053	1411632
13256053	14195713
13256053	14459
13256053	14500473
13256053	14010463
13256053	15486090
13256053	16567735
13256053	16612153
13256053	16960140
13256053	16974301
13256053	16035617
13256053	18371247
13256053	18574771
13256053	18704381
13256053	18984283
13256053	18996169
13256053	19924124
13256053	22086682
13256053	23939638
13256053	2908122
13256053	31257024
13256053	5550533
13256053	5879983
13256053	6697883
13256053	698724
13256053	7519373
13256053	751094
13256053	7999833
13256053	709118
13256053	8471613
13256053	8778053
1327682	1415102
1327682	15785018
1327682	15942520
1327682	16617504
1327682	17180005
1327682	17832455
1327682	5541983
13209633	12590
13209633	16960140
13209633	16058908
13209633	31984
13200263	15532977
13200263	16936963
13200263	26403744
13200263	882902
13200263	941992
13348353	1641482
13348353	16960140
13348353	16974301
13348353	18158340
13348353	57764
13309243	12590
13309243	14459
13309243	14010463
13309243	15444983
13309243	16928037
13309243	16960140
13309243	17201909
13309243	18599336
13309243	10390313
13309243	22579211
13309243	42664
13309243	5550533
13309243	5879983
13309243	796143
13309243	8452573
13440503	13200263
13440503	15532977
13440503	16380756
13440503	16936963
13440503	16960140
13440503	17685310
13440503	17009250
13440503	18241572
13440503	18574771
13440503	19415716
13440503	24558699
13440503	818106
13440503	941992
13492743	15109443
13492743	15291383
13492743	158104
13492743	16440415
13492743	16745756
13492743	17201909
13492743	18241572
13492743	18580992
13492743	19437948
13492743	21287881
13492743	22066583
13492743	5879983
13492743	7148663
13492743	818106
13492743	882902
13409283	14465213
13409283	15689620
13409283	16960140
13409283	18241572
13409283	5636323
13409283	5879983
13409283	818106
13409283	8778053
13511993	15942520
13511993	6201653
13528463	14459
13528463	15109443
13528463	158104
13528463	5879983
13528463	7230973
13528463	818106
13591693	1106702
13591693	1214532
13591693	1263392
13591693	1419292
13591693	14195713
13591693	1441262
13591693	14427893
13591693	14459
13591693	15227790
13591693	15285024
13591693	15208226
13591693	15444983
13591693	15403568
13591693	15512397
13591693	15547724
13591693	15612144
13591693	15677013
13591693	15689620
13591693	15764627
13591693	15789239
13591693	15828203
13591693	15839243
13591693	1587302
13591693	15801339
13591693	15942520
13591693	15948859
13591693	16158888
13591693	16190240
13591693	16249525
13591693	16294316
13591693	16356431
13591693	16368100
13591693	16430780
13591693	16722987
13591693	16841948
13591693	16962983
13591693	16960140
13591693	16010318
13591693	16010545
13591693	17121748
13591693	17172100
13591693	17319931
13591693	17433137
13591693	17463083
13591693	17519435
13591693	17588302
13591693	17596304
13591693	17604526
13591693	17608787
13591693	17720390
13591693	17787254
13591693	17834864
13591693	17864303
13591693	17910602
13591693	17989786
13591693	17989059
13591693	17997634
13591693	18152251
13591693	18234755
13591693	18273944
13591693	18315620
13591693	18306479
13591693	18466637
13591693	18580992
13591693	18631300
13591693	18751643
13591693	18923242
13591693	18920406
13591693	18920765
13591693	18996169
13591693	18030662
13591693	18005106
13591693	19428944
13591693	19401249
13591693	19719667
13591693	19793125
13591693	19923832
13591693	19933642
13591693	10390313
13591693	10414479
13591693	10431501
13591693	21515094
13591693	2506722
13591693	2844162
13591693	5129322
13591693	5550533
13591693	5581303
13591693	5826173
13591693	5849063
13591693	5879983
13591693	622064
13591693	6532003
13591693	6593113
13591693	6669903
13591693	6739813
13591693	6995983
13591693	7256113
13591693	7777463
13591693	8130513
13591693	817358
13591693	818106
13591693	8471613
13591693	9182103
13591693	9830073
13591693	9908843
13611453	12590
13611453	13726693
13611453	16961353
13623303	12384763
13623303	12537
13623303	13633
13623303	14459
13623303	15495742
13623303	15828203
13623303	16368100
13623303	1641482
13623303	16960140
13623303	18371247
13623303	22086682
13623303	23502238
13623303	5550533
13623303	5636323
13623303	650784
13623303	7223973
13623303	770111
13623303	8778053
13623303	882902
13623303	8882983
13623303	941992
13633	11211663
13633	11367793
13633	11415
13633	1193852
13633	11048743
13633	1106702
13633	12252593
13633	12458943
13633	12590
13633	13256053
13633	13591693
13633	13756273
13633	14195713
13633	1441262
13633	14459
13633	1457032
13633	1467372
13633	14029413
13633	15191558
13633	15109443
13633	15227790
13633	15370355
13633	15417429
13633	15486090
13633	15403568
13633	15587258
13633	15762525
13633	15777097
13633	15770062
13633	15798204
13633	158104
13633	15828203
13633	1587302
13633	15801339
13633	15913877
13633	16230544
13633	16245253
13633	16249525
13633	16257317
13633	16382097
13633	1641482
13633	16476620
13633	16567735
13633	16614026
13633	16653892
13633	16745756
13633	16957287
13633	16961353
13633	16960140
13633	16974301
13633	16977030
13633	16992408
13633	16998604
13633	16010545
13633	16058908
13633	17180005
13633	17246195
13633	17201909
13633	1741372
13633	17685310
13633	17752365
13633	17787254
13633	17794083
13633	17898417
13633	17989059
13633	17028970
13633	18261918
13633	18340478
13633	18574771
13633	18704381
13633	18984283
13633	19276976
13633	19452482
13633	19401249
13633	10882379
13633	10942127
13633	10007046
13633	21170801
13633	21360825
13633	21566394
13633	21577924
13633	22706353
13633	2337172
13633	2435752
13633	25294564
13633	25884288
13633	2506722
13633	3146382
13633	3332882
13633	3810162
13633	48084
13633	407834
13633	5158522
13633	5574853
13633	5581303
13633	5580393
13633	5636323
13633	5773133
13633	57764
13633	5849063
13633	5879983
13633	622064
13633	6532003
13633	6593113
13633	650784
13633	698724
13633	7223973
13633	7519373
13633	751094
13633	7540413
13633	770111
13633	7999833
13633	7904993
13633	709118
13633	8130513
13633	8152723
13633	817358
13633	818106
13633	8278123
13633	8471613
13633	864932
13633	8778053
13633	8706403
13633	882902
13633	804542
13633	9243203
13633	941992
13633	9751733
13633	9037803
13695853	14459
13695853	18923242
13695853	5879983
13726693	13611453
13756273	11211663
13756273	11048743
13756273	12537
13756273	13633
13756273	14459
13756273	14479163
13756273	1467372
13756273	15270876
13756273	15417429
13756273	15603048
13756273	1587302
13756273	15969204
13756273	15969085
13756273	1641482
13756273	17172100
13756273	17201909
13756273	407834
13756273	5636323
13756273	57764
13756273	5849063
13756273	7519373
13756273	7904993
13756273	9751733
13766343	16960140
13766343	17201909
13766343	18371247
13766343	818106
13795103	956322
13701523	13726693
13701523	14459
13701523	158104
13701523	17201909
13701523	17685310
13701523	42664
13701523	5879983
13701523	818106
13701523	8778053
13703403	18439290
13703403	22421226
13703403	8778053
13023023	11048743
13023023	1106702
13023023	12195763
13023023	12252593
13023023	12458943
13023023	12590
13023023	13591693
13023023	13633
13023023	1419292
13023023	14459
13023023	14476923
13023023	14479163
13023023	15171986
13023023	15109443
13023023	15305964
13023023	15453953
13023023	15508112
13023023	15673115
13023023	15603048
13023023	15770062
13023023	15798204
13023023	158104
13023023	15801339
13023023	15942520
13023023	15948859
13023023	1641482
13023023	16480135
13023023	16776375
13023023	16869683
13023023	16870121
13023023	16960140
13023023	16977030
13023023	16015728
13023023	17588302
13023023	17685310
13023023	17898417
13023023	18241572
13023023	18574771
13023023	18599336
13023023	19183519
13023023	22086682
13023023	23177629
13023023	2337172
13023023	4020132
13023023	407834
13023023	5158522
13023023	5636323
13023023	57764
13023023	5849063
13023023	5879983
13023023	622064
13023023	6535673
13023023	751094
13023023	8471613
13023023	8778053
13023023	882902
13023023	804542
13023023	9243203
13055063	14459
13055063	5879983
13055063	751094
13074333	12590
13074333	14459
13074333	16185407
13074333	16960140
13074333	16029925
13074333	17109734
13074333	17939172
13074333	18996169
13074333	751094
13074333	818106
1411632	11410203
1411632	12537
1411632	12590
1411632	13256053
1411632	14459
1411632	15191558
1411632	15450897
1411632	15762525
1411632	158104
1411632	16319637
1411632	1641482
1411632	16944586
1411632	1741372
1411632	17685310
1411632	19205001
1411632	19793125
1411632	10291333
1411632	10595127
1411632	21515094
1411632	57764
1411632	5879983
1411632	6535673
1411632	751094
1411632	8471613
1411632	804542
14123503	12537
14123503	14459
14123503	15459701
14123503	15801339
14123503	16653892
14123503	16745756
14123503	18172923
14123503	3810162
14123503	8278123
14123503	8778053
14136413	11380393
14136413	774952
1415102	11410203
1415102	1247712
1415102	1327682
1415102	14459
1415102	15013371
1415102	19684815
1415102	5541983
1415102	6479613
1415102	882902
14165483	11204233
14165483	14459
14165483	1465742
14165483	1401912
14165483	15655537
14165483	16960140
14165483	17608787
14165483	18453423
14165483	18599336
14165483	18996169
14165483	25909160
14165483	3810162
14165483	5550533
14165483	5879983
14165483	7999833
14165483	8778053
14165483	9182103
14187003	12537
14187003	14459
14187003	407834
14187003	7223973
14187003	8778053
1419292	11048743
1419292	1106702
1419292	12458943
1419292	12537
1419292	12590
1419292	13591693
1419292	13023023
1419292	14459
1419292	14476923
1419292	1401912
1419292	14029413
1419292	15191558
1419292	15246348
1419292	15270876
1419292	15495742
1419292	15547724
1419292	15689620
1419292	15602877
1419292	15603048
1419292	15798204
1419292	1587302
1419292	15942520
1419292	15959741
1419292	15013371
1419292	1641482
1419292	16653892
1419292	16869683
1419292	16928037
1419292	16960140
1419292	16977030
1419292	17685310
1419292	17898417
1419292	18261918
1419292	18306479
1419292	18574771
1419292	18599336
1419292	18631300
1419292	18923242
1419292	18949895
1419292	18037713
1419292	19366412
1419292	19401249
1419292	10431501
1419292	10453165
1419292	1080302
1419292	21577924
1419292	22451299
1419292	22086682
1419292	23263993
1419292	24942880
1419292	25294564
1419292	25884288
1419292	5158522
1419292	5550533
1419292	5580393
1419292	5636323
1419292	5849063
1419292	5879983
1419292	650784
1419292	7519373
1419292	7540413
1419292	7904993
1419292	709118
1419292	8130513
1419292	818106
1419292	8471613
1419292	8778053
1419292	8960743
1419292	804542
1419292	9370513
14195713	1106702
14195713	13256053
14195713	13591693
14195713	1441262
14195713	15191558
14195713	15604199
14195713	15898196
14195713	16190240
14195713	16356431
14195713	16759463
14195713	17604526
14195713	10003921
14195713	23165191
14195713	5779543
14195713	5849063
14195713	5879983
14195713	8706403
14223563	5581303
14223563	5849063
14246233	11211663
14246233	12590
14246233	13591693
14246233	14459
14246233	14476923
14246233	15247126
14246233	15689620
14246233	16960140
14246233	17588302
14246233	17685310
14246233	19317809
14246233	10390313
14246233	10414479
14246233	25884288
14246233	5158522
14246233	57764
14246233	5879983
14246233	751094
14246233	796143
14246233	818106
14246233	8778053
14246233	882902
14289403	13726693
14289403	14459
14289403	158104
14206113	16096208
14347983	15855998
14347983	16960140
14347983	18372511
14357673	12590
14357673	15557685
14357673	10156431
14357673	5550533
14373983	14459
14373983	16960140
14373983	16058908
1441262	1106702
1441262	12212963
1441262	13591693
1441262	13633
1441262	14195713
1441262	14459
1441262	1457032
1441262	15191558
1441262	15677013
1441262	1641482
1441262	16960140
1441262	1741372
1441262	17685310
1441262	17604526
1441262	18984283
1441262	10193029
1441262	25884288
1441262	5826173
1441262	5879983
14427893	11204233
14427893	12537
14427893	13232973
14427893	13591693
14427893	14459
14427893	14479163
14427893	14490163
14427893	15162462
14427893	15196683
14427893	15109443
14427893	15247126
14427893	15291107
14427893	15330405
14427893	15305964
14427893	15438467
14427893	15453953
14427893	15495742
14427893	15512397
14427893	15532977
14427893	15587258
14427893	15588724
14427893	15508112
14427893	15673115
14427893	15677013
14427893	15737364
14427893	15837144
14427893	15839243
14427893	15912805
14427893	15913877
14427893	15942520
14427893	15969085
14427893	15061630
14427893	16182546
14427893	16272804
14427893	16347149
14427893	16354958
14427893	16355761
14427893	16367225
14427893	1641482
14427893	16496141
14427893	16653892
14427893	16745756
14427893	16776375
14427893	16870121
14427893	16960140
14427893	16041191
14427893	16058908
14427893	17180005
14427893	17105939
14427893	17394100
14427893	17624991
14427893	17673729
14427893	17784016
14427893	17832455
14427893	17861998
14427893	17893685
14427893	17941505
14427893	17989888
14427893	17065968
14427893	17067347
14427893	18434100
14427893	18439290
14427893	18574771
14427893	18586347
14427893	18599336
14427893	18617885
14427893	18668247
14427893	18704381
14427893	18949895
14427893	18973402
14427893	18984283
14427893	19183519
14427893	19276976
14427893	19354401
14427893	19364793
14427893	19366412
14427893	19416165
14427893	19401249
14427893	19620568
14427893	19684815
14427893	19924124
14427893	19948665
14427893	10193029
14427893	1042742
14427893	10628217
14427893	21197524
14427893	21360825
14427893	21373147
14427893	21514959
14427893	21958250
14427893	22293960
14427893	22440462
14427893	22403546
14427893	22562555
14427893	22776381
14427893	22066583
14427893	22086682
14427893	24222003
14427893	25402805
14427893	2506722
14427893	26113128
14427893	26940899
14427893	27365177
14427893	2844162
14427893	20583940
14427893	31257024
14427893	31797165
14427893	3810162
14427893	5129322
14427893	5158522
14427893	5314252
14427893	5541983
14427893	5550533
14427893	5086763
14427893	6201653
14427893	6690533
14427893	7223973
14427893	796143
14427893	7999833
14427893	819498
14427893	8471613
14427893	8778053
14427893	8706403
14459	11211663
14459	1126842
14459	11278213
14459	11204233
14459	11367793
14459	11395463
14459	11410203
14459	1193852
14459	11048743
14459	1106702
14459	12158513
14459	12189463
14459	12252593
14459	12384763
14459	12458943
14459	12537
14459	12542173
14459	12557673
14459	12590
14459	12727313
14459	12029663
14459	1208452
14459	13232973
14459	13256053
14459	13309243
14459	13528463
14459	13591693
14459	13623303
14459	13633
14459	13695853
14459	13719933
14459	13756273
14459	13701523
14459	13023023
14459	13055063
14459	13074333
14459	1411632
14459	14123503
14459	1415102
14459	14165483
14459	14187003
14459	1419292
14459	14246233
14459	14289403
14459	14373983
14459	1441262
14459	14427893
14459	14476923
14459	14479163
14459	14504253
14459	1465742
14459	1467372
14459	14966633
14459	14976733
14459	1401912
14459	14019203
14459	14010463
14459	14029413
14459	15162462
14459	15163324
14459	15178521
14459	15181855
14459	15180368
14459	15191558
14459	15196683
14459	15107411
14459	15109443
14459	15219386
14459	15210723
14459	15222362
14459	15227790
14459	15246348
14459	15247126
14459	15248138
14459	15258756
14459	15270876
14459	15285024
14459	15291107
14459	15291383
14459	15296426
14459	15208226
14459	15208843
14459	15316929
14459	15330405
14459	15330585
14459	15350944
14459	15370355
14459	15305964
14459	15308941
14459	15423721
14459	15426357
14459	15429582
14459	15420301
14459	15435927
14459	15438467
14459	15439885
14459	15444983
14459	15453953
14459	15454085
14459	15459701
14459	15450897
14459	15463645
14459	15466556
14459	15495742
14459	15512397
14459	15513768
14459	15519112
14459	15532977
14459	15547724
14459	15554001
14459	15557685
14459	15581213
14459	15587258
14459	15588724
14459	15506782
14459	15508112
14459	15675097
14459	15677013
14459	15689620
14459	15693190
14459	15697573
14459	15602877
14459	15604199
14459	15737364
14459	15798204
14459	15701161
14459	15701439
14459	158104
14459	15839243
14459	15898196
14459	15801339
14459	15912065
14459	15913877
14459	15942520
14459	15946763
14459	15948859
14459	15958597
14459	15969204
14459	15969085
14459	15981835
14459	15904813
14459	15061587
14459	15061630
14459	15009794
14459	16158888
14459	16185293
14459	16186937
14459	16230544
14459	16245253
14459	16249481
14459	16249525
14459	16257317
14459	16258372
14459	16283359
14459	16332569
14459	16353309
14459	16354958
14459	16356431
14459	16368100
14459	16307939
14459	1641482
14459	16424152
14459	16457235
14459	16466824
14459	16468935
14459	16486023
14459	16404361
14459	16555514
14459	16567735
14459	16579029
14459	16594504
14459	16612153
14459	16617504
14459	16653892
14459	16699872
14459	16722987
14459	16745756
14459	16759947
14459	16776375
14459	16703214
14459	16822801
14459	16855870
14459	16869683
14459	16870121
14459	16927880
14459	16936963
14459	16944586
14459	16956848
14459	16961353
14459	16962307
14459	16960140
14459	16974301
14459	16978581
14459	16992408
14459	16998604
14459	16010318
14459	16010545
14459	16035617
14459	16041191
14459	16045586
14459	16058908
14459	16096208
14459	17153104
14459	17172100
14459	17212507
14459	17336345
14459	17353312
14459	17358014
14459	17360902
14459	1741372
14459	17450752
14459	17515349
14459	17529299
14459	17588302
14459	17624991
14459	17678049
14459	17685310
14459	17680947
14459	17697107
14459	17604526
14459	17720390
14459	17750797
14459	17794083
14459	17701286
14459	17832455
14459	17861998
14459	17893685
14459	17898417
14459	17899082
14459	17910602
14459	17941505
14459	17985914
14459	17989786
14459	17989059
14459	17043293
14459	17065968
14459	17093913
14459	18142039
14459	18183055
14459	18252323
14459	18261918
14459	18272713
14459	18276318
14459	18313254
14459	18315620
14459	18340478
14459	18371247
14459	18374294
14459	18434100
14459	18453423
14459	18466637
14459	18482622
14459	18401204
14459	18574771
14459	18614935
14459	18615131
14459	18617885
14459	18631300
14459	18651739
14459	18659803
14459	18697739
14459	18751643
14459	18757936
14459	18868003
14459	18860760
14459	18923242
14459	18920406
14459	18920765
14459	18973402
14459	18984283
14459	18996169
14459	18999379
14459	18037713
14459	19183519
14459	19262676
14459	19276976
14459	19205001
14459	19331746
14459	19354401
14459	19364793
14459	19366412
14459	19415716
14459	19421889
14459	19428944
14459	19401249
14459	19684815
14459	19745678
[truncated: 18,992 more rows]
