# Supplementary material for: The Effect of Bad News and CEO Apology of Corporate on User Responses in Social Media
Source: PLoS One. 2015 May 7;10(5):e0126358. doi: 10.1371/journal.pone.0126358 (PMC4423858; doi:10.1371/journal.pone.0126358)
Supplement: S1 Dataset — (ZIP) [file pone.0126358.s002.zip › Domino/Network_Topology/commentary_nodes.txt]

11186523
11192973
11211663
1126842
11278213
11204233
11367793
11382403
11380393
11395463
11396263
11415
11410203
11576473
11756253
1193852
11973093
11048743
1106702
12111173
1214532
12158513
12189463
12195763
12212963
12252593
12383753
12384763
12458943
12463703
1247712
12537
12542173
12557673
12590
1263392
12669143
12727313
12891783
12808133
12962983
12967443
12010773
12029663
1208452
12008243
13232973
13256053
1327682
13209633
13200263
13348353
13309243
13440503
13492743
13409283
13511993
13528463
13591693
13611453
13623303
13633
13695853
13719933
13726693
13756273
13766343
13795103
13701523
13703403
13023023
13055063
13074333
1411632
14123503
14136413
1415102
14165483
14187003
1419292
14195713
14104643
14223563
14246233
14289403
14206113
14347983
14357673
14373983
1441262
14427893
14459
14465213
14465433
14476923
14479163
14490163
14546163
14563083
1457032
14504253
14500473
14612903
1465742
1467372
14609203
14754453
14755143
14966633
14976733
1401912
14019203
14010463
14029413
15138383
15149823
15162462
15163324
15171986
15174422
15177612
15178521
15181855
15183607
15186616
15187747
15180368
15191558
15192949
15195240
15196683
15105698
15107411
15107775
15109443
15109035
15215688
15217692
15219386
15210723
15222362
15223239
15227790
15233688
15237191
15246348
15247126
15248138
15258756
15277092
15270876
15282840
15285024
15291107
15291383
15291539
15296327
15296426
15297229
15207215
15208226
15208843
15316929
15317424
15321535
15331582
15336147
15338325
15330405
15330585
15349931
15350944
1536242
15363074
15369420
15370355
15393635
15301703
15305964
15308941
15415797
15416024
15417429
15418151
15422783
15423721
15426357
15428048
15429582
15420301
15435340
15435927
15438467
15439839
15439885
15441565
15444983
15445190
15447741
15452774
15453953
15454085
15459701
15450897
15463645
15463744
15465433
15466556
15472288
15476502
15479109
15483225
15486090
15495742
15403568
15512397
15513768
15519112
15521356
15532977
15542667
15547724
15554001
15556950
15557685
15574262
15581213
15585549
15587258
15588724
15589511
15597926
15506782
15508112
15612144
15613059
15617332
15629114
15643316
15643490
15644577
15651182
15655537
15673115
15675097
15677013
15687591
15689620
15693190
15697573
15698969
15602347
15602877
15603655
15603048
15604199
15609333
15600214
15737364
15730400
15749962
15752034
15758567
15759074
15750874
15762525
15764627
15765314
15777097
15778411
15770062
15785018
15789239
15796915
15798204
15701161
15701439
15702553
158104
15828203
15837144
15839243
15847070
15855998
15857409
15850670
15868487
1587302
15876397
15889914
15880584
15898196
15801339
15912805
15912065
15913877
15916978
15916045
15934482
15937052
15942520
15946763
15948859
15952131
15958597
15959741
15963559
15969204
15969085
15971862
15972614
15973254
15973268
1597722
15970715
15981835
15989263
15904813
15908932
15011280
15013371
15016694
15030351
15049205
15052156
15056302
15061587
15061630
15063196
15068992
15069202
15069000
15071638
15094178
15004607
15005739
15006965
15008451
15008079
15009794
16118210
16131380
16142360
16144764
16145443
16145086
16158888
16162203
16172631
16182546
16185293
16185407
16186937
16190240
16214982
16228860
16237718
16230544
1624312
16245253
16249481
16249525
16257317
16258372
16272804
16270867
16282990
16283359
16294316
16208490
16318349
16319637
16310906
16331823
16332569
16341765
16347149
16348545
16349586
16353309
16354958
16355761
16355812
16356431
16359505
16367225
16367329
16368100
16368038
16382097
16383698
16380756
16303057
16307939
1641482
16410996
16421571
16424152
16426664
16437750
16430780
16448203
16440415
16457235
16466824
16468935
16475614
16476620
16481322
16486023
16487062
16480135
16496141
16404361
16405632
16527007
16532266
16546476
16555514
16559104
16563268
16563048
16567735
16560252
16572158
16574638
16579029
16581555
16591612
16594504
16594673
16595651
16612153
16614026
16617504
16618422
16628903
16635243
16642016
16653892
16692819
16699872
16722987
16745756
16740944
16759463
16759947
16762355
16767670
16776375
16795293
16790332
16702374
16703214
16706034
16813906
16818211
16822801
16841948
16843372
16855870
16850829
16866231
16869683
16876590
16870121
16882593
16891984
16802565
16804997
16910922
16925257
16927822
16927880
16928037
16934155
16936963
16944586
16949586
16956848
16957287
16961353
16962307
16962983
16967241
16960140
16974301
16977196
16977030
16978472
16978581
16978629
16978002
16980904
16992408
16998604
16903200
16903849
16904637
16015728
16010318
16010545
16029925
16035617
16041191
16045586
16058803
16058908
16075037
16079046
16080838
16093578
16094416
16096208
16008952
17116313
17121748
17127282
17153104
17162347
17172100
17175987
17186921
17180005
17199260
17105939
17109734
17212568
17212507
17217357
17246195
1724692
17240679
17293106
17201909
17207780
17317971
17317905
17319931
17332988
17336345
17338930
17330776
17351175
17353312
17354904
17357927
17358014
17369673
17360902
17374132
17374598
17394100
17399403
1741372
17424637
17427600
17428895
17433137
17433058
17438609
17439412
17430212
17448226
17448522
17458110
17458870
17450752
17463083
17469777
17475824
17479071
17470665
17491222
17400756
17515349
17519435
17529299
17529433
17540363
17564390
17560162
17560408
17582835
17588302
17596304
17624991
17627594
17641916
17647744
17649804
17659853
17673729
17678049
17670221
17685310
17680947
17697107
17604526
17608787
17718142
17720390
17730830
17752365
17757325
17750797
1777052
17784016
17787254
17780140
17793589
17794490
17794083
17796328
17799698
17701286
17826445
17832455
17834864
17837467
17855431
17861998
17864303
17893685
17898417
17899082
17910602
17921518
17934406
17936818
17939172
17939007
17930161
17930169
17941505
17953165
17965475
17985914
17989786
17989888
17989059
17991116
17997634
17903276
17906246
17908323
17909452
17023359
17025791
17027816
17028970
17038849
17043293
17043502
17053871
17063529
17065968
17067347
17079409
17093913
17009250
18113656
18114517
18138309
18139525
18142039
18152251
18155191
18158340
18172923
18176650
18183055
18191233
18229520
18220071
18234755
18241572
18247846
18249890
18249047
18252323
18261918
18267167
18272713
18273944
18276318
18278087
18284845
18204405
18311825
18313254
18313389
18315620
18318223
18324607
18320841
18348539
18340478
18371247
18372511
18374294
18370562
18398692
18306479
18411267
18412171
18414154
18434100
18435276
18439290
18443617
18443092
18447300
18451310
18453423
18457317
18462155
18466637
18482622
18494513
18499299
18499771
18401204
18401068
18407184
18541930
18542493
18552715
18557744
18562507
18573905
18574771
18579797
18583014
18585237
18586347
18580992
18591333
18599336
18502458
18614379
18614935
18615131
18617885
18631300
18634504
18634777
18644680
18647606
18651739
18659803
18668247
18674376
18689097
18697739
18720941
18733406
18743938
18746416
18746889
18747669
18751643
18757936
18760083
18780056
18704381
18820378
18831474
18842836
18866798
18868392
18868003
18860760
18875993
18883110
18892992
18911304
1891522
18921712
18923242
18929660
18920406
18920765
18933773
18936091
18943300
18949895
18957136
18958072
18963250
18973402
18984283
18985282
18996169
18999379
18025872
18037713
18030662
18098912
18005106
19131714
19132264
19134873
19140795
19153341
19158889
19160266
19174229
19177331
19181190
19182616
19183519
19190823
19225497
19227871
19220910
19233833
19238622
19246413
19262676
19264973
19272406
19273829
19276976
19281682
19283535
19201376
19205001
19314166
1931482
19315715
19317809
19319510
19321588
19322740
19331746
19335909
19354401
19364793
19366412
19373316
19377864
19415716
19416165
19421889
19428944
19432679
19434964
19437146
19437948
19452482
19453313
19457628
19401249
19515725
19553987
19550755
19563996
19564330
19571312
19582323
19615978
19616371
19620568
19644583
19684815
19688237
19608240
19608731
19713002
19719667
19732054
19737107
19745555
19745678
19759141
19766088
19780823
19793125
19795790
19701189
19813055
19835642
19837190
19839876
19830238
19844506
19846679
19861467
19863198
19860787
19872618
19870088
19892933
19895227
19897158
19898724
19803919
19915571
19923832
19924124
19929738
19933642
19935119
19939390
19948665
19957311
19969723
19902670
19013427
19014294
19015450
19015018
19021331
19028102
19042702
19042957
19055853
19056900
19058741
19050894
19072638
19093674
19099545
19006930
19000164
19000671
10118928
10124586
10120586
10135782
10137548
10144046
10145356
10152905
10156431
10156500
10159303
10150736
10165892
10172532
10193029
10195157
10197119
10190481
10108736
10247252
10262179
10267052
10291333
10310390
10320297
10353749
10365893
10383012
10380902
10390313
10305968
10308157
10414479
10427340
1042742
10431501
10435061
10438418
10439332
10447440
10453165
10465416
10460889
1047122
10542372
10546139
10564123
10568127
10591022
10595127
10615973
10628217
10656582
10650490
10666611
10683790
10607262
10608870
10713371
10715114
10717206
10722054
10732714
10706823
10706018
10828153
10832765
10838954
10862262
10866423
10876442
10882379
10886137
10898077
1080302
10919844
10938337
10942127
10942356
10950592
10961566
10963382
10982702
10998470
10906805
10021851
10048615
10049893
10053098
10073439
10081577
10094330
10003921
10007046
10008898
10009454
21160563
21170801
21189806
21180586
21197524
21108036
21216137
21217297
2122342
21224296
21243742
21287881
21205795
21314574
21315238
21315721
21360825
21373147
21396931
21427192
21459254
21461679
21461721
21511113
2151322
21514959
21515094
21520483
21531553
21552975
21554298
21566394
21577924
21582810
21580650
21596052
21504423
21630315
21667146
21673469
21675986
21678518
21686614
21601255
21605551
21719861
21729316
21735693
21738545
21779928
21700187
21820809
21845805
2188392
21895297
21916987
21930407
21958250
21964122
21971982
21979488
21905854
21907111
21018255
21023827
21029131
22114906
22122838
22144931
22168542
22170834
22186121
22109868
22109093
22244046
22266437
22271781
22270968
22293960
22339638
22351858
22367495
22377826
22412183
22421226
22421013
22447566
22440462
22451299
22459040
22474256
22470428
22403195
22403546
22400035
22518041
22510799
22539795
22530813
22557377
22562555
22579211
22649140
22653504
22656903
2266312
22679111
22682088
22685564
22714381
22737982
22772713
22773090
22776381
22794467
22795138
22705329
22706353
22866294
22860299
22899278
22990319
22048179
22055164
22066583
22086682
23120110
23149484
23165191
23177629
23187660
23197486
23199775
23259597
23263993
23282252
23283789
23293574
23294531
23206060
23346262
23364942
2337172
23307300
23308524
23438614
23443698
23460499
23514104
23522511
23532545
23502238
23613638
23628004
23657895
23604707
23734302
23730006
23741774
23743624
23759889
23778237
23779953
23788596
23701801
23851838
23854001
23873625
23894266
23913715
23925500
23934087
23939638
23946902
23981787
23987030
23902400
23063004
23065794
23075069
24118178
24123792
24137659
24216375
24222003
24230684
24203928
24208715
2435752
24367995
24371084
24429560
24446977
24537104
24555260
24558699
24567979
24636701
24641183
24651514
24650295
24605372
24607357
24754877
24799724
24826464
24836725
24865528
24802099
24803059
24911919
24920491
24932839
24942880
24952313
24977262
24989550
24018815
24064450
24069939
24079149
24086268
25101376
25106036
25217436
25238865
25230730
25282454
25294564
25297732
25208110
25325568
25326092
25331052
25308057
25451596
25484875
25491173
25402805
25670209
25707252
25840485
25876713
25884288
25941064
25902790
25909160
25016676
25029707
2506722
25073340
25099127
25007981
26113128
26115707
26138404
26192699
26238155
26258247
26287260
26299689
26314944
26354704
26306431
26308657
26403744
26575975
26577652
26596359
26502674
26627727
26633704
26757691
26750732
26766382
26789184
26821160
26866796
26936111
26948765
26940899
26984777
26994920
26039532
27148311
27178370
27186163
27238225
27281880
27351210
27351944
27356208
27365177
27308764
27428627
27474548
27590360
27624633
27666213
27697227
27605168
27742587
27773202
27791826
27798319
27895069
27804031
27927223
27974350
27983609
27039597
27056477
27077403
28121519
28158344
28159813
28292730
28201820
28358513
28411648
2844162
28486694
28406902
28566321
28737868
28914804
28982874
2801482
28010616
29116126
2910932
29228394
29244315
29267773
29349868
29445214
29409607
29553284
29561275
29668830
29600489
29719219
29773018
29960351
29030027
2908122
29090922
20115712
20186336
20193826
20107668
20231322
20236377
20247702
20414
20458241
20579627
20583940
20622233
20697971
20714140
20733208
20854844
20809387
20061989
20089998
3111062
31211144
31257024
31346530
31348409
3146382
31522864
31526756
31584857
31625304
31743023
31771132
31787316
31797165
31861733
31883143
31961949
31976069
31984
31015179
31058129
32269650
32277394
32338883
32409432
32514680
32534237
32562824
32593552
32614474
32697851
32602828
32779345
328294
33168520
33176356
3332882
3358772
3396482
34345236
3443382
3576742
3591392
367744
3810162
3866582
3911132
3052492
42664
4436972
4448892
4525002
4528242
4652902
4802612
48084
4911452
4020132
407834
5129322
5158522
5314252
5378522
5305323
5450783
5511493
5541983
5550533
5574853
5581303
5580393
5636323
5670233
5773133
57764
5779543
5826173
5849063
5879983
5918163
5984983
59864
5995
5905603
5024773
5055153
5069403
5086763
5009503
6143743
622064
6201653
6325193
6446963
6479613
6532003
6535673
6550883
6593113
6506913
650784
6613593
6618813
6669903
6697883
6690533
6726353
6739813
6758473
6844653
680624
6917763
6966063
698724
6995983
6006713
7118733
7148663
7154273
7223973
7237653
7230973
7244063
7256113
7302573
7304023
7496563
7403993
7519373
751094
7540413
7559833
764734
765985
7605443
7605533
7609653
774952
7777463
7792543
779925
770111
7703873
770044
770075
783147
796143
7999833
7904993
7026223
7048243
709118
7094893
811659
8130513
8152723
817358
817397
818106
8188303
819498
810311
8278123
829548
8357013
8379173
8415943
8452573
8455943
8457733
845872
8471613
8494993
8402613
8570273
8587463
864932
8778053
8704983
8706403
882902
8843663
8882983
8896143
8896163
8804353
8948923
8960743
8023763
804542
8069883
8084533
9182103
919122
9223613
9223013
9243203
9370513
9395263
941992
9556233
956322
9594183
9618453
9631263
965712
9684523
9687033
9690883
9751733
9757263
9793923
9830073
9853093
9889653
9908843
9900093
9037803
9093273
