# Supplementary material for: The Effect of Bad News and CEO Apology of Corporate on User Responses in Social Media
Source: PLoS One. 2015 May 7;10(5):e0126358. doi: 10.1371/journal.pone.0126358 (PMC4423858; doi:10.1371/journal.pone.0126358)
Supplement: S1 Dataset — (ZIP) [file pone.0126358.s002.zip › Domino/Network_Topology/prank_edges.txt]

11114503	15229804
11114503	16468985
11114503	17955827
11114503	5849063
11114503	767389
11114503	9740463
11106913	17846925
1126842	1106702
1126842	1429412
1126842	15381963
1126842	15712449
1126842	2265902
1126842	27990524
1126842	767389
1126842	8764523
11360313	12259713
11360313	12282853
11360313	12321913
11360313	12892253
11360313	15942520
11360313	16712831
11360313	17762878
11360313	17917685
11360313	17906884
11360313	21146603
11360313	25565581
11360313	5018253
11360313	767389
11360313	8927783
11360313	9665053
11410203	1415102
11410203	767389
11410203	8500393
11410203	8764523
11410203	9665053
11400733	15334872
11666843	12259713
11666843	1228582
11666843	15334872
11666843	1535112
11666843	15868105
11666843	5849063
11666843	767389
11666843	884842
1184722	15942520
1184722	8259083
1184722	9665053
1196402	1212602
1196402	12219223
1196402	12259713
1196402	1429412
1196402	14202663
1196402	15224805
1196402	15229804
1196402	1587302
1196402	16464216
1196402	16890345
1196402	16936179
1196402	23684825
1196402	5849063
1196402	851672
1196402	9665053
1196402	9740463
1196402	9820153
11967983	15381963
11967983	15689620
11967983	15046180
11967983	16286700
11967983	17684033
11967983	21142797
1106702	1429412
1106702	15589814
1106702	17141455
1106702	1741372
1106702	19891417
1106702	10519301
1106702	22356974
1106702	2265902
1106702	2335512
1106702	6536893
1106702	797047
1106702	706737
1106702	917822
1212602	1196402
1212602	15315550
1212602	15947727
1212602	16936179
1212602	5849063
1212602	6834143
12136943	1334762
12136943	13623303
12136943	1429412
12136943	14029413
12136943	15370355
12136943	26432109
12136943	48084
12136943	5849063
12136943	834545
12136943	851672
12136943	8840393
12136943	917822
12136943	9665053
12219223	1196402
12219223	12259713
12219223	1354402
12219223	1429412
12219223	14202663
12219223	14029413
12219223	15472412
12219223	15622062
12219223	15689620
12219223	15804405
12219223	15942520
12219223	19438013
12219223	10539884
12219223	22344680
12219223	23769147
12219223	5849063
12219223	7231223
12219223	9665053
12219223	9740463
12219223	9790433
12259713	11360313
12259713	11410203
12259713	1196402
12259713	12136943
12259713	12219223
12259713	12282853
12259713	12887793
12259713	13384423
12259713	1354402
12259713	1429412
12259713	14586623
12259713	15165682
12259713	15226944
12259713	15229804
12259713	15202905
12259713	15342481
12259713	15370355
12259713	15472412
12259713	15512397
12259713	15689620
12259713	15706352
12259713	1587302
12259713	15804405
12259713	16230544
12259713	16331201
12259713	16712831
12259713	16759947
12259713	16936179
12259713	17386959
12259713	1741372
12259713	17451295
12259713	17762878
12259713	17939172
12259713	17955827
12259713	18983233
12259713	19134599
12259713	10003921
12259713	22126911
12259713	24374407
12259713	5849063
12259713	60904
12259713	8272713
12259713	834545
12259713	860732
12259713	8764523
12259713	9665053
12259713	9740463
12282853	11360313
12282853	12259713
12282853	15447583
12282853	16230544
12282853	19840158
12282853	860732
12282853	8826613
12282853	9559253
12282853	9665053
12282853	9810683
1228582	11666843
1228582	1535112
1228582	17651517
12321913	11360313
12321913	12892253
12321913	13926543
12321913	15315550
12321913	15868105
12321913	15942520
12321913	16219350
12321913	17352737
12321913	17762878
12321913	18448971
12321913	18455562
12321913	21217098
12321913	22086682
12321913	23684825
12321913	27990524
12321913	5086763
12321913	767389
12321913	9810683
12519953	14592753
12519953	16712831
12519953	18455562
12519953	19620568
12519953	767389
12519953	9810683
12537763	15888953
12537763	767389
12887793	12259713
12887793	13837803
12887793	14029413
12887793	15293690
12887793	15342481
12887793	15370355
12887793	15472412
12887793	15512397
12887793	15547724
12887793	15689620
12887793	16423779
12887793	16825411
12887793	17702504
12887793	17955827
12887793	18038568
12887793	10539884
12887793	48084
12887793	5849063
12887793	7852063
12887793	834545
12887793	9168373
12887793	9665053
12887793	9810683
12892253	11360313
12892253	1196402
12892253	1106702
12892253	13515723
12892253	13623303
12892253	1429412
12892253	15229804
12892253	15381963
12892253	15643421
12892253	1587302
12892253	15804405
12892253	15942520
12892253	15046180
12892253	16454476
12892253	16460650
12892253	16402469
12892253	16542428
12892253	16790382
12892253	17627594
12892253	17917685
12892253	18127104
12892253	18555184
12892253	19891417
12892253	10029406
12892253	21217098
12892253	22479709
12892253	2265902
12892253	24970335
12892253	25230957
12892253	25673881
12892253	29602426
12892253	32198222
12892253	7618703
12892253	706737
12892253	8764523
12892253	917822
12892253	9665053
12892253	9740463
12808133	15942520
12808133	18555184
12808133	48084
12920103	17760810
12920103	19134599
12920103	22267165
1205172	8826613
12069343	27312684
12069343	27990524
12069343	5590743
12069343	706737
13239433	13384423
13239433	15942520
13239433	17676402
13239433	18455562
13239433	5849063
13239433	767389
13239433	9665053
13239433	9740463
13239433	9810683
1327682	1415102
1327682	15942520
1327682	16933448
1327682	16940175
1327682	17579025
1327682	19914439
1327682	10511272
1334762	12136943
1334762	15334872
1334762	1535112
1334762	15370355
1334762	1587302
1334762	15942520
1334762	16144428
1334762	17762878
1334762	18978987
1334762	20438657
1334762	767389
1334762	851672
1334762	8927783
1334762	9665053
1334762	9740463
13384423	12259713
13384423	13239433
13384423	13837803
13384423	1429412
13384423	15229804
13384423	15202905
13384423	16906362
13384423	48084
13384423	5849063
13384423	834545
13384423	917822
13384423	9665053
13384423	9740463
13515723	12892253
13515723	8764523
13527603	1429412
13527603	16635243
1354402	1106702
1354402	12219223
1354402	12259713
1354402	1429412
1354402	14586623
1354402	15447583
1354402	15942520
1354402	17921731
1354402	18913274
1354402	19134599
1354402	22356974
1354402	2265902
1354402	5849063
1354402	7231223
1354402	7363
1354402	767389
1354402	860732
1354402	917822
1354402	9665053
13581013	15622062
13623303	12136943
13623303	12892253
13623303	1535112
13623303	15622062
13623303	22086682
13623303	834545
13623303	9665053
13781923	2001352
13781923	767389
13837803	12887793
13837803	13384423
13837803	1354402
13837803	15818121
13837803	16423779
13837803	17386959
13837803	18709711
13837803	10426240
13837803	22579211
13837803	23684825
13837803	3651982
13837803	828768
13837803	9665053
13837803	9790433
13837803	9810683
13837803	9820153
13837803	9084623
1387352	18455562
1387352	2932712
1387352	9810683
13926543	12321913
13926543	15371699
13926543	15942520
13926543	16496141
13926543	17117784
13926543	17632116
13926543	17651517
13926543	18455562
13926543	18405330
13926543	18983233
13926543	10539884
13926543	21217098
13926543	21030551
13926543	23684825
13926543	23693244
13926543	25673881
13926543	27368552
13926543	28292730
13926543	60904
1393872	1535112
1393872	19793125
13995723	1106702
13995723	1429412
13995723	14592753
13995723	6536893
13995723	917822
13021363	16576550
13021363	767389
1415102	11410203
1415102	1327682
1415102	767389
14153223	16454476
1429412	1126842
1429412	1196402
1429412	1106702
1429412	12892253
1429412	13384423
1429412	13527603
1429412	13995723
1429412	1457032
1429412	14592753
1429412	15229804
1429412	15381963
1429412	15512397
1429412	1587302
1429412	15804405
1429412	15046180
1429412	15007234
1429412	16937617
1429412	1741372
1429412	17627594
1429412	22356974
1429412	2265902
1429412	6536893
1429412	8764523
1429412	917822
1429412	9665053
14202663	1429412
14202663	19404093
14202663	10539884
14202663	21529906
14202663	24970335
14202663	5849063
14202663	834545
14202663	860732
14202663	9740463
14397393	17609999
14397393	21748948
14423553	17938444
14423553	22086682
14423553	27368552
14423553	767389
14423553	9810683
14490163	1741372
14526573	17565525
14526573	23103581
14526573	60904
14526573	767389
1457032	1106702
1457032	1429412
1457032	15330752
14586623	1106702
14586623	12136943
14586623	12259713
14586623	1354402
14586623	1429412
14586623	14029413
14586623	15472412
14586623	15689620
14586623	15706352
14586623	16776119
14586623	18401204
14586623	18983233
14586623	2408342
14586623	4020132
14586623	706737
14586623	834545
14586623	8764523
14586623	8804353
14586623	917822
14586623	9790433
14592753	1106702
14592753	1429412
14592753	15381963
14592753	917822
14796963	1106702
14796963	17938444
14796963	6536893
14796963	8764523
14701993	60904
14892963	1047122
14029413	12136943
14029413	12887793
14029413	15370355
14029413	15381554
14029413	15512397
14029413	15547724
14029413	15689620
14029413	15804405
14029413	15033778
14029413	16298489
14029413	16312558
14029413	16635243
14029413	16790382
14029413	19004386
14029413	48084
14029413	834545
14029413	851672
14029413	8764523
14029413	8840393
14029413	9569663
14029413	9665053
14029413	9740463
14056713	15613394
15127723	15675946
15127723	15942520
15127723	17386959
15127723	18455562
15127723	18943300
15127723	19107330
15127723	10361826
15127723	23684825
15127723	25563845
15127723	5590743
15127723	60904
15127723	767389
15165682	12259713
15165682	15207215
15165682	15377242
15165682	15447583
15165682	16712831
15165682	16790382
15165682	17565525
15166361	16890345
15166361	18455562
15166361	20000937
15171021	1106702
15171021	1429412
15171021	14029413
15171021	15046180
15171021	8764523
15171021	917822
15171021	9665053
15179349	1047122
15179349	9088963
15170200	23610735
15192173	1106702
15192173	1327682
15192173	13837803
15192173	767389
15192173	708946
15192173	8259083
15192173	9560593
15192173	9810683
15194744	48084
15194744	834545
15194744	917822
15194878	15804405
15194878	1649242
15194878	18978987
15103402	16312212
15103402	767389
15103402	770212
15109942	767389
15212598	15381963
15212598	10330394
15212598	48084
15212598	706737
15212598	8130693
15212598	9665053
15214755	15005780
15214755	767389
15224805	1196402
15224805	15334872
15224805	17565525
15224805	48084
15224805	6520983
15224805	767389
15224805	8522973
15224805	9810683
15226944	11410203
15226944	15804405
15226944	9665053
15227011	16423779
15227011	17930475
15227011	22579211
15227011	22086682
15227011	4020132
15229804	11114503
15229804	1126842
15229804	1196402
15229804	12892253
15229804	13384423
15229804	1429412
15229804	15381963
15229804	1587302
15229804	5849063
15229804	8840393
15229804	9665053
15229804	9740463
15241572	1535112
15241572	4179932
15241572	767389
15293690	12887793
15293690	15547724
15293690	15622062
15293690	18038568
15293690	7852063
15293690	834545
15296671	767389
15202905	12259713
15202905	13384423
15202905	18926713
15202905	25130191
15202905	5086763
15202905	60904
15202905	816829
15202905	9665053
15202905	9740463
15204333	5989333
15204333	9665053
15204333	9810683
15207215	15165682
15207215	16219350
15207215	16712831
15207215	17340373
15207215	10262179
15207215	21244688
15207215	6865033
15207215	706737
15207215	828768
15315550	1212602
15315550	15318700
15315550	15334872
15315550	15340848
15315550	15532645
15315550	15689620
15315550	15942520
15315550	15979212
15315550	18201352
15315550	18983233
15315550	19813707
15315550	10654928
15315550	10893572
15315550	10003921
15315550	22344680
15315550	22086682
15315550	23684825
15315550	25596634
15315550	5590743
15315550	5018253
15315550	5086763
15315550	60904
15315550	767389
15315550	816808
15315550	884312
15318700	15315550
15318700	15547724
15318700	28073525
15325360	19430070
15325360	21598435
15325360	767389
15325360	770212
15328946	17130502
15328946	17141455
15328946	17029094
15329642	770212
15334872	11400733
15334872	11666843
15334872	1334762
15334872	15224805
15334872	15315550
15334872	15942520
15334872	17321793
15334872	18051082
15334872	10331528
15334872	2265902
15334872	5590743
15334872	5086763
15334872	6520983
15334872	60904
15334872	767389
15334872	8764523
15334872	8840393
15334872	8927783
15330752	1106702
15330752	1429412
15330752	1457032
15330752	8764523
15330752	917822
15342320	767389
15342481	12259713
15342481	12887793
15342481	18038568
15342481	5989333
15342481	9665053
15349089	21999883
15349089	25130191
15340848	1535112
15340848	17473641
15340848	767389
1535112	11666843
1535112	1228582
1535112	1334762
1535112	13623303
1535112	1393872
1535112	15241572
1535112	15340848
1535112	15430439
1535112	15951419
1535112	15958194
1535112	15046180
1535112	16694211
1535112	16056471
1535112	19182881
1535112	19740214
1535112	2335512
1535112	23684825
1535112	5518633
1535112	6520983
1535112	7363
1535112	767389
1535112	884842
1535112	917822
1535112	9665053
15371699	15046180
15371699	16423779
15371699	18101169
15371699	18455562
15371699	18566577
15371699	19740214
15371699	60904
15377242	15165682
15370355	12136943
15370355	12259713
15370355	12887793
15370355	1334762
15370355	13837803
15370355	1429412
15370355	14029413
15370355	15689620
15370355	16423779
15370355	1649242
15370355	16776119
15370355	17694662
15370355	18978987
15370355	22086682
15370355	3651982
15370355	48084
15370355	5849063
15370355	708946
15370355	834545
15370355	851672
15370355	9665053
15381554	14029413
15381554	9665053
15381963	1126842
15381963	11410203
15381963	11967983
15381963	12136943
15381963	12892253
15381963	1429412
15381963	14592753
15381963	15212598
15381963	15229804
15381963	15401235
15381963	1587302
15381963	15046180
15381963	16402469
15381963	1741372
15381963	19891417
15381963	10790500
15381963	2265902
15381963	48084
15381963	5682123
15381963	834545
15381963	8764523
15381963	9665053
15381000	10511272
15381000	9665053
15383108	19559521
15385332	15876692
15385332	18686215
15385332	770212
15386196	15890532
15386196	17938444
15397051	18455562
15411275	5086763
15413966	15622356
15413966	16289876
15413966	17321793
15415452	767389
15418799	18405330
15418799	19740214
15418799	19793125
15418799	28073525
15418799	706737
15427514	767389
15430439	1535112
15430439	15385332
15430439	767389
15430439	770212
15447583	12282853
15447583	1354402
15447583	15165682
15447583	16230544
15447583	19840158
15447583	10862262
15447583	860732
15447583	8764523
15447583	8826613
15447583	9810683
15461995	15622062
15461076	13623303
15461076	18455562
15461076	18401204
15461076	19620568
15461076	10038927
15461076	21186881
15461076	22392292
15461076	24768825
15461076	28073525
15461076	20000937
15461076	60904
15461076	767389
15465227	16298489
15465227	4020132
15465227	9790433
15472412	15689620
15401235	15381963
15401235	8764523
15405654	17892480
15512397	12259713
15512397	12887793
15512397	1429412
15512397	14029413
15512397	15547724
15512397	15689620
15512397	15731409
15512397	1587302
15512397	16825411
15512397	17575149
15512397	17635135
15512397	17663340
15512397	17955827
15512397	5849063
15512397	8522973
15512397	9665053
15512397	9740463
15519504	16374037
15519504	19793125
15519504	1047122
15532645	15315550
15532645	15942520
15532645	18455562
15532645	24768825
15532645	6865033
15532645	767389
15532645	828768
15532645	9810683
15534581	17949205
15534581	3275242
15538517	17938444
15547724	12887793
15547724	14029413
15547724	15293690
15547724	15318700
15547724	15512397
15547724	15689620
15547724	1741372
15547724	18038568
15547724	10539884
15547724	6891793
15547724	7852063
15547724	9665053
15557778	17697107
15557778	17938444
15557778	25673881
15567366	6656843
15574411	22086682
15574411	834545
15574457	16495146
15578141	8764523
15585159	24970335
15585159	60904
15586531	60904
15588504	26679002
15589814	1106702
15589814	1429412
15613394	14056713
15618658	2678742
15622356	15413966
15622356	18455562
15622356	767389
15622062	13837803
15643421	12892253
15643421	1429412
15643421	15689620
15643421	767389
15650438	767389
15650438	770212
15666011	767389
15672800	15103402
15672800	15675946
15672800	19734567
15672800	19740214
15672800	23829308
15672800	28342409
15672800	767389
15675946	1415102
15675946	15127723
15675946	15672800
15687216	16227859
15687216	810727
15687017	15385332
15687017	767389
15687017	770212
15689620	11967983
15689620	12219223
15689620	12259713
15689620	12887793
15689620	1429412
15689620	14586623
15689620	14029413
15689620	15370355
15689620	15472412
15689620	15512397
15689620	15547724
15689620	15643421
15689620	15876397
15689620	15942520
15689620	16230544
15689620	16331201
15689620	16423779
15689620	16759947
15689620	16790382
15689620	17386959
15689620	17461706
15689620	17552854
15689620	17560162
15689620	17939172
15689620	18652868
15689620	18680238
15689620	18038568
15689620	19133206
15689620	10003921
15689620	22086682
15689620	23684825
15689620	23769147
15689620	27798730
15689620	29183875
15689620	60904
15689620	834545
15689620	8764523
15689620	8804353
15689620	9665053
15689620	9790433
15689620	9810683
15693561	767389
15693561	770212
15608076	1587302
15608076	18455562
15608076	19740214
15608076	19058741
15608076	23684825
15608076	27798730
15608076	5086763
15608076	60904
15608076	767389
15712449	1126842
15727584	5590743
15731409	15512397
15731409	19438013
15731409	767389
15741835	1047122
15741835	767389
15752717	18455562
15752717	18983233
15752717	19461876
15752717	10950602
15752717	23684825
15752717	9665053
15757663	60904
15750941	15385332
15750941	767389
15750941	770212
15762344	767389
15762344	770212
15704666	17651517
15704666	9810683
15706352	12259713
15706352	14586623
15706352	15472412
15706352	834545
15818121	12136943
15818121	13837803
15818121	15622062
15818121	16455796
15818121	17386959
15818121	17694662
15818121	3651982
15818121	9665053
15826464	6358553
15826464	767389
15820789	18033570
15820789	816808
15832068	15942520
15832068	16938602
15848282	1429412
15848282	16132416
15848282	5314252
15848282	9790433
15863983	15385332
15863983	770212
15868105	12321913
15868105	1327682
15868105	15340848
15868105	16940175
15868105	19914439
15868105	22356974
15868105	48084
15868105	5849063
15868105	60904
15868105	8272713
15868105	834545
15868105	9810683
15869633	17395426
15869633	770212
1587302	12259713
1587302	12892253
1587302	1334762
1587302	1429412
1587302	15229804
1587302	15608076
1587302	16113949
1587302	16825411
1587302	17762878
1587302	19891417
1587302	10560528
1587302	2265902
1587302	5849063
1587302	8522973
1587302	860732
1587302	8840393
1587302	9665053
15876397	15689620
15876397	16423779
15876397	16709795
15876397	18680238
15876397	19114063
15876397	6536893
15876397	60904
15876692	15385332
15876692	15005780
15876692	17938444
15876692	18686215
15876692	767389
15876692	770212
15888953	17938444
15888953	767389
15890532	15386196
15890532	22126911
15804405	12892253
15804405	1429412
15804405	2265902
15804405	2001352
15804405	917822
15804405	9740463
15916053	767389
15923141	5304593
15937744	17352737
15937744	18983233
15937744	27312684
15937744	20000937
15942520	11360313
15942520	1184722
15942520	12219223
15942520	12321913
15942520	12892253
15942520	12808133
15942520	13239433
15942520	1327682
15942520	1334762
15942520	1354402
15942520	13926543
15942520	15127723
15942520	15207215
15942520	15334872
15942520	15532645
15942520	15689620
15942520	15832068
15942520	15905124
15942520	16219350
15942520	16496141
15942520	16712831
15942520	16790382
15942520	16923763
15942520	16933448
15942520	16941416
15942520	17279239
15942520	17321793
15942520	17352737
15942520	17451295
15942520	17461706
15942520	17575149
15942520	17627594
15942520	17651517
15942520	17676402
15942520	17846783
15942520	18455562
15942520	18566577
15942520	18983233
15942520	18995957
15942520	19133206
15942520	19356872
15942520	19370480
15942520	19461876
15942520	19573175
15942520	19740214
15942520	19793125
15942520	10211560
15942520	10228873
15942520	10331528
15942520	10361826
15942520	10431452
15942520	10511272
15942520	10896005
15942520	21186881
15942520	21217098
15942520	21496652
15942520	22816155
15942520	22086682
15942520	23684825
15942520	24970335
15942520	25230957
15942520	25596634
15942520	27368552
15942520	27990524
15942520	28184555
15942520	28262013
15942520	28292730
15942520	28342409
15942520	29183875
15942520	2068542
15942520	20090185
15942520	20000937
15942520	4656952
15942520	5590743
15942520	5086763
15942520	6865033
15942520	60904
15942520	7660363
15942520	767389
15942520	706737
15942520	8500393
15942520	8764523
15942520	9334653
15942520	9560593
15942520	9665053
15942520	9810683
15942520	9820153
15947727	1212602
15940457	1047122
15951419	1535112
15951419	16056471
15951419	9665053
15958194	14029413
15958194	1535112
15958194	16906362
15958194	48084
15958194	5849063
15958194	6536893
15958194	708946
15958194	851672
15958194	860732
15958194	9740463
15979212	1106702
15979212	917822
15970204	21868534
15905124	15202905
15905124	15804405
15905124	15942520
15905124	18201352
15905124	18913274
15905124	27312684
15905124	649584
15023410	15055582
15033778	14029413
15033778	6865033
15046180	11967983
15046180	12259713
15046180	12892253
15046180	1429412
15046180	15171021
15046180	1535112
15046180	15371699
15046180	15381963
15046180	16298489
15046180	16331201
15046180	16423779
15046180	16937617
15046180	16952614
15046180	17205510
15046180	1741372
15046180	17461706
15046180	17762878
15046180	18455562
15046180	18629784
15046180	18932147
15046180	18943300
15046180	10222688
15046180	10365721
15046180	1047122
15046180	21142797
15046180	21217098
15046180	21239517
15046180	21643336
15046180	26750732
15046180	28190726
15046180	28073525
15046180	32274300
15046180	5590743
15046180	767389
15046180	706737
15046180	8764523
15046180	917822
15046180	9334653
15046180	9665053
15052886	770212
15055582	15023410
15057811	8764523
15005780	15214755
15005780	15447583
15005780	15876692
15005780	17673785
15005780	18686215
15005780	767389
15007234	1429412
15007234	15622062
15008397	828768
16111451	767389
16111979	15622062
16113949	15296718
16113949	1587302
16113949	23684825
16113949	20024016
16113949	31529978
16113949	31718107
16113949	60904
16132416	19438013
16132416	8764523
16185708	1106702
16190109	15574457
16190109	19740214
16102281	16938602
16102281	767389
16219350	12321913
16219350	15207215
16219350	15942520
16219350	16113949
16219350	18455562
16219350	21186881
16219350	767389
16219350	9810683
16227859	15687216
16227859	16468985
16230544	1196402
16230544	12259713
16230544	12282853
16230544	15447583
16230544	15689620
16230544	15848282
16230544	16790382
16230544	19438013
16230544	19793125
16230544	23769147
16230544	767389
16230544	860732
16230544	8826613
16230544	9810683
16230544	9820153
16274123	8764523
16279148	17820607
16284103	19957311
16286700	11967983
16286700	6224423
16286700	700192
16289876	15413966
16298489	14029413
16298489	15465227
16298489	15046180
16209896	18983233
16209896	23684825
16312212	15103402
16312212	16938602
16312212	767389
16312558	14029413
16312558	48084
16312558	9569663
16312558	9665053
16318651	15557304
16318651	15622062
16318651	16331201
16318651	17938444
16318651	9867463
16331201	12259713
16331201	15557304
16331201	15622062
16331201	15689620
16331201	15046180
16331201	16318651
16331201	9665053
16331201	9867463
16367225	17846783
16367225	21217098
16367225	25673881
16367225	6834143
16367225	767389
16367225	9810683
16374037	15519504
16389694	18983233
16393706	27990524
16393706	28447585
16393706	767389
16305538	18509661
16423779	12136943
16423779	12887793
16423779	13837803
16423779	1429412
16423779	14029413
16423779	15227011
16423779	15371699
16423779	15370355
16423779	15472412
16423779	15689620
16423779	15876397
16423779	15046180
16423779	16776119
16423779	18978987
16423779	48084
16423779	834545
16423779	9810683
16427630	11360313
16427630	834545
16427630	9665053
16454476	12892253
16454476	14153223
16455796	15818121
16464216	11410203
16464216	1196402
16464216	767389
16464216	8826613
16464216	9665053
16465396	21142797
16465396	25130191
16468985	11114503
16468985	1429412
16468985	16227859
16468985	23829308
16468985	9084623
16460650	12892253
16460650	1429412
16460650	1741372
1649242	15194878
1649242	15370355
1649242	10460889
1649242	767389
16495146	15574457
16496141	13926543
16496141	15942520
16496141	17352737
16496141	17632116
16496141	17651517
16496141	18455562
16496141	19573175
16496141	19740214
16496141	22776381
16496141	23684825
16496141	23693244
16496141	27368552
16496141	5590743
16496141	60904
16496141	7641493
16402469	1106702
16402469	12892253
16402469	14526573
16402469	15381963
16402469	15622062
16402469	706737
16523535	18730644
16542428	12892253
16542428	13995723
16547086	770212
16557435	22086682
16560019	834545
16576550	15622062
16507733	12892253
16507733	18659803
16634119	16010302
16635243	12136943
16635243	13527603
16635243	14029413
16635243	17663340
16635243	17791629
16635243	18509661
16635243	19004386
16635243	834545
1667972	7877143
16694211	767389
16690590	770212
16712831	11360313
16712831	12259713
16712831	15165682
16712831	15207215
16712831	15942520
16712831	17279239
16712831	18455562
16712831	18954418
16712831	18983233
16712831	5018253
16712831	6520983
16712831	9810683
16737676	16938602
16737676	26659401
16747808	5682123
16747808	6536893
16759947	15622062
16759947	15689620
16759947	19133206
16759947	25501518
16759947	20090185
16759947	20000937
16759947	767389
16759947	816829
16759947	8840393
16759947	9665053
16776119	1429412
16776119	15370355
16776119	16423779
16776119	17560162
16776119	17939172
16776119	17930475
16776119	48084
16776119	9665053
16776119	9740463
16784865	18455562
16784865	18566577
16784865	10211560
16784865	10560528
16784865	10654928
16784865	26409684
16793806	17938444
16793806	25191922
16793806	25943205
16790382	12259713
16790382	12892253
16790382	1429412
16790382	14029413
16790382	15165682
16790382	15202905
16790382	15689620
16790382	15942520
16790382	5018253
16790382	767389
16790382	8522973
16790382	860732
16790382	8764523
16790382	9665053
16790382	9740463
16709795	15876397
16817964	18146253
16825411	12887793
16825411	1587302
16825411	17575149
16825411	834545
16825066	767389
16846726	22776381
16855334	22090020
16866231	10432025
16869683	12537763
16869683	15192173
16869683	15484728
16869683	15923141
16869683	16290503
16869683	16315791
16869683	17340373
16869683	17383617
16869683	18114877
16869683	19526608
16869683	10388845
16869683	10896005
16869683	26635918
16869683	28406858
16869683	20236377
16869683	31295061
16869683	5314252
16869683	6865033
16869683	601774
16869683	9810683
16871935	767389
16885464	12259713
16885464	22892984
16886248	17928097
16886248	22344680
16886248	23103581
16896885	19745555
16896885	10095930
16897473	17938444
16890345	1196402
16890345	15166361
16890345	21244688
16890345	5849063
16923763	767389
16925417	11410203
16933448	1327682
16933448	15942520
16936179	1196402
16936179	1212602
16936179	12259713
16936179	22682133
16936179	5849063
16937617	12892253
16937617	1429412
16937617	15046180
16938602	767389
16938602	810727
16941416	15942520
16941416	9665053
16946344	767389
16940175	1327682
16940175	15868105
16940175	18555184
16940175	19914439
16940175	48084
16952585	16974639
16952585	17141455
16952585	17029094
16952585	5849063
16952614	1106702
16952614	12892253
16952614	15046180
16952614	21217098
16952614	706737
16952614	8764523
16950579	16010302
16950579	5086763
16974639	16952585
16974639	17141455
16974639	17029094
16998494	21217098
16901124	16938602
16901124	17395426
16905547	15622062
16905547	767389
16906362	13384423
16906362	13701763
16906362	10003921
16906362	2265902
16906362	5849063
16906362	884312
16906362	9665053
16906362	9740463
16010302	16634119
16010302	16950579
16010302	17565525
16010302	18566577
16010302	23684825
16010302	25130191
16010302	25416105
16043587	19793125
16056471	1535112
16056471	15951419
16092971	8764523
16099674	13837803
17117784	13926543
17117784	18455562
17117784	5590743
17117784	767389
17131895	21027629
17130502	15328946
17130502	17141455
17130502	19740214
17141455	1106702
17141455	1429412
17141455	15328946
17141455	16974639
17141455	17130502
17141455	17029094
17141455	917822
17141455	9665053
17175801	17451295
17175801	19114063
17175801	10511272
17175801	27990524
17175801	20090185
17175801	20000937
17175801	5314252
17175801	60904
17175801	767389
17229977	15385332
17229977	17938444
17229977	767389
17229977	770212
17229977	8259083
17239437	27096580
17276174	15622062
17279239	15689620
17279239	15942520
17279239	16712831
17279239	19461876
17279239	19740214
17279239	21999883
17279239	23684825
17279239	24374407
17279239	5590743
17279239	60904
17293106	7926913
17204733	15622062
17204733	767389
17205510	12892253
17205510	15046180
17205510	16298489
17321793	15334872
17321793	15413966
17321793	15418799
17321793	15942520
17321793	17340373
17321793	17565525
17321793	18455562
17321793	19740214
17321793	27990524
17321793	5590743
17321793	767389
17321793	9665053
17321793	9820153
17347115	32198222
17347115	5078903
17347115	9810683
17340373	17321793
17340373	17385088
17340373	21186881
17340373	767389
17352737	12321913
17352737	15937744
17352737	15942520
17352737	16496141
17352737	17762878
17352737	18455562
17352737	19620568
17352737	10331528
17352737	22267165
17352737	22086682
17352737	23684825
17352737	25191922
17352737	25673881
17352737	27368552
17352737	4656952
17352737	5086763
17352737	60904
17352737	767389
17381543	6536893
17386959	13837803
17386959	15689620
17386959	15818121
17386959	17694662
17386959	48084
17386959	60904
17386959	834545
17389228	16402469
17392572	9810683
17395426	16938602
17395426	16901124
17395426	10544259
17309763	16825066
17309763	16938602
17309763	767389
17309763	770212
1741372	11410203
1741372	1106702
1741372	1429412
1741372	15381963
1741372	15046180
1741372	17627594
1741372	2265902
1741372	5849063
1741372	6536893
1741372	917822
1741372	9665053
1741372	9740463
17429142	18455562
17429142	18709711
17429142	6520983
17430631	15411275
17430631	15524481
17430631	15622062
17430631	17651517
17430631	18970344
17430631	5086763
17430631	60904
17430631	7641493
17451295	15109942
17451295	15942520
17451295	15046180
17451295	19198363
17451295	19456079
17451295	10730555
17451295	5556943
17451295	5086763
17451295	767389
17451295	706737
17461706	14029413
17461706	15689620
17461706	15942520
17461706	21030551
17461706	22086682
17461706	48084
17461706	767389
17461706	706737
17461706	8804353
17461706	9810683
17473641	15340848
17473641	17476450
17473641	18455562
17473641	18954418
17473641	27368552
17473641	767389
17476450	17473641
17522693	9559253
17551781	3651982
17552854	15689620
17565525	12808133
17565525	14526573
17565525	14099083
17565525	15165682
17565525	15224805
17565525	15958194
17565525	16793806
17565525	18340474
17565525	18455562
17565525	18983233
17565525	18080135
17565525	19573175
17565525	19740214
17565525	19813707
17565525	1080302
17565525	21930407
17565525	2265902
17565525	22776381
17565525	23568714
17565525	24374407
17565525	24970335
17565525	4656952
17565525	5018253
17565525	6865033
17565525	767389
17565525	9790433
17565525	9810683
17560162	12219223
17560162	14029413
17560162	15472412
17560162	15689620
17560162	21401440
17560162	9740463
17575149	13527603
17575149	15465227
17575149	15942520
17575149	16825411
17575149	10731644
17575149	767389
17579025	1327682
17581828	16099674
17581828	18754922
17584075	767389
17589081	15622062
17592373	15622062
17627594	1106702
17627594	12892253
17627594	1429412
17627594	15622062
17627594	15942520
17627594	1741372
17627594	18332533
17627594	18455562
17627594	18983233
17627594	19438013
17627594	10790500
17627594	2265902
17627594	2335512
17627594	6536893
17627594	7496563
17627594	8764523
17632116	13926543
17632116	16496141
17632116	16895366
17632116	17651517
17632116	22776381
17632116	23693244
17632116	25673881
17632116	20090185
17632116	20000937
17632116	7641493
17635135	15512397
17640244	18455562
17640244	28073525
17640244	5556943
17651517	1228582
17651517	13926543
17651517	15704666
17651517	15942520
17651517	16496141
17651517	17430631
17651517	17632116
17651517	18455562
17651517	18512989
17651517	18730644
17651517	18983233
17651517	19356872
17651517	19740214
17651517	19762343
17651517	19015745
17651517	10211560
17651517	1080302
17651517	21217098
17651517	22776381
17651517	22086682
17651517	23684825
17651517	23693244
17651517	24882818
17651517	25191922
17651517	25596634
17651517	25673881
17651517	25895833
17651517	27368552
17651517	27990524
17651517	28342409
17651517	28406858
17651517	5590743
17651517	5086763
17651517	60904
17651517	767389
17651517	706737
17651517	884312
17663340	16635243
17663340	17791629
17663340	22086682
17673785	18149941
17676402	13239433
17676402	15942520
17676402	2265902
17676402	8764523
17684033	11967983
17694662	12136943
17694662	15370355
17694662	15818121
17694662	3651982
17694662	834545
17697107	15557778
17697107	15622062
17697107	19257750
17697107	767389
17697107	8764523
17697107	9810683
17609999	14397393
17723480	15622062
17746819	18455562
17746819	767389
17746819	9810683
17748227	770212
17762878	11360313
17762878	12259713
17762878	12321913
17762878	1334762
17762878	1587302
17762878	15046180
17762878	17352737
17762878	1741372
17762878	18455562
17762878	18978987
17762878	6520983
17762878	767389
17762878	706737
17762878	8522973
17762878	860732
17762878	9190863
17760810	12920103
17791629	16635243
17791629	17663340
17791629	18509661
17791629	19004386
17791629	834545
17796771	767389
17796771	706737
17702504	12887793
17702504	18127104
17702504	19479528
17702504	7575553
17702504	834545
17702504	8764523
17702504	9665053
17825479	17938444
17820607	16279148
17846783	15942520
17846783	16367225
17846783	18814165
17846783	18080135
17846783	23829308
17846783	60904
17846925	11106913
17892480	15405654
17809530	22884083
17917685	1429412
17917685	8764523
17921731	1354402
17925801	22567824
17925801	25763781
17925801	767389
17928097	16886248
17939172	12259713
17939172	15689620
17939172	6011943
17939172	8840393
17939172	9820153
17930475	15227011
17949205	15534581
17955827	11114503
17955827	12259713
17955827	15512397
17955827	9665053
17955827	9740463
17988711	16793806
17988711	9867463
17906884	11360313
17906884	9690883
17029094	1429412
17029094	15328946
17029094	16952585
17029094	16974639
17029094	17130502
17029094	17141455
17036547	1429412
17036547	15622062
17036547	917822
17066039	8764523
18114877	5078903
18114877	8764523
18127104	12892253
18146253	16817964
18146253	17938444
18149941	17673785
18156838	17938444
18156838	10463969
18165979	15622062
18160194	8654153
18191233	1741372
18101169	15371699
18101169	15622062
18101169	20090185
18101169	20000937
18101169	767389
18100133	9810683
18239338	797919
18239338	9665053
18272295	15465227
18290790	649584
18290790	767389
18201352	15315550
18201352	15905124
18201352	18455562
18201352	24374407
18207629	9690883
18340474	9810683
18392115	17938444
18307657	29827774
18308485	11410203
18308485	6520983
18437157	16938602
18437157	19438013
18437157	767389
18448971	12321913
18448971	17938444
18448971	21000253
18448971	767389
18455562	12321913
18455562	12519953
18455562	13239433
18455562	1387352
18455562	13926543
18455562	15127723
18455562	15166361
18455562	15371699
18455562	15397051
18455562	15418799
18455562	15532645
18455562	15622356
18455562	15608076
18455562	15752717
18455562	15942520
18455562	15046180
18455562	16496141
18455562	16712831
18455562	16784865
18455562	17117784
18455562	17321793
[truncated: 2,782 more rows]
