# Supplementary material for: The Effect of Bad News and CEO Apology of Corporate on User Responses in Social Media
Source: PLoS One. 2015 May 7;10(5):e0126358. doi: 10.1371/journal.pone.0126358 (PMC4423858; doi:10.1371/journal.pone.0126358)
Supplement: S1 Dataset — (ZIP) [file pone.0126358.s002.zip › Domino/Network_Topology/prank_nodes.txt]

11114503
11165443
11102923
11106913
1126842
11270613
11283513
11360313
11375033
1138142
11410203
11400733
11595993
11666843
11705313
1184722
1193852
1196402
11967983
1106702
1212602
12136943
12219223
12247773
12259713
12282853
1228582
12321913
12329453
12341593
12441403
12519953
12526443
12537763
1258312
12669143
12660153
12604813
12713693
12783903
12811783
12887793
12892253
12808133
12920103
12935913
12967073
12037303
1205172
12069343
13103043
13239433
1327682
1332162
13343683
1334762
13382983
13384423
13396813
13301143
13400993
13515723
13527603
13527983
1354402
13581013
13623303
1368262
1376102
13781923
13795103
13701763
1382012
13820043
13837803
1387352
13926543
1393872
13995723
13021363
13060563
13006793
1415102
14153223
14237843
1429412
1429692
14202663
14313833
14359073
14397393
14423553
14426093
14477443
14490163
1440762
14526573
1457032
14586623
14592533
14592753
14674353
14684693
14604023
14756443
14796963
14701993
14839853
14867823
14877123
14892963
14920313
14029413
14056713
14099083
14000573
15127723
15137353
15165682
15166361
15171021
15179349
15170200
15183607
15186815
15187388
15192173
15193635
15194744
15194878
15195776
15102883
15103402
15104543
15107276
15109942
15212598
15212716
15213733
15214755
15218393
15210770
15224805
15226944
15227011
15229804
15220128
15241572
15242608
15248333
15240387
15254197
15257470
15267246
15274064
15291426
15291539
15293690
15295526
15296671
15296718
15297640
15202905
15204333
15207215
15200347
15200944
15311360
15315550
15318700
15310126
15325360
15327671
15328946
15329642
15334872
15335016
15336538
15330752
15342190
15342320
15342481
15348179
15349089
15340848
1535112
15352261
15355334
15361019
15366296
15366329
15371699
15377242
15370355
15381554
15381963
15381000
15383108
15383220
15384816
15385332
15386171
15386196
15397051
15302915
15305136
15306186
15411275
15413966
15414128
15414715
15415452
15416018
15418799
15423220
15425111
15427514
15431727
15437964
15438467
15430439
15446139
15447583
15440923
15452774
15454901
15461995
15461025
15461076
15462406
15465227
15472412
15483225
15484728
15485337
15490450
15401235
15405654
15405955
15408524
15400148
15512397
15517220
15519504
15519909
15510623
15524481
15527272
15532645
15534581
15538517
15547724
15540799
15552131
15557304
15557685
15557778
15567366
15568901
15573650
15574411
15574457
15578141
15585159
15586531
15588504
15589814
15592931
15598430
15503087
15505766
15613394
15618181
15618658
15622356
15622741
15622062
15643421
15645381
15650438
15661763
15666112
15666011
15667018
15672800
15673115
15674158
15674372
15674821
15675946
15678723
15670374
15670629
15687216
15687017
15689620
15693561
15697009
15698039
15698063
15690983
15601383
15608076
15712449
15710595
15723995
15727584
15731409
15741835
15752717
15757663
15750941
15762344
15766841
15783541
15791874
15704666
15706352
15816380
15818121
15824849
15826464
15826693
15826716
15827504
15820789
15832068
15838955
15845032
15846992
15848282
15863983
15868105
15869633
1587302
15876397
15876692
15888953
15890532
15804405
15913564
15915587
15916053
15923141
15925253
15937744
15942520
15947727
15948927
15940457
15940569
15951419
15957059
15958194
15959957
15964719
15976439
15979212
15970204
15905124
15907819
15909677
15017915
15021128
15023410
15033778
15035597
15046180
15049556
15052172
15052886
15053509
15055376
15055582
15057811
15071820
15077383
15086651
15001719
15005780
15007234
15008397
16111451
16111979
16113949
16132416
16136107
16141089
16144428
16163658
16168739
16169927
16174155
16182546
16183794
16185708
16193876
16193995
16190109
16102281
16215295
16215664
16219350
16227859
16228219
16228860
16238645
16230544
16264631
16267135
16272512
16274123
16278227
16279148
16283701
16284103
16284593
16286700
16289876
16297268
16298489
16290503
16209896
16312212
16312558
16315791
16317325
16318651
16310906
16331201
16335892
16336761
16347561
16358184
16367225
16374037
16389694
16393706
16305538
16423779
16427630
16443136
16444669
16451196
16454476
16455796
16450627
16464216
16465396
16468985
16469529
16469506
16460650
16472957
16491006
1649242
16494427
16494675
16495146
16496141
16490142
16402469
16517879
16518102
16518532
16523535
16531418
16536469
16538055
16542428
16547086
16557435
16566290
16568566
16560019
16576550
16579029
16507733
16509752
16619775
16629641
16634119
16635243
16641696
16642016
16648903
16656200
16669209
1667972
16689493
16694211
16690590
16604878
16712831
16719885
16725449
16729012
16735843
16737676
16742003
16747808
16740741
16759947
16773036
16776119
16784865
16784978
16793806
16790382
16709795
16817964
16825411
16825066
16842439
16846726
16855334
16858577
16850777
16866231
16869683
16871935
16877115
16879442
16881785
16885464
16886248
16888267
16895366
16896885
16897473
16897697
16890345
16804025
16805572
16913741
16923763
16925417
16927822
16920070
16933448
16936179
16937617
16938602
16941416
16942877
16946344
16940175
16952585
16952614
16950579
16964048
1696762
16973406
16974639
16975750
16977151
16978002
16970135
16982411
16992916
16993762
16998494
16998629
16901124
16905547
16906362
16909491
16010302
16025068
16020294
16032140
16033256
16033026
16038535
16043587
16051715
16053040
16056471
16057513
16060386
16073346
16075037
16077882
16079843
16081497
16084845
16092971
16098473
16099674
16006176
17117784
17125827
17131895
17130502
17141455
17175801
17179903
17213309
17222145
17229977
17238242
17239437
17248915
17251077
17264567
17276174
17279239
17279471
17285919
17293106
17296416
17204733
17205510
17321793
17339646
17330877
17344438
17347115
17340373
17352737
17355642
17367384
17371244
17374598
17375853
17378493
17381543
17383617
17385088
17386959
17389228
17392572
17395426
17309763
1741372
17413094
17414736
17429142
17430631
17443628
17451295
17461706
17472875
17473641
17475978
17476450
17477639
17470665
17481749
17484194
17486874
17492091
17402834
17522693
17522014
17551781
17552854
17565525
17560162
17575149
17576636
17579025
17581828
17582498
17584075
17586627
17589081
17592373
17627594
17629700
17632116
17634099
17635135
17649737
17640244
17651517
17654514
17663340
17663890
17673785
17676402
17678354
17684033
17688197
17692586
17694662
17697107
17605252
17609999
17723480
1773222
17746819
17748227
17762878
17760810
17776071
17782906
17780897
17791629
17796771
17702504
17814255
17825398
17825479
17820607
17837467
17830558
17843487
17846783
17846925
17847746
17849520
1786212
17892480
17890443
17808843
17809530
17917685
17921731
17925801
17928097
17938444
17939172
17939007
17930475
17949205
17955827
17965475
17988711
17992935
17906884
17021335
17021042
17027212
17027010
17029094
17036547
17037551
17037845
17047707
17040765
17064283
17066252
17066039
17072416
17072589
17074353
17088726
17092114
17095073
17098795
18111326
18114877
18121046
18127104
18146253
18149941
18152544
18156838
18165979
18160194
18181751
18191233
18101169
18106016
18109282
18100133
18215767
18239338
18248637
18261064
18267808
18272295
18279636
18284845
18290790
18201352
18207629
18316606
18332533
18336223
18340474
18358192
18360105
18392115
18303187
18307657
18308485
18437157
18448971
18455429
18455562
18459093
18471906
18488210
18488386
18491413
18499299
18401204
18404894
18405330
18407328
18400889
18512683
18512989
18518496
18523913
18528374
18531729
18536633
18543216
18555184
18550303
18566577
18566074
18574771
18579469
18509661
18615131
18621653
18629784
18649032
18652868
18659803
18665433
18672025
18678446
18686215
18680238
18716825
18735436
18730644
18751789
18754922
18759728
18772741
18775909
18709711
18814165
18829571
18820975
18851136
18854329
18858684
18866171
18867142
18874101
18888670
18801658
18804863
18800491
18913274
18926713
18932147
18937822
18939089
18943300
18954418
18956165
18962303
18967898
18968630
18973954
18978987
18970181
18970344
18983233
18985420
18995957
18995027
18998638
18901209
18033570
18035805
18038568
18039906
18042658
18043221
18044118
18045943
18048872
18051082
18067963
18075458
18085134
18080135
18096836
18097857
19114063
19125077
19126504
19133206
19134599
19136881
19138659
19130294
19145825
19152619
19177331
19177616
19179529
19182616
19182881
19183473
19183872
19192693
19198363
19107330
19220699
19232966
19236558
19257750
19269266
19273829
19276420
19281875
19286380
19280184
19294654
19205183
19205636
19206344
19317762
19318679
19310504
1935632
19356872
19369363
19374832
19370480
19391956
19393411
19395971
19398410
19302104
19306190
19308438
19309151
19419482
19421995
19431310
19435280
19437948
19438013
19430070
19449798
19456079
19461876
19476869
19479528
19479721
19497146
19401455
19404093
19513231
19526608
19534197
19559521
19562576
19567351
19573175
19506915
19621530
19624955
19620568
19632439
19652629
19670447
19685877
19719667
19734567
19736493
19745555
19740214
19751295
19751914
19762343
19772192
19772356
19775690
19775024
19786646
19793125
19813120
19813707
19819865
19824592
19826033
19837512
19839876
19840158
19851858
19854061
19863324
19887428
19891417
19896160
19802620
19807740
19914439
19921482
19923998
19926360
19948523
19957311
19957055
19950264
19950088
19982136
19996455
19904565
19905016
19014676
19015745
19010304
19021239
19031942
19058741
19062237
19072596
19075384
19077978
19088443
19097445
19004386
19000671
10111248
10111096
10112525
10112866
10114913
10116369
10148045
10154475
10172532
10194890
10101994
10109150
10211560
10222688
10228648
10228873
10229623
10238384
10230751
10244305
10252188
10262179
10265482
10271419
10298327
10299708
10203717
10312402
10313658
10321407
10326296
10329211
10320297
10331528
10330394
10354385
10361826
10365721
10370574
10386854
10388845
10418246
10418319
10424367
10426240
10426702
10429573
10431452
10432025
10433305
10439332
104394
10458542
10463969
10464401
10469970
10460889
1047122
10407933
10511272
10519301
10536286
10537082
10539884
10544259
10546139
10567082
10560131
10560528
10574679
10577234
10577884
10583137
10592121
10622080
10649311
10654928
10687062
10697891
10697923
10715114
10723381
10731644
10730555
10774398
10775605
10792042
10790500
10703563
10709855
10811594
10847104
10848742
10852515
10857522
10862262
10866341
10866423
10868893
10887318
10893572
10896005
1080302
10916866
10950592
10950602
10963122
10976014
10986696
10993770
10016525
10023790
10027356
10029406
10038927
10046613
10051676
10052037
10073920
10077343
10092344
10095930
10003921
10006140
10006582
10008898
21110167
21133410
21142797
21146603
21153046
21156313
21186881
21217098
21224296
21227571
21228098
21232367
21237989
21239517
21244688
21278988
21283345
21298768
21326179
21328867
21360825
21394025
21390319
21302150
21305905
21306274
2142452
21428988
21443235
21451306
21457684
21450894
21496652
21401440
21512993
21526345
21529906
21558665
21559850
21561714
21562664
21574805
21579224
21570048
21581551
21598435
21599898
21501680
21614878
21624477
21625504
21631340
21632559
21635928
21643336
21653728
21673793
2168302
21690423
21607296
21726448
21741479
21748948
21758751
2176422
21769966
21813534
21839750
21854322
21868534
21868704
21879444
21888230
21899309
21808341
21912983
21917718
21924720
21930407
21951089
21957871
21959126
21967006
21984847
21999883
21011800
21027629
21030551
2104232
21056532
21008994
21000253
22123496
22124324
22125749
22126911
22139400
22142903
22148299
22151610
22167590
22168542
22172466
22187025
22229550
22239865
22246420
22249530
22252567
22262831
22266398
22266721
22267165
22260076
22282128
22289150
22344680
22356974
22357646
22371461
22392292
22395255
22413089
22414163
22442632
22445876
22457760
22457023
22468950
22460612
22474510
22479709
22487506
22512841
22532735
22552219
22557410
22550917
22567186
22567824
22560637
22575787
22578077
22579211
22613550
22644381
22647671
22658139
2265902
22662026
22667370
22678407
22679214
22682133
22682650
22692427
22716632
22721090
22720675
22746882
22773142
22776381
22779701
22708143
22811015
22816155
22818630
22810542
22842157
22844572
22847979
22869915
22884083
22892984
22803617
22925292
22946957
22940749
22965134
22987561
22029169
22051553
22058864
22074887
22086682
22091414
22095462
22096141
22090020
23135489
23137054
23138878
23163571
23166891
23174742
23183295
23192184
23196847
23103581
2322682
23227401
23274951
23278770
23270788
23280784
23202840
23326217
23341337
2335512
23389095
23392597
23395968
23303469
23306352
23417389
23435559
23461443
23482334
2349672
23404653
23522511
23520364
23544835
23553146
23563162
23564178
23568714
23591927
23619029
23610735
23621102
23621105
23656001
23658731
23661538
23669836
23682623
23684825
23693244
23693534
23698899
23604655
23712822
23717054
23729918
23746026
23769147
23781883
23829308
23829600
23835144
23846567
23854903
23889970
23893055
23914169
23922365
23923343
23943576
23956225
23956503
23950370
23978784
23988420
23995383
23906336
23041241
23053291
23068346
23087789
23080002
23005707
24119009
24128395
24131961
24134337
24149764
24140578
24232692
24238402
24280145
24201615
24333607
24339832
24330322
24341712
24346372
24374407
24376407
24395546
24425632
24432822
24447384
24476224
24484573
24495066
24512830
24513142
24510361
24532176
24539633
24548393
24568402
24593997
24595995
2462052
24637741
24638875
24641829
24645852
2467852
24670508
24688118
24696195
24712677
24735658
24738386
24752317
24753077
24757612
24758366
24761746
24768825
24815083
24819927
24837998
24841835
24882818
24899086
24932949
24944177
24945474
24948786
24949328
24949706
24970335
24985301
24902708
24021860
24029918
24078076
2408342
24089886
25117597
25119216
25124482
25130191
25142557
25155839
25164507
25188106
25188669
25191922
25192261
25211356
25224982
25227811
25239727
25230957
25253722
25283156
25200415
25343725
25372748
25374976
25394665
25416105
25422098
25430136
25491876
25493862
25522664
25556264
25563845
25564076
25565581
25567477
25596495
25596634
25599593
25501518
25613257
25630192
25652935
25671026
25673881
25677449
25723409
25726582
25727150
25735428
25747550
25763781
25775940
25781804
25786442
25792827
25796267
25709432
25813524
25857488
25886096
25887068
25895833
25809777
25913884
25916677
25921837
25928522
25938667
25943205
25953276
25959568
25982541
25983862
25013586
25039222
25055026
25086936
25089712
26127229
26168231
26210197
26230229
26281537
26291573
26315548
26322634
26324457
26325318
26335343
26350988
26377251
26432109
26451921
26486878
26402780
26409684
26514041
26532904
26550901
26563259
26572366
26583182
26589043
26635918
26655796
26659401
26679002
26692928
26695610
26602070
26600475
26719336
26726607
26732357
26737700
26749823
26750732
26766895
26760212
26771307
2678742
26855478
26883036
26912691
26953499
26037313
26084224
26008709
27111725
27115937
27127813
27137624
27130012
2717252
27183057
27234956
27234097
27248945
27281564
27292019
27312684
27331953
27335863
27337035
27340938
27357130
27357716
27368552
27391935
27449649
27452428
27459543
27521356
27541577
2755802
27619210
27625165
27631520
27637360
27637384
27640495
27656796
27603211
27758061
27769319
27798730
27707075
27813418
27891416
27898224
27801446
27911003
27952110
27981674
27982739
27990524
27054601
27061433
27060672
27077403
27079853
27096580
28114013
28165905
28184555
28190726
28222173
28244606
28262013
28284662
28292730
28315687
2833292
28342409
28426043
28447585
28471526
28488977
28406858
28564084
28566321
28569460
28503415
28656066
28667592
28685021
28689773
28601144
28712395
28724860
28709908
28820697
28912145
28914804
28925450
28949891
28023297
28025455
28033671
28055944
28063426
28073525
28094602
28003524
29183875
29212224
29217987
2925932
29265567
29282401
29292326
29201944
29205704
29312261
2932712
29330992
29342904
29355167
29371793
29388082
29421190
29451116
29469518
29473052
29536181
29539220
2961432
29615648
29631216
29602426
29714556
29827774
29856912
29858195
29863964
29896943
29967785
29904940
29016708
29038375
29068917
20167654
20160511
20189865
20236377
20271298
20200322
20323451
20381955
20309182
20414
20437045
20438657
2044242
20454661
20459974
20524795
20593259
20667698
2068542
20735537
20769615
20833171
20873270
20884269
20896497
20898386
20800383
20943040
20986820
20012317
2001352
20022665
20024016
20035510
20047764
20061989
20090185
20000937
31152180
31184016
31196150
31244547
31259782
31292423
31295061
31201415
31336413
31350186
31306646
31420212
31459874
31518303
31522864
31529978
31562096
31577874
31662918
31668368
31718107
31767383
31775266
31783067
31797818
31828192
31829073
31843157
31848809
31840953
31868306
31876099
31879031
31804891
31927477
31043302
31059210
31059359
31063827
31007433
32119695
32132925
32133165
32157376
32179549
32198222
32253336
32265441
32274300
32277997
32299319
32341760
32358859
32358898
32421143
32433912
32445635
32486258
32499941
32401298
32516723
32576340
32592169
32594142
32735112
32730918
3275242
32766447
33262213
3355552
33085669
3443382
3459822
3486442
3563302
3651982
3814252
3867342
3017812
3024122
3069872
4179932
4388062
4554882
4642542
4648872
4656952
4718002
48084
4909052
4020132
52484
5314252
5304593
5512953
5518633
5520383
5549013
5556943
5568
5590743
5670233
5682123
5772943
5830833
5849063
5878073
5967363
5984983
5986113
5989333
5018253
5046533
5078903
5086763
6138453
6163433
6174083
6224213
6224423
6256563
6274823
6344973
6358553
6308493
6493503
649584
6528473
6520983
6531883
6536893
6545643
6595243
6656843
668394
6693123
6711143
6713813
6735933
6730
6746973
677554
6831193
6834143
6853693
6865033
6876033
6891793
6800053
691024
6952413
699514
6011943
601774
6058943
6074673
60904
7116963
714624
7231223
7230973
735584
7363
73654
7447043
7496563
7510653
7575553
7599563
7507823
7618703
7641493
7660363
767389
7688063
776441
779643
770212
7703873
783487
7838333
7852063
7877143
7926913
797919
797047
7999833
7902423
706737
7073483
708946
700192
8130693
815379
816829
816808
818960
8195473
810727
822564
8251203
825783
8259083
8272713
828768
8294403
8203603
834545
8379163
8383673
8395893
8415333
851672
8521033
8522973
8527533
8500393
8654153
8670983
860732
8739913
8752713
8764523
8775943
8789413
8813173
8826613
884312
884842
8840393
8869973
889682
8804353
8927783
894722
8988793
8016063
915782
9162703
9168373
917822
919682
9190863
910532
9106503
9216913
9217063
9265763
9277293
9280093
9290853
9334653
9431253
9434453
9471353
9494043
9517033
9532683
9559253
9569663
9560593
9581933
963382
9642183
9665053
9690883
9601233
9714083
9722763
9740463
9757263
9795413
9790433
9810683
9822623
9820153
983072
9867463
9806693
9928783
9943913
9946963
9011013
9084623
9088963
