# Supplementary material for: The Effect of Bad News and CEO Apology of Corporate on User Responses in Social Media
Source: PLoS One. 2015 May 7;10(5):e0126358. doi: 10.1371/journal.pone.0126358 (PMC4423858; doi:10.1371/journal.pone.0126358)
Supplement: S1 Dataset — (ZIP) [file pone.0126358.s002.zip › Domino/User_Tweet/apology_uid_tid_time.txt]

1630440601	15859115	2009-04-15 23:26:01
1657902425	15643421	2009-04-18 00:03:12
1643762542	15019776	2009-04-16 10:13:46
1647199773	18633921	2009-04-16 19:31:48
1642443635	10546139	2009-04-16 04:25:48
1646987651	16318651	2009-04-16 19:00:12
1647234825	16978002	2009-04-16 19:37:07
1636298845	19119916	2009-04-15 13:38:00
1653679135	16808302	2009-04-17 14:54:22
1647414327	24932949	2009-04-16 20:03:35
1641395777	21950245	2009-04-16 01:48:36
1644244947	1326672	2009-04-16 12:18:58
1630568186	14169533	2009-04-15 23:45:23
1630867803	16144712	2009-04-16 00:33:11
1630364757	15575091	2009-04-15 23:13:20
1643647815	6815433	2009-04-16 09:36:37
1651342866	20262404	2009-04-17 06:32:39
1652402344	23111419	2009-04-17 11:56:30
1651457947	23068346	2009-04-17 07:01:25
1644900235	15424027	2009-04-16 14:24:39
1633844477	20236377	2009-04-15 03:48:44
1641626776	4911452	2009-04-16 02:20:18
1630320961	15369490	2009-04-15 23:08:26
1645493482	15871866	2009-04-16 15:32:06
1658528964	22163276	2009-04-18 01:23:33
1639700392	18362204	2009-04-15 21:53:39
1634298309	19055853	2009-04-15 05:08:53
1630150544	18670212	2009-04-15 22:43:51
1645807104	622064	2009-04-16 16:28:44
1648472162	24762644	2009-04-16 22:47:52
1644123454	8023763	2009-04-16 11:52:20
1630296651	12000553	2009-04-15 23:03:31
1647160488	15162363	2009-04-16 19:27:26
1644247077	48084	2009-04-16 12:19:37
1645079443	668444	2009-04-16 16:52:37
1644556054	10120010	2009-04-16 13:15:53
1646603737	18118143	2009-04-16 18:19:57
1644030799	21181757	2009-04-16 14:29:00
1647049212	14897633	2009-04-16 21:37:47
1630231886	17592258	2009-04-15 22:54:13
1645404282	18995740	2009-04-16 15:33:34
1657945654	6307003	2009-04-17 23:54:51
1645659698	14588233	2009-04-16 15:54:58
1647260688	10415996	2009-04-16 19:42:34
1644420642	25010591	2009-04-16 12:54:41
1636728470	17317905	2009-04-15 14:41:51
1645044661	622064	2009-04-16 16:47:44
1630127716	882902	2009-04-15 22:38:55
1633813122	21108036	2009-04-15 03:43:42
1641136919	19069615	2009-04-16 01:11:58
1647629469	15924927	2009-04-16 20:35:14
1679975741	7556023	2009-04-20 20:58:16
1630540981	10756285	2009-04-15 23:42:11
1654001100	33540988	2009-04-17 17:49:59
1647863010	1568272	2009-04-16 21:09:08
1639087591	15383921	2009-04-15 22:32:57
1639965525	16998604	2009-04-15 22:15:29
1641625223	17680947	2009-04-16 02:20:08
1647654746	10090276	2009-04-16 20:39:02
1639626013	32555033	2009-04-15 21:28:04
1644687701	15251186	2009-04-16 13:36:57
1630225499	19153348	2009-04-15 22:53:17
1630248911	6147303	2009-04-15 22:56:39
1644262003	48084	2009-04-16 12:22:40
1644529141	28339041	2009-04-16 13:11:16
1635116848	15100691	2009-04-15 08:45:17
1646736652	13781923	2009-04-16 18:24:38
1644421079	12309	2009-04-16 12:53:10
1655003171	9226513	2009-04-17 19:53:11
1644933974	23482334	2009-04-16 14:13:41
1644391573	24651514	2009-04-16 12:47:34
1644326499	17921802	2009-04-16 12:35:09
1653793620	10173099	2009-04-17 15:08:30
1630129172	13804173	2009-04-15 22:39:08
1653181776	9223613	2009-04-17 13:50:39
1639082320	709385	2009-04-15 22:32:13
1648466719	23853964	2009-04-16 22:47:03
1647337298	784892	2009-04-16 19:52:29
1640211754	13603893	2009-04-17 03:04:00
1655063554	16507544	2009-04-17 19:48:29
1643474549	11840393	2009-04-16 08:40:29
1644903881	18987531	2009-04-16 14:23:44
1652605129	17018412	2009-04-17 12:37:23
1647790657	21598444	2009-04-16 21:00:12
1639959263	15218393	2009-04-15 22:14:37
1639602476	18649981	2009-04-15 21:38:28
1639603698	17560162	2009-04-15 21:38:41
1630633709	8373343	2009-04-15 23:56:46
1636955295	21167542	2009-04-15 15:13:10
1642723184	10684078	2009-04-16 05:18:13
1645043153	15377242	2009-04-16 16:47:33
1646554871	17482998	2009-04-16 17:58:58
1634176102	16448203	2009-04-15 04:45:20
1647870443	24013622	2009-04-16 21:11:32
1639687576	22166710	2009-04-15 21:36:22
1639007436	18923242	2009-04-15 22:35:52
1639696150	16393508	2009-04-15 21:37:35
1641397798	27864384	2009-04-16 01:48:55
1635912662	13384423	2009-04-15 12:29:13
1644936290	13442193	2009-04-16 14:14:03
1655037582	16906507	2009-04-17 19:45:25
1646566093	16908606	2009-04-16 18:00:38
1644732909	7641493	2009-04-16 13:43:54
1653177702	18339874	2009-04-17 13:50:08
1658247374	15749285	2009-04-18 00:40:41
1647349822	22337418	2009-04-16 19:54:22
1651788174	15693561	2009-04-17 08:35:53
1642777775	10481103	2009-04-16 05:29:44
1630195970	17272967	2009-04-15 22:49:03
1645348178	21095837	2009-04-16 15:12:01
1647788836	1147872	2009-04-16 20:58:36
1630207279	10906805	2009-04-15 23:05:03
1649634333	16956804	2009-04-17 01:41:03
1638584689	10736699	2009-04-15 19:01:01
1645981395	2651962	2009-04-16 16:39:01
1642179206	16304019	2009-04-16 03:41:39
1655580458	15748671	2009-04-17 18:50:59
1646030513	16357811	2009-04-16 19:07:36
1630291647	15880631	2009-04-15 23:02:46
1630282124	15682484	2009-04-15 23:01:24
1630781185	15701924	2009-04-16 00:19:58
1644132103	12136943	2009-04-16 11:54:22
1651377961	20515627	2009-04-17 06:41:09
1654739145	11100073	2009-04-17 17:04:51
1639608670	17755490	2009-04-15 21:39:21
1646792626	15545228	2009-04-16 18:32:33
1646186404	16092971	2009-04-16 17:07:15
1630101446	15222362	2009-04-15 22:49:51
1679969239	16084845	2009-04-20 20:57:29
1630712496	10158872	2009-04-16 00:09:35
1644388835	18941191	2009-04-16 12:47:03
1647210225	9390213	2009-04-16 19:34:55
1641143755	15445417	2009-04-16 01:12:59
1653864599	18043221	2009-04-17 15:17:16
1647556325	1895452	2009-04-16 20:24:30
1646407446	15207049	2009-04-16 17:52:20
1679138541	16352132	2009-04-20 19:15:36
1647933050	10355059	2009-04-16 21:19:38
1645039866	25055026	2009-04-16 16:47:04
1644759076	8316693	2009-04-16 13:48:06
1646175247	10884193	2009-04-16 17:05:40
1630437480	19075626	2009-04-15 23:24:00
1647997455	15533657	2009-04-16 21:29:32
1630455555	18941191	2009-04-15 23:26:44
1642576505	10460971	2009-04-16 04:50:02
1647311275	22570935	2009-04-16 19:48:36
1648628593	15513768	2009-04-16 23:10:58
1639713890	17374630	2009-04-15 21:40:05
1641794368	16206521	2009-04-16 02:44:00
1647176830	28419900	2009-04-16 19:28:24
1645032496	19075384	2009-04-16 16:46:04
1630605775	16109543	2009-04-16 00:08:34
1646699667	23584887	2009-04-16 18:19:23
1630165905	15358647	2009-04-15 22:44:40
1630221371	11776543	2009-04-15 22:52:40
1645686979	23053291	2009-04-16 15:58:37
1645185683	19844798	2009-04-16 14:49:31
1646892260	5513863	2009-04-16 18:46:41
1640416409	12902763	2009-04-17 03:34:39
1647895625	16632920	2009-04-16 21:13:48
1642426354	13461393	2009-04-16 04:22:40
1633788675	24970593	2009-04-15 03:39:55
1630213803	15859115	2009-04-15 22:51:36
1644786981	19130631	2009-04-16 13:52:12
1630939389	12701153	2009-04-16 00:43:46
1644680711	17616741	2009-04-16 13:37:25
1647185878	11576713	2009-04-16 19:29:46
1636457447	15519112	2009-04-15 14:02:07
1637029583	17680947	2009-04-15 17:42:08
1630158582	15995102	2009-04-15 22:43:34
1645956173	2001352	2009-04-16 16:35:27
1634202491	19470858	2009-04-15 05:09:42
1644599842	18875993	2009-04-16 13:23:01
1641702342	18746416	2009-04-16 02:45:10
1646488038	20898386	2009-04-16 17:49:40
1634123815	501544	2009-04-15 04:35:43
1647417993	28041663	2009-04-16 20:04:08
1630111487	18046838	2009-04-15 22:36:29
1647646995	15537952	2009-04-16 20:37:50
1644825869	14317953	2009-04-16 13:58:03
1644935999	13192943	2009-04-16 14:14:00
1644962407	26400660	2009-04-16 14:17:45
1649221408	32069541	2009-04-17 00:40:54
1641116698	24222003	2009-04-16 01:09:10
1647133926	16646180	2009-04-16 19:21:39
1637546129	23777718	2009-04-15 16:34:52
1639069701	17680947	2009-04-15 22:30:28
1630418848	19342406	2009-04-15 23:21:13
1638543139	17564665	2009-04-15 18:55:28
1645185517	5948383	2009-04-16 14:49:30
1630387716	23051429	2009-04-15 23:16:40
1644407729	10383032	2009-04-16 13:07:40
1633777646	16960140	2009-04-15 03:38:06
1647202786	16938132	2009-04-16 19:47:17
1646506710	17793038	2009-04-16 18:06:10
1630242996	16380756	2009-04-15 22:55:46
1645391714	15514350	2009-04-16 15:18:00
1652670651	15405654	2009-04-17 12:32:56
1658427968	10465416	2009-04-18 01:08:25
1645148254	27481854	2009-04-16 14:44:12
1630141043	16538533	2009-04-15 22:41:04
1647275909	18369328	2009-04-16 19:43:23
1633031953	17680947	2009-04-15 04:19:23
1646308571	26670368	2009-04-16 17:38:15
1641096143	18649032	2009-04-16 03:28:48
1636213777	15949239	2009-04-15 13:24:11
1642096464	19000488	2009-04-16 06:47:48
1630282508	11888633	2009-04-15 23:01:30
1650302787	21593728	2009-04-18 06:51:01
1633869848	18920703	2009-04-15 03:52:45
1636925672	22319366	2009-04-15 15:09:05
1646498171	14106133	2009-04-16 17:50:59
1645102530	22102875	2009-04-16 14:51:53
1642825309	22153494	2009-04-16 05:40:02
1630962807	19644583	2009-04-16 00:47:11
1641151318	17395426	2009-04-16 01:14:02
1647763768	16319624	2009-04-16 20:54:58
1644037956	15036998	2009-04-16 14:28:35
1648353797	17424637	2009-04-16 22:29:51
1630683810	22272182	2009-04-16 00:05:00
1630193143	19197478	2009-04-15 22:48:38
1636910440	15449528	2009-04-15 15:08:20
1666829364	5211	2009-04-19 03:30:01
1648225841	18929660	2009-04-16 22:07:43
1645961260	15364580	2009-04-16 16:36:11
1635772314	48084	2009-04-15 11:58:46
1646084738	17429142	2009-04-16 19:14:02
1645346066	10660528	2009-04-16 15:11:52
1646229495	17323377	2009-04-16 17:13:10
1630655129	10542372	2009-04-16 00:00:28
1645376271	15033513	2009-04-16 15:15:52
1649476626	602044	2009-04-17 01:18:16
1640028872	15892849	2009-04-17 05:25:58
1645034358	18936968	2009-04-16 16:46:19
1647533156	28944558	2009-04-16 20:21:06
1644426523	5849063	2009-04-16 12:53:57
1630931492	12701153	2009-04-16 00:42:35
1654664431	16459068	2009-04-17 16:55:49
1647540314	15349232	2009-04-16 20:23:38
1630225326	16803622	2009-04-15 22:53:16
1645728432	15507948	2009-04-16 16:04:05
1644958855	18970671	2009-04-16 14:17:15
1633819503	14988693	2009-04-15 03:44:47
1647474136	823711	2009-04-16 20:12:25
1658200920	16747808	2009-04-18 00:50:18
1639684762	16457502	2009-04-15 21:36:00
1642573659	18142039	2009-04-16 04:49:28
1637036998	17680947	2009-04-15 17:43:13
1662978457	16200465	2009-04-18 17:10:40
1643842435	18039830	2009-04-16 10:38:09
1647106241	15485921	2009-04-16 19:32:47
1646677163	27637360	2009-04-16 18:16:10
1649244131	17480228	2009-04-17 00:44:17
1630923966	15246348	2009-04-16 00:41:32
1644987124	12823843	2009-04-16 14:21:17
1646945662	4904612	2009-04-16 18:54:14
1642590147	15791595	2009-04-16 04:54:30
1644208700	8519453	2009-04-16 12:31:44
1646323990	21705828	2009-04-16 17:26:23
1630380481	15628091	2009-04-15 23:17:03
1643356481	5937173	2009-04-16 08:03:11
1647954532	16309893	2009-04-16 21:22:52
1630763431	6259013	2009-04-16 00:17:16
1641390582	19288900	2009-04-16 01:49:19
1647333039	23923343	2009-04-16 19:52:00
1630238636	18082781	2009-04-15 22:55:09
1646767149	16481322	2009-04-16 18:29:04
1633827303	17037169	2009-04-15 03:45:57
1644041345	21181757	2009-04-16 14:29:06
1646817271	19172976	2009-04-16 18:36:04
1634399289	19331377	2009-04-15 05:29:26
1635856207	18574771	2009-04-15 12:17:23
1645859254	21721036	2009-04-16 16:22:07
1644683007	6830253	2009-04-16 13:36:23
1653667484	17377165	2009-04-17 14:52:56
1644136952	27356208	2009-04-16 11:55:26
1633036080	17680947	2009-04-15 04:20:17
1641526530	23764439	2009-04-16 02:06:12
1656686487	15326548	2009-04-17 21:03:41
1652781501	17018412	2009-04-17 12:50:48
1646689973	16206521	2009-04-16 18:18:01
1645136811	818960	2009-04-16 14:42:34
1635484491	8402613	2009-04-15 10:42:36
1645934220	15413652	2009-04-16 16:32:25
1645445349	15342481	2009-04-16 15:25:27
1630147131	9249113	2009-04-15 22:41:50
1633796508	14130813	2009-04-15 03:41:07
1639643910	17906246	2009-04-15 21:30:23
1630439972	15483225	2009-04-15 23:24:26
1646615015	10193042	2009-04-16 18:07:30
1641473349	17637075	2009-04-16 01:59:15
1630315736	17442873	2009-04-15 23:06:13
1647728109	15887196	2009-04-16 20:49:49
1636641333	10542372	2009-04-15 14:29:27
1653111714	15881286	2009-04-17 13:40:54
1630170309	15848939	2009-04-15 22:46:45
1656737868	16359500	2009-04-17 21:10:11
1652208459	10168486	2009-04-17 11:08:42
1644976207	24064450	2009-04-16 14:19:45
1639992142	22405328	2009-04-15 22:19:19
1639034150	22109868	2009-04-15 22:25:20
1645300578	23807441	2009-04-16 15:20:36
1630143084	6693893	2009-04-15 22:41:22
1646323957	17604526	2009-04-16 17:26:22
1647694713	16447061	2009-04-16 20:44:56
1649653274	15342600	2009-04-17 01:43:42
1638657044	16886248	2009-04-15 19:11:44
1630135019	12743453	2009-04-15 22:40:10
1653996528	18679322	2009-04-17 15:33:26
1646944338	15059152	2009-04-16 18:54:03
1656293202	15293629	2009-04-17 20:15:42
1645146447	15369974	2009-04-16 14:43:57
1647964572	15150554	2009-04-16 21:24:24
1640326417	3647562	2009-04-17 03:20:58
1645094180	18075918	2009-04-16 16:54:40
1630513474	16813906	2009-04-15 23:35:37
1646971121	29910026	2009-04-16 18:57:54
1644981160	15357821	2009-04-16 14:20:27
1647441622	8193263	2009-04-16 20:07:36
1630833510	26319707	2009-04-16 00:28:03
1652038211	4844762	2009-04-17 13:30:21
1633992034	22339638	2009-04-15 04:12:40
1655069678	17318854	2009-04-17 19:49:12
1646067373	18952074	2009-04-16 19:11:27
1635874110	22611793	2009-04-15 12:21:11
1639063969	7787723	2009-04-15 22:29:42
1641329380	15196683	2009-04-16 01:39:25
1641459030	17279471	2009-04-16 01:57:26
1647130834	14459	2009-04-16 19:22:44
1633707999	17427097	2009-04-15 03:42:57
1644547417	23681859	2009-04-16 13:14:20
1630230002	15327114	2009-04-15 22:55:30
1642729618	18722591	2009-04-16 05:19:33
1647364819	13138363	2009-04-16 19:56:33
1635054666	15673795	2009-04-15 12:56:41
1633832731	10914372	2009-04-15 03:46:49
1644060820	19107330	2009-04-16 14:33:15
1630913900	12701153	2009-04-16 00:40:05
1646967114	9559253	2009-04-16 18:57:19
1639713818	18090921	2009-04-15 21:40:04
1649549507	26380242	2009-04-17 01:29:05
1658746430	15226944	2009-04-18 01:53:47
1647158245	28165784	2009-04-16 19:25:29
1647791647	16791662	2009-04-16 20:59:00
1644672795	17921731	2009-04-16 13:34:37
1644887101	17702504	2009-04-16 14:06:52
1649225875	28190726	2009-04-17 00:41:34
1630806212	21670522	2009-04-16 00:38:56
1639923216	1587302	2009-04-15 22:09:33
1645731549	32269650	2009-04-16 16:04:30
1644461760	1291972	2009-04-16 13:00:07
1644871224	19564330	2009-04-16 14:04:33
1630145905	16189791	2009-04-15 22:41:40
1644420424	3740442	2009-04-16 12:54:39
1633704344	22940865	2009-04-15 03:42:21
1644804414	15192173	2009-04-16 14:09:26
1678961326	16331201	2009-04-20 18:53:20
1639000485	16960140	2009-04-15 22:36:18
1630668723	11078	2009-04-16 00:02:44
1646660917	15712299	2009-04-16 18:15:18
1643175940	32770684	2009-04-16 07:09:45
1651391578	15416018	2009-04-17 06:44:30
1646843721	15721469	2009-04-16 18:39:51
1633791049	15597926	2009-04-15 03:40:25
1647615204	5360402	2009-04-16 20:33:07
1653525253	16045820	2009-04-17 14:35:05
1644394670	17794490	2009-04-16 12:48:08
1646973003	18588603	2009-04-16 18:58:19
1645447097	16262805	2009-04-16 15:25:51
1647874341	7904993	2009-04-16 21:10:40
1654024880	12812993	2009-04-17 17:40:28
1630321041	21079806	2009-04-15 23:07:10
1641488127	25370564	2009-04-16 02:01:05
1638863974	15594256	2009-04-15 19:41:50
1630764818	16903200	2009-04-16 00:17:27
1654396154	12262953	2009-04-17 16:22:30
1656152324	15382469	2009-04-17 19:59:01
1630183323	21407960	2009-04-15 22:47:13
1630190852	16766990	2009-04-15 22:49:48
1654018432	4022342	2009-04-17 17:39:42
1630772176	19253907	2009-04-16 00:18:34
1630359307	621804	2009-04-15 23:12:31
1650611675	22820677	2009-04-18 07:51:22
1646717865	16392012	2009-04-16 18:21:57
1644959028	25131164	2009-04-16 14:17:24
1639718299	20414	2009-04-15 21:40:41
1639660874	9790433	2009-04-15 21:34:04
1642055282	15420371	2009-04-16 06:36:30
1630313154	18465121	2009-04-15 23:05:55
1630985224	20236377	2009-04-16 00:50:32
1630214768	27238415	2009-04-15 22:51:43
1635778235	18574771	2009-04-15 12:00:05
1644013777	15279762	2009-04-16 14:25:10
1644540310	19056900	2009-04-16 13:14:50
1645263269	15138643	2009-04-16 15:00:17
1644524665	17319046	2009-04-16 13:10:31
1635403333	10886182	2009-04-15 10:48:19
1633023803	17680947	2009-04-15 04:17:57
1641749235	17680947	2009-04-16 02:37:37
1653369140	16568466	2009-04-17 14:15:18
1630256591	22448409	2009-04-15 22:57:47
1647151178	15639814	2009-04-16 19:24:24
1638273163	17680947	2009-04-15 18:17:12
1644923425	18941191	2009-04-16 14:12:10
1647948850	8818323	2009-04-16 21:21:57
1635856319	7460393	2009-04-15 12:17:22
1645661023	15494332	2009-04-16 15:55:17
1635788139	828768	2009-04-15 12:02:11
1642311637	7933493	2009-04-16 04:03:02
1648549060	18146253	2009-04-16 22:59:28
1647035310	24244351	2009-04-16 21:35:30
1642226785	28653791	2009-04-16 03:49:09
1654188205	20090301	2009-04-17 15:57:00
1641207823	11415	2009-04-16 01:36:14
1644252622	16132582	2009-04-16 12:20:31
1638637920	22168542	2009-04-15 19:08:37
1635820071	14029413	2009-04-15 12:11:52
1640445615	10440981	2009-04-17 03:39:11
1656718076	16193406	2009-04-17 21:07:46
1642480547	23043086	2009-04-16 04:34:09
1644370694	12384763	2009-04-16 12:45:34
1643935433	15854845	2009-04-16 11:04:27
1647836405	17694662	2009-04-16 21:05:07
1642519300	16338952	2009-04-16 04:39:27
1644017129	15512397	2009-04-16 14:25:38
1655611684	57764	2009-04-17 18:53:37
1644802008	19844506	2009-04-16 14:09:14
1630685044	15131923	2009-04-16 00:05:20
1640860299	841822	2009-04-17 04:54:45
1648565792	15253464	2009-04-16 23:01:38
1644080830	15278172	2009-04-16 14:36:03
1648001612	17697764	2009-04-17 00:22:49
1630173707	15370355	2009-04-15 22:45:47
1654273971	17246703	2009-04-17 16:07:23
1633838604	10460889	2009-04-15 03:47:47
1654385659	2142452	2009-04-17 16:21:10
1644077555	19246823	2009-04-16 14:34:11
1649864458	32555033	2009-04-17 02:13:36
1652722565	17892480	2009-04-17 12:40:33
1651220548	6163433	2009-04-17 06:09:12
1642603095	23011975	2009-04-16 05:14:18
1653634375	27191329	2009-04-17 14:48:50
1647103472	8494993	2009-04-16 19:32:20
1643854485	23871463	2009-04-16 10:41:47
1647055316	18686019	2009-04-16 21:38:47
1630128954	32555033	2009-04-15 22:39:04
1645905116	22834511	2009-04-16 16:42:16
1646763217	26953499	2009-04-16 18:28:29
1642429958	26823621	2009-04-16 04:23:19
1630503925	22947250	2009-04-15 23:52:06
1635709486	31706942	2009-04-15 12:07:04
1640233215	18197031	2009-04-17 03:07:11
1637119726	25057876	2009-04-15 15:36:11
1638617609	31579055	2009-04-15 19:05:36
1646155565	5121842	2009-04-16 17:02:56
1654482612	15108166	2009-04-17 16:33:11
1633018905	15458954	2009-04-15 04:17:05
1630668764	1587302	2009-04-16 00:02:44
1630155146	4147392	2009-04-15 22:43:00
1644231738	22114906	2009-04-16 12:16:08
1645207745	31383571	2009-04-16 15:06:23
1630355197	15575091	2009-04-15 23:11:58
1633892294	15192949	2009-04-15 03:56:23
1630129817	31040327	2009-04-15 22:39:14
1648618369	18614261	2009-04-16 23:09:29
1647132085	14459	2009-04-16 19:21:29
1646650156	18531819	2009-04-16 18:13:44
1653723681	16899961	2009-04-17 14:59:54
1637675967	17788083	2009-04-15 16:52:58
1634118095	18800754	2009-04-15 04:34:51
1630121281	17414668	2009-04-15 22:37:59
1630172764	1327682	2009-04-15 22:45:37
1630269861	816829	2009-04-15 22:59:43
1641751498	17680947	2009-04-16 02:37:54
1630101425	16635243	2009-04-15 22:49:51
1647618333	15546735	2009-04-16 20:33:32
1630397170	16292102	2009-04-15 23:18:02
1644688386	15034945	2009-04-16 13:37:02
1647932907	15889341	2009-04-16 21:19:29
1639878353	15304545	2009-04-15 22:03:11
1635836989	8955513	2009-04-15 12:13:10
1644720528	18872290	2009-04-16 13:43:31
1648541192	15398601	2009-04-16 22:58:07
1647197343	783487	2009-04-16 19:31:26
1652097057	25991556	2009-04-17 13:38:59
1645236457	15918655	2009-04-16 14:56:38
1645911705	622064	2009-04-16 16:29:24
1636236674	14895943	2009-04-15 13:27:59
1662271959	6669903	2009-04-18 15:18:22
1656511970	15721758	2009-04-17 20:42:01
1647922649	16096260	2009-04-16 21:17:53
1645999996	7006623	2009-04-16 16:41:34
1644339907	22334766	2009-04-16 12:37:50
1639049707	16571785	2009-04-15 22:27:37
1678997333	6262803	2009-04-20 18:57:52
1643443979	1327682	2009-04-16 08:30:42
1656106686	17576927	2009-04-17 20:05:27
1646006303	15291775	2009-04-16 19:17:16
1644435892	16583609	2009-04-16 12:55:35
1648688825	21013181	2009-04-16 23:20:05
1648638058	14457103	2009-04-16 23:12:32
1637596589	32555033	2009-04-15 16:42:02
1640835070	726904	2009-04-17 04:47:00
1657639264	1710502	2009-04-17 23:10:05
1647187994	10895068	2009-04-16 19:30:06
1630420630	7917713	2009-04-15 23:22:59
1648246931	16469095	2009-04-16 22:11:21
1630139052	835268	2009-04-15 22:40:49
1649698563	11862933	2009-04-17 01:50:09
1648290885	24208715	2009-04-16 22:20:56
1643380251	18637295	2009-04-16 08:13:43
1633798977	16952585	2009-04-15 03:41:33
1645114818	19056760	2009-04-16 14:39:28
1630333071	15687342	2009-04-15 23:08:53
1645629109	14346143	2009-04-16 15:50:45
1630184428	17417720	2009-04-15 22:47:21
1646694656	10142184	2009-04-16 18:18:40
1663728084	15275125	2009-04-18 19:07:09
1652590259	15178242	2009-04-17 12:17:23
1645962333	690364	2009-04-16 16:36:19
1641923405	10811594	2009-04-16 03:02:53
1630907483	29494853	2009-04-16 00:53:52
1630487246	22134931	2009-04-15 23:31:32
1645263540	25119316	2009-04-16 15:00:21
1641049912	32643305	2009-04-16 03:21:39
1630161487	8197813	2009-04-15 22:44:01
1630348993	17322681	2009-04-15 23:11:05
1630845734	17355387	2009-04-16 00:29:59
1635835123	15887594	2009-04-15 12:12:46
1636363652	16145086	2009-04-15 13:48:07
1645961244	12259713	2009-04-16 16:36:10
1645373423	15401235	2009-04-16 15:15:30
1647376261	22233960	2009-04-16 19:58:14
1663065214	22753805	2009-04-18 19:59:34
1630198708	25321912	2009-04-15 22:49:28
1646342632	19182616	2009-04-16 17:28:58
1636917765	13293163	2009-04-15 15:07:59
1644001820	17154456	2009-04-16 14:37:38
1633839745	16941416	2009-04-15 03:47:57
1644697184	21387805	2009-04-16 13:38:24
1654454008	17382791	2009-04-17 16:29:55
1648822737	23997446	2009-04-16 23:40:31
1649120587	15314906	2009-04-17 00:27:18
1643358316	17117784	2009-04-16 08:03:46
1669798770	17913899	2009-04-19 16:06:55
1630654070	18315620	2009-04-16 00:00:25
1644994444	18483090	2009-04-16 14:22:20
1654990599	9250943	2009-04-17 17:37:28
1647544115	12083603	2009-04-16 20:22:44
1636130825	21461721	2009-04-15 13:11:53
1645053506	10814496	2009-04-16 16:49:02
1635875173	2651962	2009-04-15 12:21:24
1630215370	16952585	2009-04-15 22:51:48
1642302734	19854180	2009-04-16 04:18:32
1630198936	16708583	2009-04-15 22:49:29
1644341226	10302285	2009-04-16 12:38:04
1635701050	21177315	2009-04-15 12:05:23
1646894867	1667302	2009-04-16 18:47:04
1637052880	15390208	2009-04-15 17:45:31
1640433021	18412772	2009-04-17 03:37:23
1654401965	2986812	2009-04-17 16:35:34
1666108457	10464057	2009-04-19 01:48:17
1666682312	5613553	2009-04-19 03:05:18
1643415587	16669209	2009-04-16 08:21:37
1646338058	16067098	2009-04-16 17:28:30
1642581307	11610293	2009-04-16 04:50:55
1642417076	21322546	2009-04-16 04:21:13
1633886288	15758567	2009-04-15 03:55:23
1649173539	21579224	2009-04-17 00:33:41
1645127417	15785448	2009-04-16 14:41:14
1642573905	15718678	2009-04-16 04:49:32
1639089501	17680947	2009-04-15 22:33:17
1642416474	1539772	2009-04-16 04:20:55
1633811046	17355296	2009-04-15 03:43:32
1648538325	769716	2009-04-16 22:57:40
1645943941	16275676	2009-04-16 16:33:43
1645041033	23187660	2009-04-16 16:47:23
1648341050	15018110	2009-04-16 22:27:54
1647221769	17369352	2009-04-16 19:35:06
1639073257	17680947	2009-04-15 22:30:57
1642557268	19483309	2009-04-16 04:46:22
1653321462	10892061	2009-04-17 14:09:11
1640519977	19553504	2009-04-17 03:50:51
1644805732	22444380	2009-04-16 14:09:37
1646341206	19755347	2009-04-16 17:28:48
1647175921	8228563	2009-04-16 19:28:14
1643644638	10713371	2009-04-16 09:35:34
1641369897	32555033	2009-04-16 01:45:07
1645924293	15269901	2009-04-16 16:31:05
1647227488	17639919	2009-04-16 19:35:59
1639098285	17344438	2009-04-15 22:34:32
1642074001	25171163	2009-04-16 06:41:57
1633740769	17788083	2009-04-15 03:33:51
1642629316	10000291	2009-04-16 05:00:04
1672844633	14624953	2009-04-20 00:56:38
1639075948	26757691	2009-04-15 22:31:17
1641633588	4911452	2009-04-16 02:21:17
1630149698	15363074	2009-04-15 22:42:13
1647061835	27303210	2009-04-16 21:39:49
1644794867	18118143	2009-04-16 13:53:23
1644562663	10390313	2009-04-16 13:16:48
1641487931	1083872	2009-04-16 02:01:04
1633828440	12174423	2009-04-15 03:46:07
1630358834	21227726	2009-04-15 23:12:26
1652406167	11791633	2009-04-17 11:57:22
1630374466	18908883	2009-04-15 23:14:46
1643094798	18087074	2009-04-16 11:45:35
1633860260	28988016	2009-04-15 03:52:49
1644303742	4318362	2009-04-16 12:49:51
1630134104	18951306	2009-04-15 22:39:55
1630830463	16104366	2009-04-16 00:29:09
1666392567	18842265	2009-04-19 02:18:13
1630182142	8382293	2009-04-15 22:47:02
1645859466	15281867	2009-04-16 16:22:08
1634697656	21348268	2009-04-15 06:40:01
1645644228	19561932	2009-04-16 15:52:51
1646254885	17161883	2009-04-16 17:16:44
1661716827	15913877	2009-04-18 13:40:01
1649925796	25687313	2009-04-17 02:22:23
1653611858	23486826	2009-04-17 14:45:59
1645956734	19776805	2009-04-16 16:35:30
1635704102	19881687	2009-04-15 12:05:51
1644478965	14555613	2009-04-16 13:02:48
1633825649	16958874	2009-04-15 03:45:41
1648279888	15789375	2009-04-16 22:17:14
1644330280	10771068	2009-04-16 12:37:54
1661081333	16948780	2009-04-18 14:46:54
1641650408	17776402	2009-04-16 02:25:15
1647995913	31518641	2009-04-16 21:29:17
1645721012	779643	2009-04-16 16:03:13
1646172712	20531045	2009-04-16 17:05:18
1644385054	28056064	2009-04-16 12:46:32
1642379679	12384763	2009-04-16 04:14:33
1641352870	32555033	2009-04-16 01:42:42
1651326703	7238913	2009-04-17 06:29:02
1648959188	8333323	2009-04-17 00:01:24
1643341638	820911	2009-04-16 07:58:53
1646982964	26299689	2009-04-16 18:59:37
1649083438	18660066	2009-04-17 02:45:17
1655970765	15728917	2009-04-17 19:38:30
1646632757	10890662	2009-04-16 18:09:56
1636213759	15949239	2009-04-15 13:24:11
1644786114	17671793	2009-04-16 13:52:05
1653595490	18015392	2009-04-17 14:43:58
1645181370	16487062	2009-04-16 14:48:54
1645970390	15165682	2009-04-16 16:38:52
1639656806	7972893	2009-04-15 21:32:10
1656863479	15772068	2009-04-17 21:25:58
1639386367	23894266	2009-04-15 20:54:34
1637094486	19453313	2009-04-15 17:51:39
1635877952	6770573	2009-04-15 12:22:00
1649547934	15475422	2009-04-17 01:28:50
1630138869	16272317	2009-04-15 22:40:35
1637602649	17755490	2009-04-15 16:56:37
1639678416	48084	2009-04-15 21:35:06
1639736188	15440268	2009-04-15 21:43:10
1646642947	18694578	2009-04-16 18:11:18
1646999746	8431813	2009-04-16 19:01:51
1672918235	16649807	2009-04-20 01:10:03
1644819352	17439677	2009-04-16 13:57:01
1653003866	15306205	2009-04-17 15:46:40
1630135471	19927773	2009-04-15 22:40:07
1635897880	10699851	2009-04-15 12:26:09
1635897889	9740463	2009-04-15 12:26:09
1644523497	17680947	2009-04-16 13:10:19
1643401705	26594047	2009-04-16 08:49:29
1644945904	8136063	2009-04-16 14:15:25
1630031397	18490024	2009-04-16 00:57:19
1671111920	21879637	2009-04-19 19:35:33
1646428451	18800754	2009-04-16 17:41:06
1630175860	15697376	2009-04-15 22:46:07
1661668172	15295526	2009-04-18 13:29:18
1644744087	8173263	2009-04-16 13:45:46
1647534965	15916053	2009-04-16 20:21:22
1643340355	16114260	2009-04-16 08:01:17
1644195475	16474022	2009-04-16 12:08:22
1630030662	12537763	2009-04-16 00:58:39
1645945817	708881	2009-04-16 16:34:00
1647857441	22873467	2009-04-16 21:08:07
1646249482	16913238	2009-04-16 17:15:56
1648138140	19434783	2009-04-16 21:52:45
1644739055	18712927	2009-04-16 13:45:00
1639735576	32555033	2009-04-15 21:43:07
1642851854	17680994	2009-04-16 05:45:59
1630482768	15408954	2009-04-15 23:30:52
1648590678	24930494	2009-04-16 23:06:50
1637419291	10112525	2009-04-15 16:17:20
1633901094	19136128	2009-04-15 04:14:14
1661218800	17470665	2009-04-18 11:27:21
1645134026	10181164	2009-04-16 14:42:18
1641563578	15379928	2009-04-16 02:11:21
1647414901	15557778	2009-04-16 20:03:41
1646889953	15245719	2009-04-16 18:46:21
1647474656	17791629	2009-04-16 20:12:30
1630751570	11314113	2009-04-16 00:15:26
1673920398	22316260	2009-04-20 03:57:06
1648639544	24225162	2009-04-16 23:12:38
1646756773	8029143	2009-04-16 18:27:32
1645414062	17213489	2009-04-16 15:21:14
1664081658	15208226	2009-04-18 22:42:45
1642866464	15290823	2009-04-16 05:49:24
1646178287	10662569	2009-04-16 17:06:06
1652687218	17148597	2009-04-17 12:34:08
1633832931	20414	2009-04-15 03:46:49
1654915407	2894352	2009-04-17 17:26:56
1630791491	10433061	2009-04-16 00:21:29
1634395953	10705897	2009-04-15 05:28:43
1630904070	18932147	2009-04-16 00:53:33
1644697908	6645433	2009-04-16 13:38:33
1654525253	15108166	2009-04-17 16:38:27
1647218253	18110671	2009-04-16 19:34:37
1658728313	15226944	2009-04-18 01:51:08
1644398565	19000671	2009-04-16 12:48:54
1646703611	16752938	2009-04-16 18:34:08
1647195746	11550413	2009-04-16 19:31:11
1646614669	15622356	2009-04-16 18:07:19
1642703104	6888673	2009-04-16 05:35:08
1651670829	19585296	2009-04-17 08:03:52
1645539524	17843487	2009-04-16 15:38:28
1630207791	7024383	2009-04-15 23:05:10
1647064046	22679111	2009-04-16 21:40:20
1648411860	18565452	2009-04-16 22:38:48
1630117945	15165123	2009-04-15 22:37:27
1645366379	18286058	2009-04-16 15:14:33
1647524340	7733013	2009-04-16 20:19:53
1675925469	6775883	2009-04-20 12:01:03
1652328534	14695663	2009-04-17 11:14:02
1635004067	16887451	2009-04-15 13:05:34
1630284876	17552854	2009-04-15 23:01:47
1648236204	18080414	2009-04-16 22:09:33
1630547746	32671811	2009-04-15 23:41:36
1657763818	18574771	2009-04-17 23:28:10
1644303554	5934323	2009-04-16 12:49:48
1645933993	17475978	2009-04-16 16:32:23
1639729023	8882983	2009-04-15 21:42:18
1649293667	15103402	2009-04-17 00:51:41
1644707082	15061630	2009-04-16 13:55:20
1638586900	27640495	2009-04-15 19:01:23
1669387645	15171986	2009-04-19 14:52:04
1643322377	15405654	2009-04-16 07:52:53
1649594979	4309572	2009-04-17 01:35:31
1644106826	17982802	2009-04-16 12:10:51
1643672581	10693781	2009-04-16 09:44:58
1655074026	18988525	2009-04-17 19:49:51
1664586679	15452774	2009-04-18 21:22:04
1647096787	15949892	2009-04-16 21:45:40
1646330409	14253063	2009-04-16 17:28:40
1644234254	29190745	2009-04-16 12:16:40
1630549824	37104	2009-04-15 23:41:59
1644445555	1864392	2009-04-16 12:57:16
1639565997	16759947	2009-04-15 21:19:31
1647065966	23501251	2009-04-16 21:40:32
1637496960	48084	2009-04-15 16:28:06
1644665570	19366412	2009-04-16 13:33:27
1646145418	15981117	2009-04-16 17:01:35
1643005123	15356600	2009-04-16 11:48:02
1630769258	19182016	2009-04-16 00:18:05
1646795938	12087563	2009-04-16 18:33:01
1630243657	15226701	2009-04-15 22:55:52
1648589159	22810542	2009-04-16 23:05:07
1644992587	15559114	2009-04-16 14:22:04
