# Supplementary material for: The Effect of Bad News and CEO Apology of Corporate on User Responses in Social Media
Source: PLoS One. 2015 May 7;10(5):e0126358. doi: 10.1371/journal.pone.0126358 (PMC4423858; doi:10.1371/journal.pone.0126358)
Supplement: S1 Dataset — (ZIP) [file pone.0126358.s002.zip › Domino/User_Tweet/commentary_uid_tid_time.txt]

1643762542	15019776	2009-04-16 10:13:46
1638677584	19933642	2009-04-15 19:14:41
1647145119	15330405	2009-04-16 19:23:25
1645338448	22266437	2009-04-16 15:10:42
1632076613	770111	2009-04-15 01:55:38
1642443635	10546139	2009-04-16 04:25:48
1653679135	16808302	2009-04-17 14:54:22
1633938567	24371084	2009-04-15 04:03:41
1676908230	17604526	2009-04-20 14:47:27
1641395777	21950245	2009-04-16 01:48:36
1645487692	22685564	2009-04-16 15:31:17
1655668884	21315721	2009-04-17 19:00:33
1643647815	6815433	2009-04-16 09:36:37
1638618658	10135782	2009-04-15 19:05:45
1638758381	16594673	2009-04-15 19:26:29
1655182526	33176356	2009-04-17 18:00:05
1645167033	11576473	2009-04-16 14:47:01
1620195528	15519112	2009-04-14 19:32:10
1635923637	29090922	2009-04-15 12:31:23
1654840725	57764	2009-04-17 17:18:47
1668177870	12158513	2009-04-19 08:49:43
1648236345	9243203	2009-04-16 22:09:36
1639130350	15282840	2009-04-15 20:20:45
1651748906	17293106	2009-04-17 08:24:24
1644575132	16936963	2009-04-16 13:18:53
1662073275	28159813	2009-04-18 17:25:34
1645587709	20236377	2009-04-16 15:45:06
1646699667	23584887	2009-04-16 18:19:23
1676654446	18005106	2009-04-20 14:00:21
1647160488	15162363	2009-04-16 19:27:26
1644247077	48084	2009-04-16 12:19:37
1647598138	15847070	2009-04-16 20:30:39
1644030799	21181757	2009-04-16 14:29:00
1647049212	14897633	2009-04-16 21:37:47
1663728084	15275125	2009-04-18 19:07:09
1638481227	17701286	2009-04-15 18:46:52
1644208700	8519453	2009-04-16 12:31:44
1633813122	21108036	2009-04-15 03:43:42
1643732822	10291333	2009-04-16 10:04:22
1644430674	15770062	2009-04-16 12:56:25
1647859300	15934482	2009-04-16 21:08:25
1636937679	5984983	2009-04-15 15:10:44
1633811170	10144046	2009-04-15 03:43:24
1637659304	32534237	2009-04-15 16:50:43
1635903320	18372511	2009-04-15 12:47:07
1645914501	15969204	2009-04-16 16:29:48
1636659869	22860299	2009-04-15 14:31:58
1646072990	16559104	2009-04-16 19:12:16
1647177712	8494993	2009-04-16 19:28:31
1643653782	16185407	2009-04-16 09:38:34
1644707398	16257317	2009-04-16 13:55:14
1633763882	15466556	2009-04-15 03:35:53
1641542995	4448892	2009-04-16 02:08:29
1639920494	15602877	2009-04-15 22:10:33
1635116848	15100691	2009-04-15 08:45:17
1652580950	9684523	2009-04-17 12:15:27
1633153512	21514959	2009-04-15 02:06:26
1644421079	12309	2009-04-16 12:53:10
1644933974	23482334	2009-04-16 14:13:41
1644326499	17921802	2009-04-16 12:35:09
1638995931	31257024	2009-04-15 20:00:40
1648868343	15959741	2009-04-16 23:47:33
1642277393	25308057	2009-04-16 03:57:35
1644973192	22109093	2009-04-16 14:19:19
1645530207	15857409	2009-04-16 15:38:33
1646209874	18746416	2009-04-16 17:24:24
1631726742	1741372	2009-04-14 23:02:27
1649459359	31526756	2009-04-17 01:15:43
1639602476	18649981	2009-04-15 21:38:28
1636955295	21167542	2009-04-15 15:13:10
1630654070	18315620	2009-04-16 00:00:25
1630845734	17355387	2009-04-16 00:29:59
1642554375	16410996	2009-04-16 04:45:53
1647870443	24013622	2009-04-16 21:11:32
1676598170	24803059	2009-04-20 13:52:27
1635705996	16382097	2009-04-15 12:06:15
1644141696	29600489	2009-04-16 11:56:32
1637833523	21601255	2009-04-15 17:14:28
1635912662	13384423	2009-04-15 12:29:13
1645767444	6506913	2009-04-16 16:09:25
1655037582	16906507	2009-04-17 19:45:25
1637117868	17427600	2009-04-15 15:35:57
1636925138	21552975	2009-04-15 15:09:00
1645379204	6325193	2009-04-16 15:16:17
1643721703	10595127	2009-04-16 10:00:54
1636792555	16927880	2009-04-15 14:50:43
1631598294	19366412	2009-04-14 22:44:41
1632372018	21018255	2009-04-15 00:31:26
1631507295	18315620	2009-04-14 22:45:53
1647053253	5069403	2009-04-16 21:38:27
1642447521	12590	2009-04-16 04:26:32
1635755854	8023763	2009-04-15 11:54:52
1648051243	23532545	2009-04-17 00:15:09
1649864458	32555033	2009-04-17 02:13:36
1676155819	20714140	2009-04-20 12:44:20
1634910470	7703873	2009-04-15 07:43:15
1638584689	10736699	2009-04-15 19:01:01
1645981395	2651962	2009-04-16 16:39:01
1642179206	16304019	2009-04-16 03:41:39
1638642405	15258756	2009-04-15 19:09:21
1655580458	15748671	2009-04-17 18:50:59
1647749818	11973093	2009-04-16 20:52:58
1630291647	15880631	2009-04-15 23:02:46
1645544274	19795790	2009-04-16 15:39:06
1630282124	15682484	2009-04-15 23:01:24
1630867803	16144712	2009-04-16 00:33:11
1646316050	19042702	2009-04-16 17:25:25
1654739145	11100073	2009-04-17 17:04:51
1642657872	15581213	2009-04-16 05:05:18
1633651581	15370355	2009-04-15 03:18:42
1635250259	680624	2009-04-15 09:31:30
1630101446	15222362	2009-04-15 22:49:51
1630763431	6259013	2009-04-16 00:17:16
1645330088	19225497	2009-04-16 15:11:03
1632796660	10120586	2009-04-15 01:17:08
1636673775	10197119	2009-04-15 14:34:00
1677503127	16974301	2009-04-20 16:01:09
1662615423	15192949	2009-04-18 16:13:56
1638477149	18631300	2009-04-15 18:46:19
1644766497	16270867	2009-04-16 13:49:06
1644357205	27186163	2009-04-16 12:41:10
1647556325	1895452	2009-04-16 20:24:30
1653725175	33176356	2009-04-17 15:00:04
1629878238	1441262	2009-04-14 18:47:57
1638567460	15009794	2009-04-15 18:58:44
1679138541	16352132	2009-04-20 19:15:36
1634988330	48084	2009-04-15 08:04:19
1671027210	10615973	2009-04-19 22:10:11
1644581838	32514680	2009-04-16 13:20:03
1646297150	18247846	2009-04-16 17:22:38
1651653113	17784016	2009-04-17 07:56:05
1645887822	10706823	2009-04-16 16:26:04
1647997455	15533657	2009-04-16 21:29:32
1620883556	8471613	2009-04-14 21:07:58
1670205432	17787254	2009-04-20 21:38:07
1634576433	20583940	2009-04-15 06:09:18
1635905340	8084533	2009-04-15 12:47:30
1649772419	16653892	2009-04-17 02:00:37
1662510016	13695853	2009-04-18 15:59:08
1635039142	15557685	2009-04-15 12:53:52
1641794368	16206521	2009-04-16 02:44:00
1669460456	24932839	2009-04-19 15:07:42
1645686979	23053291	2009-04-16 15:58:37
1645212749	21459254	2009-04-16 14:53:20
1641579569	15008451	2009-04-16 02:13:37
1641795812	31584857	2009-04-16 02:44:15
1646336110	32269650	2009-04-16 17:28:05
1661796770	12383753	2009-04-18 13:56:36
1645185683	19844798	2009-04-16 14:49:31
1646892260	5513863	2009-04-16 18:46:41
1629977051	15971862	2009-04-14 19:02:05
1642819603	17116313	2009-04-16 05:38:47
1636457447	15519112	2009-04-15 14:02:07
1637029583	17680947	2009-04-15 17:42:08
1638567204	22773090	2009-04-15 18:58:43
1633165447	7230973	2009-04-15 02:08:06
1645956173	2001352	2009-04-16 16:35:27
1631372962	24123792	2009-04-14 22:13:33
1678287849	622064	2009-04-20 17:26:32
1644449424	4436972	2009-04-16 12:57:58
1644599842	18875993	2009-04-16 13:23:01
1646606824	10156500	2009-04-16 18:20:23
1641702342	18746416	2009-04-16 02:45:10
1642318764	1465742	2009-04-16 04:04:12
1634007583	7148663	2009-04-15 08:42:14
1630111487	18046838	2009-04-15 22:36:29
1646256383	15701439	2009-04-16 17:16:56
1644825869	14317953	2009-04-16 13:58:03
1636259790	15008079	2009-04-15 13:31:41
1644935999	13192943	2009-04-16 14:14:00
1644829366	21964122	2009-04-16 13:58:32
1669798770	17913899	2009-04-19 16:06:55
1645641553	16303057	2009-04-16 15:52:29
1639069701	17680947	2009-04-15 22:30:28
1645185517	5948383	2009-04-16 14:49:30
1635009464	17529299	2009-04-15 13:06:20
1637353959	15689620	2009-04-15 16:08:20
1644407729	10383032	2009-04-16 13:07:40
1655272825	15764627	2009-04-17 18:11:18
1645449078	22510799	2009-04-16 15:26:06
1647202786	16938132	2009-04-16 19:47:17
1646506710	17793038	2009-04-16 18:06:10
1644023943	8706403	2009-04-16 14:26:35
1631021165	22403546	2009-04-14 23:44:04
1630222093	15613059	2009-04-15 22:52:55
1661382998	15459701	2009-04-18 12:17:19
1646270161	328294	2009-04-16 17:20:15
1658427968	10465416	2009-04-18 01:08:25
1645148254	27481854	2009-04-16 14:44:12
1677530999	16355761	2009-04-20 15:53:39
1635054918	19000671	2009-04-15 12:56:43
1677904224	18868003	2009-04-20 16:50:52
1641096143	18649032	2009-04-16 03:28:48
1639670918	10081577	2009-04-15 21:35:26
1636517519	18583014	2009-04-15 14:11:09
1651558591	6739813	2009-04-17 07:28:57
1630962807	19644583	2009-04-16 00:47:11
1641151318	17395426	2009-04-16 01:14:02
1641526530	23764439	2009-04-16 02:06:12
1635747377	10876442	2009-04-15 11:52:52
1637661676	15350944	2009-04-15 16:51:04
1645541635	22539795	2009-04-16 15:38:46
1630193143	19197478	2009-04-15 22:48:38
1631838720	16468935	2009-04-14 23:18:04
1679741787	18831474	2009-04-20 20:29:47
1632795513	22705329	2009-04-15 01:17:02
1646084738	17429142	2009-04-16 19:14:02
1642693751	18457317	2009-04-16 05:12:12
1645803608	16249525	2009-04-16 16:28:16
1649476626	602044	2009-04-17 01:18:16
1645034358	18936968	2009-04-16 16:46:19
1653040131	33176356	2009-04-17 15:40:05
1630931492	12701153	2009-04-16 00:42:35
1662850417	15233688	2009-04-18 16:52:29
1647457769	10722054	2009-04-16 20:10:01
1661223462	17470665	2009-04-18 11:28:57
1638659247	15609333	2009-04-15 19:11:54
1630225326	16803622	2009-04-15 22:53:16
1647498038	1891522	2009-04-16 20:16:08
1644958855	18970671	2009-04-16 14:17:15
1647881470	10706018	2009-04-16 21:11:43
1639208352	25073340	2009-04-15 20:44:03
1642170076	27039597	2009-04-16 03:41:52
1641382517	21845805	2009-04-16 01:46:51
1652097057	25991556	2009-04-17 13:38:59
1647106241	15485921	2009-04-16 19:32:47
1646677163	27637360	2009-04-16 18:16:10
1649213013	23759889	2009-04-17 00:39:48
1642094263	17659853	2009-04-16 06:47:10
1654482612	15108166	2009-04-17 16:33:11
1637128297	24064450	2009-04-15 15:37:21
1644393520	16527007	2009-04-16 12:47:56
1652270057	810311	2009-04-17 11:01:26
1641257792	818106	2009-04-16 01:29:08
1641951622	27238225	2009-04-16 03:07:03
1636798365	19835642	2009-04-15 14:51:32
1632941683	10195157	2009-04-15 01:36:09
1646346683	16430780	2009-04-16 17:29:34
1676687961	15195240	2009-04-20 14:04:53
1641390582	19288900	2009-04-16 01:49:19
1647333039	23923343	2009-04-16 19:52:00
1633826536	15777097	2009-04-15 03:45:49
1633217795	19898724	2009-04-15 02:15:33
1663433058	622064	2009-04-18 18:21:23
1633938171	16813906	2009-04-15 04:03:39
1636030180	24920491	2009-04-15 15:25:04
1633101965	13766343	2009-04-15 02:13:15
1641804316	19317809	2009-04-16 03:00:11
1636572269	29228394	2009-04-15 14:19:13
1675964044	15603048	2009-04-20 12:08:57
1633705931	10628217	2009-04-15 03:42:35
1647857441	22873467	2009-04-16 21:08:07
1647679517	7237653	2009-04-16 20:42:38
1648931703	27983609	2009-04-16 23:57:24
1630304973	22459040	2009-04-15 23:19:12
1630147131	9249113	2009-04-15 22:41:50
1633796508	14130813	2009-04-15 03:41:07
1648200589	22795138	2009-04-16 22:22:36
1632034153	18443092	2009-04-15 01:49:30
1631641400	9900093	2009-04-14 22:50:51
1648198401	22403195	2009-04-16 22:03:07
1646214648	25294564	2009-04-16 17:11:07
1644976207	24064450	2009-04-16 14:19:45
1648166713	17175987	2009-04-16 21:57:48
1676834457	15186616	2009-04-20 14:24:48
1642773262	3052492	2009-04-16 05:28:44
1630135019	12743453	2009-04-15 22:40:10
1632783463	14612903	2009-04-15 01:15:58
1656293202	15293629	2009-04-17 20:15:42
1635996887	10390313	2009-04-15 12:45:54
1647908824	18733406	2009-04-16 21:31:13
1648827431	15109443	2009-04-16 23:41:11
1664586679	15452774	2009-04-18 21:22:04
1642530846	650784	2009-04-16 04:43:23
1646843721	15721469	2009-04-16 18:39:51
1643903833	10942356	2009-04-16 11:22:49
1638484214	18920406	2009-04-15 18:47:17
1635121878	17757325	2009-04-15 08:46:57
1636147766	7999833	2009-04-15 13:13:06
1634218117	27804031	2009-04-15 04:53:18
1633992034	22339638	2009-04-15 04:12:40
1644371930	14754453	2009-04-16 12:43:55
1646067373	18952074	2009-04-16 19:11:27
1641828547	23293574	2009-04-16 02:48:56
1629163056	14195713	2009-04-14 17:05:34
1633188718	22474256	2009-04-15 02:11:22
1665172010	10919844	2009-04-18 22:57:53
1648246931	16469095	2009-04-16 22:11:21
1633707999	17427097	2009-04-15 03:42:57
1644547417	23681859	2009-04-16 13:14:20
1676167842	17794490	2009-04-20 12:46:25
1635990394	18261918	2009-04-15 12:46:33
1676955106	11396263	2009-04-20 14:40:35
1638463005	15855998	2009-04-15 18:44:30
1649634333	16956804	2009-04-17 01:41:03
1638229953	15617332	2009-04-15 18:11:05
1645005858	13256053	2009-04-16 16:56:17
1643728102	10595127	2009-04-16 10:02:54
1630424121	19093674	2009-04-15 23:22:01
1662338370	19322740	2009-04-18 15:29:21
1645287243	19174229	2009-04-16 15:03:32
1648318337	17673729	2009-04-16 22:23:58
1639923216	1587302	2009-04-15 22:09:33
1651660165	1327682	2009-04-17 08:00:51
1636738178	10159303	2009-04-15 14:43:09
1636274651	18973402	2009-04-15 13:34:06
1630145905	16189791	2009-04-15 22:41:40
1636604551	19321588	2009-04-15 14:38:25
1642573905	15718678	2009-04-16 04:49:32
1633704344	22940865	2009-04-15 03:42:21
1637576400	26750732	2009-04-15 16:39:13
1657938172	25670209	2009-04-17 23:53:43
1620146570	17903276	2009-04-14 19:25:23
1642416474	1539772	2009-04-16 04:20:55
1631303369	15149823	2009-04-14 22:17:40
1676158948	22470428	2009-04-20 12:44:53
1645380525	17936818	2009-04-16 15:17:50
1648939952	12557673	2009-04-16 23:58:41
1640723752	19153341	2009-04-17 04:23:53
1641488127	25370564	2009-04-16 02:01:05
1656152324	15382469	2009-04-17 19:59:01
1630190852	16766990	2009-04-15 22:49:48
1668423196	18273944	2009-04-19 10:19:21
1654018432	4022342	2009-04-17 17:39:42
1635279219	10564123	2009-04-15 09:37:34
1637086736	18313254	2009-04-15 17:50:31
1641305018	17433058	2009-04-16 01:50:03
1650611675	22820677	2009-04-18 07:51:22
1638629163	15049205	2009-04-15 19:07:17
1649682235	22795138	2009-04-17 01:47:51
1633813237	18318223	2009-04-15 03:43:46
1645389388	23779953	2009-04-16 15:17:40
1677714382	29267773	2009-04-20 16:14:46
1652905229	14019203	2009-04-17 13:25:36
1637230333	5450783	2009-04-15 15:52:56
1633023803	17680947	2009-04-15 04:17:57
1653864599	18043221	2009-04-17 15:17:16
1645495053	17028970	2009-04-16 15:32:28
1647948850	8818323	2009-04-16 21:21:57
1633372951	21461721	2009-04-15 02:37:47
1635856319	7460393	2009-04-15 12:17:22
1645661023	15494332	2009-04-16 15:55:17
1662298470	20622233	2009-04-18 15:22:44
1636078577	15454085	2009-04-15 15:30:26
1645361554	16904637	2009-04-16 15:13:51
1643351032	21630315	2009-04-16 08:01:48
1635786476	21667146	2009-04-15 12:01:48
1645668053	7904993	2009-04-16 15:56:13
1630667123	24977262	2009-04-16 00:02:30
1651771743	14206113	2009-04-17 08:31:08
1643935433	15854845	2009-04-16 11:04:27
1642519300	16338952	2009-04-16 04:39:27
1645953564	12727313	2009-04-16 16:35:04
1639145386	17834864	2009-04-15 20:21:28
1632287697	15973268	2009-04-15 00:20:23
1647365972	5009503	2009-04-16 19:56:42
1645445349	15342481	2009-04-16 15:25:27
1648514002	8896163	2009-04-16 22:54:12
1637137566	17448522	2009-04-15 15:38:38
1651717067	16096208	2009-04-17 08:14:56
1635053141	13492743	2009-04-15 12:56:24
1638709634	18451310	2009-04-15 19:33:53
1631841420	18615131	2009-04-14 23:18:28
1676649822	31743023	2009-04-20 13:59:46
1644077555	19246823	2009-04-16 14:34:11
1652722565	17892480	2009-04-17 12:40:33
1677084440	15305964	2009-04-20 17:00:49
1653106819	19620568	2009-04-17 13:54:04
1641468084	24641183	2009-04-16 01:58:41
1648634772	10438418	2009-04-16 23:11:53
1653547830	22055164	2009-04-17 14:37:56
1645905116	22834511	2009-04-16 16:42:16
1646763217	26953499	2009-04-16 18:28:29
1635709486	31706942	2009-04-15 12:07:04
1636263352	11048743	2009-04-15 13:32:16
1652965990	18697739	2009-04-17 13:19:48
1637119726	25057876	2009-04-15 15:36:11
1638617609	31579055	2009-04-15 19:05:36
1644540310	19056900	2009-04-16 13:14:50
1654273971	17246703	2009-04-17 16:07:23
1638842818	15107411	2009-04-15 19:38:45
1636135581	13511993	2009-04-15 13:10:58
1662271959	6669903	2009-04-18 15:18:22
1646703611	16752938	2009-04-16 18:34:08
1634022973	8804353	2009-04-15 08:15:14
1647132085	14459	2009-04-16 19:21:29
1631337610	7904993	2009-04-14 22:08:40
1641311547	16870121	2009-04-16 01:36:50
1630121281	17414668	2009-04-15 22:37:59
1645353625	15138383	2009-04-16 15:12:47
1630172764	1327682	2009-04-15 22:45:37
1645263540	25119316	2009-04-16 15:00:21
1675015734	8402613	2009-04-20 12:18:48
1635054929	12111173	2009-04-15 12:56:43
1644865078	15463645	2009-04-16 14:03:47
1638241096	17212568	2009-04-15 18:12:49
1653564527	33176356	2009-04-17 14:40:05
1644271676	21907111	2009-04-16 12:24:26
1645236457	15918655	2009-04-16 14:56:38
1678667016	15880584	2009-04-20 18:15:44
1644339907	22334766	2009-04-16 12:37:50
1636254368	8704983	2009-04-15 13:30:49
1651738999	24826464	2009-04-17 08:21:18
1645012224	11278213	2009-04-16 16:43:15
1643916707	18324607	2009-04-16 10:59:38
1635056064	32409432	2009-04-15 12:57:07
1653491676	23741774	2009-04-17 14:30:56
1645728916	17469777	2009-04-16 16:04:08
1633124405	17941505	2009-04-15 02:02:23
1620089815	22168542	2009-04-14 21:36:00
1636552761	26287260	2009-04-15 14:16:22
1637596589	32555033	2009-04-15 16:42:02
1636118587	18482622	2009-04-15 13:07:57
1620023968	16145443	2009-04-14 21:27:16
1642074001	25171163	2009-04-16 06:41:57
1649698563	11862933	2009-04-17 01:50:09
1646320284	941992	2009-04-16 17:27:17
1636425092	16546476	2009-04-15 13:57:34
1651887818	10073439	2009-04-17 09:05:28
1648290885	24208715	2009-04-16 22:20:56
1643380251	18637295	2009-04-16 08:13:43
1645907268	17750797	2009-04-16 16:42:34
1638515271	13726693	2009-04-15 18:51:38
1648339196	23075069	2009-04-16 22:27:26
1649284291	20061989	2009-04-17 00:50:18
1630184428	17417720	2009-04-15 22:47:21
1645922842	59864	2009-04-16 16:30:53
1635977901	19421889	2009-04-15 12:42:11
1637509420	7223973	2009-04-15 16:43:49
1642852056	11410203	2009-04-16 05:46:14
1636202863	13623303	2009-04-15 13:38:38
1620473877	1624312	2009-04-14 20:12:22
1630487246	22134931	2009-04-15 23:31:32
1635984074	3576742	2009-04-15 12:43:36
1638462535	5574853	2009-04-15 18:44:16
1634512289	21779928	2009-04-15 05:54:16
1645961244	12259713	2009-04-16 16:36:10
1631131177	27895069	2009-04-14 21:41:25
1673925493	2266312	2009-04-20 03:56:22
1652535040	11192973	2009-04-17 12:03:46
1648506829	15052156	2009-04-16 23:07:47
1662445318	17752365	2009-04-18 15:46:50
1633611188	12029663	2009-04-15 03:12:33
1654454008	17382791	2009-04-17 16:29:55
1636670621	15429582	2009-04-15 14:35:00
1678584279	16367225	2009-04-20 18:04:49
1629954877	2908122	2009-04-14 18:58:57
1647651880	17338930	2009-04-16 20:38:35
1644336794	19319510	2009-04-16 12:37:12
1637650951	16457235	2009-04-15 16:50:57
1644755907	25238865	2009-04-16 13:47:28
1644492281	23873625	2009-04-16 13:05:04
1646869485	19190823	2009-04-16 18:43:27
1676183681	16382097	2009-04-20 12:49:09
1643415587	16669209	2009-04-16 08:21:37
1647490637	15603655	2009-04-16 20:16:21
1644440575	25840485	2009-04-16 12:58:09
1645249669	18820378	2009-04-16 14:58:30
1642497511	15574262	2009-04-16 04:35:26
1636219976	19616371	2009-04-15 13:25:13
1653525253	16045820	2009-04-17 14:35:05
1636348746	17989786	2009-04-15 13:45:48
1676685851	14427893	2009-04-20 14:04:35
1651581507	12189463	2009-04-17 07:35:25
1651635608	19860787	2009-04-17 07:51:07
1643720175	10595127	2009-04-16 10:03:31
1643365811	13232973	2009-04-16 08:06:02
1647221769	17369352	2009-04-16 19:35:06
1676349681	10938337	2009-04-20 13:15:51
1631389034	14465433	2009-04-14 22:15:55
1633828440	12174423	2009-04-15 03:46:07
1636559358	16359505	2009-04-15 14:17:21
1637440915	18831474	2009-04-15 16:21:44
1638841457	23165191	2009-04-15 19:38:33
1638468978	18996169	2009-04-15 18:45:10
1643644638	10713371	2009-04-16 09:35:34
1645412942	16579029	2009-04-16 15:20:56
1620602239	31346530	2009-04-14 20:43:18
1652227092	16944586	2009-04-17 10:47:14
1645994388	15438467	2009-04-16 16:40:47
1647227488	17639919	2009-04-16 19:35:59
1643937089	17369673	2009-04-16 11:05:11
1638528671	17560162	2009-04-15 18:53:26
1633740769	17788083	2009-04-15 03:33:51
1654701254	15416024	2009-04-17 17:12:31
1642442316	19582323	2009-04-16 04:25:33
1638687114	23187660	2009-04-15 19:16:05
1644794867	18118143	2009-04-16 13:53:23
1644562663	10390313	2009-04-16 13:16:48
1661766301	19830238	2009-04-18 13:50:29
1644995028	10152905	2009-04-16 14:22:34
1647235254	16421571	2009-04-16 19:37:13
1640446458	829548	2009-04-17 03:39:19
1630140229	23199775	2009-04-15 22:42:18
1644777295	16245253	2009-04-16 13:50:43
1635902896	24865528	2009-04-15 12:47:03
1630182142	8382293	2009-04-15 22:47:02
1645859466	15281867	2009-04-16 16:22:08
1634697656	21348268	2009-04-15 06:40:01
1649925796	25687313	2009-04-17 02:22:23
1645956734	19776805	2009-04-16 16:35:30
1637372757	10435061	2009-04-15 16:10:58
1636200012	21686614	2009-04-15 13:39:55
1679975741	7556023	2009-04-20 20:58:16
1646889953	15245719	2009-04-16 18:46:21
1642466364	17186921	2009-04-16 04:29:56
1652011406	19014294	2009-04-17 13:26:32
1646673139	15444983	2009-04-16 18:15:37
1644330280	10771068	2009-04-16 12:37:54
1636258993	18158340	2009-04-15 13:31:34
1637142928	15363074	2009-04-15 15:39:25
1633209942	18747669	2009-04-15 02:28:45
1641416573	24018815	2009-04-16 01:51:30
1645149265	15435927	2009-04-16 14:44:21
1635052667	2506722	2009-04-15 12:56:18
1664904811	12212963	2009-04-18 22:30:05
1631791286	17319931	2009-04-14 23:11:19
1630717372	16294316	2009-04-16 00:10:18
1645179176	29244315	2009-04-16 14:48:36
1643341638	820911	2009-04-16 07:58:53
1644836942	17641916	2009-04-16 13:59:42
1644524665	17319046	2009-04-16 13:10:31
1638850405	29960351	2009-04-15 19:41:20
1638594165	23438614	2009-04-15 19:02:20
1636466834	19366412	2009-04-15 14:03:29
1639336311	28566321	2009-04-15 20:47:50
1668641965	27351944	2009-04-19 11:40:14
1647349822	22337418	2009-04-16 19:54:22
1639678416	48084	2009-04-15 21:35:06
1630634754	8278123	2009-04-15 23:56:58
1638757423	5905603	2009-04-15 19:26:23
1646999746	8431813	2009-04-16 19:01:51
1644384027	32593552	2009-04-16 12:46:21
1630135471	19927773	2009-04-15 22:40:07
1629186891	5779543	2009-04-14 17:08:48
1644962407	26400660	2009-04-16 14:17:45
1640461622	26138404	2009-04-17 03:41:41
1642762748	10308157	2009-04-16 05:26:25
1649205460	14136413	2009-04-17 00:53:25
1647194763	8494993	2009-04-16 19:31:02
1636474653	25402805	2009-04-15 14:04:41
1639047011	16759947	2009-04-15 22:27:22
1636730278	16319637	2009-04-15 14:43:27
1653468879	18574771	2009-04-17 14:28:10
1676682705	22776381	2009-04-20 14:04:09
1648801877	770075	2009-04-16 23:52:46
1648891565	15330405	2009-04-16 23:51:08
1633127840	15970715	2009-04-15 02:02:53
1638566358	17796328	2009-04-15 18:58:35
1645410739	17564390	2009-04-16 15:22:00
1653317339	17697107	2009-04-17 14:08:37
1640433021	18412772	2009-04-17 03:37:23
1644852739	22772713	2009-04-16 14:01:50
1645134026	10181164	2009-04-16 14:42:18
1641563578	15379928	2009-04-16 02:11:21
1648345486	6690533	2009-04-16 22:28:27
1671921513	16612153	2009-04-19 21:49:24
1645194833	19233833	2009-04-16 14:50:47
1645162253	16172631	2009-04-16 14:46:11
1640416409	12902763	2009-04-17 03:34:39
1645671269	10591022	2009-04-16 15:56:31
1620904472	17991116	2009-04-14 21:24:36
1647236902	23628004	2009-04-16 19:37:27
1676259962	21029131	2009-04-20 13:01:46
1649868312	15331582	2009-04-17 02:14:08
1633898316	16635243	2009-04-15 03:57:21
1630904070	18932147	2009-04-16 00:53:33
1644697908	6645433	2009-04-16 13:38:33
1635948672	15420301	2009-04-15 12:36:17
1639479732	48084	2009-04-15 21:07:18
1651708768	16353309	2009-04-17 08:41:34
1630359307	621804	2009-04-15 23:12:31
1638754672	21360825	2009-04-15 19:25:58
1647195746	11550413	2009-04-16 19:31:11
1642703104	6888673	2009-04-16 05:35:08
1651670829	19585296	2009-04-17 08:03:52
1641335516	32697851	2009-04-16 01:40:14
1644804013	12252593	2009-04-16 14:09:30
1651506141	15542667	2009-04-17 07:42:27
1648411860	18565452	2009-04-16 22:38:48
1635800624	22518041	2009-04-15 12:28:48
1638423789	16272804	2009-04-15 18:38:42
1637888293	29409607	2009-04-15 17:22:00
1653192814	26766382	2009-04-17 13:52:11
1675987738	12542173	2009-04-20 12:13:22
1633745932	15857409	2009-04-15 03:33:07
1636315595	18030662	2009-04-15 13:40:36
1638722236	19895227	2009-04-15 19:21:15
1663028977	6669903	2009-04-18 19:53:51
1643672581	10693781	2009-04-16 09:44:58
1642106647	10961566	2009-04-16 03:45:52
1648701883	10383012	2009-04-16 23:37:21
1642464994	24118178	2009-04-16 04:29:40
1633809099	19099545	2009-04-15 03:59:16
1631749279	13795103	2009-04-14 23:05:32
1639565997	16759947	2009-04-15 21:19:31
1637019057	22351858	2009-04-15 17:40:40
1670272287	18315620	2009-04-20 21:33:57
1648867037	23282252	2009-04-16 23:47:28
1630769258	19182016	2009-04-16 00:18:05
1620048443	17965475	2009-04-14 21:30:29
1655241834	18113656	2009-04-17 18:07:25
1636274148	10607262	2009-04-15 13:34:01
1644946388	19571312	2009-04-16 14:15:28
1636194307	7256113	2009-04-15 13:20:58
1631084393	21461679	2009-04-14 23:52:51
1649244131	17480228	2009-04-17 00:44:17
1635121306	16928037	2009-04-15 08:46:47
1648589159	22810542	2009-04-16 23:05:07
1646955630	26299689	2009-04-16 18:55:42
1620669423	21314574	2009-04-14 20:38:46
1657902425	15643421	2009-04-18 00:03:12
1646289593	15163324	2009-04-16 17:21:31
1676668770	14976733	2009-04-20 14:02:13
1646821061	24230684	2009-04-16 18:36:46
1675118568	9370513	2009-04-20 08:18:09
1637636524	3358772	2009-04-15 16:47:35
1648868178	18434100	2009-04-16 23:47:30
1636298845	19119916	2009-04-15 13:38:00
1647414327	24932949	2009-04-16 20:03:35
1645846329	13633	2009-04-16 16:20:18
1646736652	13781923	2009-04-16 18:24:38
1630781185	15701924	2009-04-16 00:19:58
1630364757	15575091	2009-04-15 23:13:20
1676297361	18340478	2009-04-20 13:07:44
1638772441	25491173	2009-04-15 19:28:32
1630146818	17330776	2009-04-15 22:41:47
1644716676	11756253	2009-04-16 13:41:25
1636597520	19935119	2009-04-15 14:23:00
1647631744	27365177	2009-04-16 20:35:33
1658528964	22163276	2009-04-18 01:23:33
1639700392	18362204	2009-04-15 21:53:39
1630455555	18941191	2009-04-15 23:26:44
1630150544	18670212	2009-04-15 22:43:51
1647534965	15916053	2009-04-16 20:21:22
1644964392	18720941	2009-04-16 14:18:02
1644603383	22400035	2009-04-16 13:39:24
1649221408	32069541	2009-04-17 00:40:54
1645385432	14187003	2009-04-16 15:17:08
1662226247	26308657	2009-04-18 15:11:22
1646603737	18118143	2009-04-16 18:19:57
1644835400	24203928	2009-04-16 13:59:27
1646176423	18933773	2009-04-16 17:05:50
1647728228	16496141	2009-04-16 20:49:48
1647474136	823711	2009-04-16 20:12:25
1645044661	622064	2009-04-16 16:47:44
1631717884	15506782	2009-04-14 23:01:18
1635856207	18574771	2009-04-15 12:17:23
1667926339	10828153	2009-04-19 07:29:01
1633021207	16237718	2009-04-15 04:17:29
1637687977	16992408	2009-04-15 16:54:37
1672695194	23778237	2009-04-20 00:27:03
1654001100	33540988	2009-04-17 17:49:59
1647863010	1568272	2009-04-16 21:09:08
1639087591	15383921	2009-04-15 22:32:57
1647654746	10090276	2009-04-16 20:39:02
1633945613	21205795	2009-04-15 04:04:49
1676007493	15296426	2009-04-20 15:00:10
1638574567	6618813	2009-04-15 18:59:45
1639626013	32555033	2009-04-15 21:28:04
1636249591	23902400	2009-04-15 13:30:07
1645975032	17212507	2009-04-16 16:38:17
1637709381	6535673	2009-04-15 17:11:05
1644262003	48084	2009-04-16 12:22:40
1661834123	17394100	2009-04-18 14:03:55
1644529141	28339041	2009-04-16 13:11:16
1636931148	10656582	2009-04-15 15:09:52
1645733810	18139525	2009-04-16 16:04:49
1644391573	24651514	2009-04-16 12:47:34
1629809883	15801339	2009-04-14 18:52:28
1639660874	9790433	2009-04-15 21:34:04
1653181776	9223613	2009-04-17 13:50:39
1639082320	709385	2009-04-15 22:32:13
1635009742	17217357	2009-04-15 13:06:23
1635063496	16356431	2009-04-15 12:58:17
1643774230	8023763	2009-04-16 10:17:22
1653814774	25007981	2009-04-17 15:11:06
1661365404	11211663	2009-04-18 12:12:26
1647653560	31861733	2009-04-16 20:38:50
1638458929	17053871	2009-04-15 18:43:44
1647056614	8357013	2009-04-16 21:39:00
1652605129	17018412	2009-04-17 12:37:23
1647790657	21598444	2009-04-16 21:00:12
1630633709	8373343	2009-04-15 23:56:46
1645337425	17240679	2009-04-16 15:10:33
1634176102	16448203	2009-04-15 04:45:20
1629961113	819498	2009-04-14 18:59:52
1644408668	19915571	2009-04-16 13:07:49
1639687576	22166710	2009-04-15 21:36:22
1647175921	8228563	2009-04-16 19:28:14
1641369897	32555033	2009-04-16 01:45:07
1633746872	16903200	2009-04-15 03:33:15
1638388538	2435752	2009-04-15 18:33:37
1672319271	19364793	2009-04-19 23:12:20
1647640081	27798319	2009-04-16 20:38:27
1620251856	15248138	2009-04-14 19:40:09
1642777775	10481103	2009-04-16 05:29:44
1630195970	17272967	2009-04-15 22:49:03
1645348178	21095837	2009-04-16 15:12:01
1638170189	26039532	2009-04-15 18:03:56
1637528255	19354401	2009-04-15 16:32:22
1645119669	18599336	2009-04-16 14:40:09
1647788836	1147872	2009-04-16 20:58:36
1638707434	19335909	2009-04-15 19:33:34
1651057818	10963382	2009-04-17 09:57:41
1652223202	20193826	2009-04-17 10:45:53
1647000290	19837190	2009-04-16 21:47:56
1634463497	6446963	2009-04-15 05:43:05
1648399921	15495742	2009-04-16 22:36:58
1637186010	15600214	2009-04-15 15:45:35
1643082987	13719933	2009-04-16 11:42:48
1637143800	3111062	2009-04-15 15:39:33
1645704253	158104	2009-04-16 16:14:32
1671593490	19437146	2009-04-19 20:49:55
1639608670	17755490	2009-04-15 21:39:21
1651443924	11382403	2009-04-17 06:58:03
1646186404	16092971	2009-04-16 17:07:15
1679969239	16084845	2009-04-20 20:57:29
1644453146	18499771	2009-04-16 12:58:38
1632423201	16367225	2009-04-15 00:38:01
1647210225	9390213	2009-04-16 19:34:55
1641143755	15445417	2009-04-16 01:12:59
1646454947	14563083	2009-04-16 17:44:53
1644390017	24651514	2009-04-16 12:49:20
1636801042	17678049	2009-04-15 15:05:45
1634037993	18552715	2009-04-15 08:19:53
1653299520	10982702	2009-04-17 14:06:15
1647151178	15639814	2009-04-16 19:24:24
1647733394	16405632	2009-04-16 20:50:34
1644036009	19737107	2009-04-16 14:28:29
1645827743	7777463	2009-04-16 16:17:44
1644759076	8316693	2009-04-16 13:48:06
1645227356	17930169	2009-04-16 14:55:21
1649882660	27773202	2009-04-17 02:16:10
1630437480	19075626	2009-04-15 23:24:00
1675666880	19262676	2009-04-20 11:01:36
1642576505	10460971	2009-04-16 04:50:02
1651824854	15585549	2009-04-17 08:46:16
1639713890	17374630	2009-04-15 21:40:05
1644540378	10118928	2009-04-16 13:14:50
1647176830	28419900	2009-04-16 19:28:24
1638718989	17720390	2009-04-15 19:20:47
1676550156	15219386	2009-04-20 13:47:00
1637535578	17067347	2009-04-15 16:33:24
1635702324	16487062	2009-04-15 12:05:28
1646205344	23604707	2009-04-16 17:23:47
1644401340	19437948	2009-04-16 13:06:35
1633618581	15308941	2009-04-15 03:13:41
1642426354	13461393	2009-04-16 04:22:40
1646323957	17604526	2009-04-16 17:26:22
1642771339	19969723	2009-04-16 05:28:18
1647185878	11576713	2009-04-16 19:29:46
1678528495	22706353	2009-04-20 17:57:41
1647498945	11380393	2009-04-16 20:16:08
1645426747	21735693	2009-04-16 15:22:51
1644325216	15916045	2009-04-16 12:34:54
1641410126	16891984	2009-04-16 01:51:59
1636443604	16476620	2009-04-15 14:00:11
1647646995	15537952	2009-04-16 20:37:50
1672596567	18142039	2009-04-20 00:07:56
1652482980	11192973	2009-04-17 11:52:03
1630031397	18490024	2009-04-16 00:57:19
1637261240	18615131	2009-04-15 15:55:48
1637546129	23777718	2009-04-15 16:34:52
1633275899	16967241	2009-04-15 02:23:54
1651583090	24446977	2009-04-17 07:36:07
1644060085	21895297	2009-04-16 14:33:16
1644531300	15512397	2009-04-16 13:11:39
1636014207	15828203	2009-04-15 15:21:24
1633777646	16960140	2009-04-15 03:38:06
1663166822	622064	2009-04-18 17:40:16
1642226785	28653791	2009-04-16 03:49:09
1646029586	15109035	2009-04-16 19:06:04
1636848567	15912805	2009-04-15 14:58:30
1645962333	690364	2009-04-16 16:36:19
1638199147	19276976	2009-04-15 18:06:38
1636784350	17360902	2009-04-15 14:49:36
1647275909	18369328	2009-04-16 19:43:23
1645901675	31211144	2009-04-16 16:41:47
1654080192	10666611	2009-04-17 17:48:36
1660368586	14104643	2009-04-19 17:40:27
1633774432	16332569	2009-04-15 03:37:34
1630282508	11888633	2009-04-15 23:01:30
1629933442	5773133	2009-04-14 18:55:55
1646498171	14106133	2009-04-16 17:50:59
1641182043	15796915	2009-04-16 01:18:36
1642013509	19553987	2009-04-16 06:25:38
1620997124	16962983	2009-04-14 21:23:32
1643340355	16114260	2009-04-16 08:01:17
1666829364	5211	2009-04-19 03:30:01
1645961260	15364580	2009-04-16 16:36:11
1635772314	48084	2009-04-15 11:58:46
1672918235	16649807	2009-04-20 01:10:03
1645475180	24754877	2009-04-16 15:29:40
1647353295	17670221	2009-04-16 19:54:51
1656579707	19457628	2009-04-17 20:50:35
1645151536	18911304	2009-04-16 14:44:40
1647483569	19701189	2009-04-16 20:13:53
1654153697	13074333	2009-04-17 15:52:47
1653478057	16978002	2009-04-17 14:29:26
1644584505	22656903	2009-04-16 13:20:26
1645295221	18644680	2009-04-16 15:04:40
1639052534	18462155	2009-04-15 22:27:59
1636194513	19719667	2009-04-15 13:20:58
1654664431	16459068	2009-04-17 16:55:49
1646467982	27077403	2009-04-16 17:46:41
1651568639	9223013	2009-04-17 07:31:44
1638449225	12590	2009-04-15 18:42:22
1638850050	16870121	2009-04-15 19:41:24
1636162240	16699872	2009-04-15 13:15:31
1633111889	10427340	2009-04-15 02:00:39
1646842873	10465416	2009-04-16 18:39:43
1658200920	16747808	2009-04-18 00:50:18
1644900235	15424027	2009-04-16 14:24:39
1642573659	18142039	2009-04-16 04:49:28
1645807104	622064	2009-04-16 16:28:44
1646279771	27697227	2009-04-16 17:20:13
1677597262	622064	2009-04-20 16:00:26
1646423835	23259597	2009-04-16 17:40:27
1671038429	5995	2009-04-19 22:12:23
1676870195	3866582	2009-04-20 14:30:48
1643186997	9037803	2009-04-16 07:12:52
1656106686	17576927	2009-04-17 20:05:27
1644747719	19140795	2009-04-16 13:46:08
1642590147	15791595	2009-04-16 04:54:30
1630380481	15628091	2009-04-15 23:17:03
1633123679	15030351	2009-04-15 02:02:19
1638698386	15479109	2009-04-15 19:17:46
1662105223	18751643	2009-04-18 15:07:57
1637989973	18574771	2009-04-15 17:36:14
1644802008	19844506	2009-04-16 14:09:14
1638710403	17317905	2009-04-15 19:21:01
1676696720	27178370	2009-04-20 14:06:07
1644337625	16383698	2009-04-16 12:37:22
1635553596	48084	2009-04-15 11:02:32
1633827303	17037169	2009-04-15 03:45:57
1645359016	25099127	2009-04-16 15:13:39
1636694469	7540413	2009-04-15 14:37:00
1634202491	19470858	2009-04-15 05:09:42
1631508968	16998604	2009-04-14 22:46:07
1656686487	15326548	2009-04-17 21:03:41
1644683007	6830253	2009-04-16 13:36:23
1641350782	13023023	2009-04-16 01:43:50
1638594327	21515094	2009-04-15 19:02:20
1645240828	1106702	2009-04-16 14:58:39
1644136952	27356208	2009-04-16 11:55:26
1675085066	16058908	2009-04-20 12:31:54
1646689973	16206521	2009-04-16 18:18:01
1638463872	17697107	2009-04-15 18:44:27
1638089149	10003921	2009-04-15 20:13:38
1651050063	16745756	2009-04-17 09:58:42
1673118648	17475824	2009-04-20 01:49:55
1645136811	818960	2009-04-16 14:42:34
1638570612	15222362	2009-04-15 19:00:30
1635845288	20697971	2009-04-15 12:15:02
1644687701	15251186	2009-04-16 13:36:57
1639643910	17906246	2009-04-15 21:30:23
1676656840	10021851	2009-04-20 14:00:41
1649519678	17105939	2009-04-17 01:24:45
1646615015	10193042	2009-04-16 18:07:30
1641473349	17637075	2009-04-16 01:59:15
1630315736	17442873	2009-04-15 23:06:13
1647728109	15887196	2009-04-16 20:49:49
1630170309	15848939	2009-04-15 22:46:45
1635057129	19132264	2009-04-15 12:57:08
1651554804	8843663	2009-04-17 07:27:54
1646425759	16010318	2009-04-16 17:40:43
1629855473	817358	2009-04-14 18:44:45
1654024880	12812993	2009-04-17 17:40:28
1676214287	16430780	2009-04-20 12:54:27
1647964572	15150554	2009-04-16 21:24:24
1645094180	18075918	2009-04-16 16:54:40
1676713020	26192699	2009-04-20 14:08:32
1636725560	15547724	2009-04-15 14:41:25
1653156041	23743624	2009-04-17 13:47:18
1652038211	4844762	2009-04-17 13:30:21
1676630536	16949586	2009-04-20 13:58:27
1653723681	16899961	2009-04-17 14:59:54
1643890583	9793923	2009-04-16 10:55:09
1663195932	17989059	2009-04-18 17:44:48
1652257289	15697573	2009-04-17 10:55:16
1643443979	1327682	2009-04-16 08:30:42
1635913101	15061630	2009-04-15 12:29:20
1637406725	25326092	2009-04-15 16:29:29
1645084686	15178521	2009-04-16 16:53:21
1630230002	15327114	2009-04-15 22:55:30
1651073854	16029925	2009-04-17 10:02:17
1631502713	16368100	2009-04-14 22:45:17
1655952632	15972614	2009-04-17 19:35:01
1648704622	19416165	2009-04-16 23:37:49
1638548283	15417429	2009-04-15 18:56:09
1635846905	16355812	2009-04-15 12:15:23
1644060820	19107330	2009-04-16 14:33:15
1637052880	15390208	2009-04-15 17:45:31
1646967114	9559253	2009-04-16 18:57:19
1647158245	28165784	2009-04-16 19:25:29
1651130605	15651182	2009-04-17 05:50:21
1653415528	14755143	2009-04-17 14:21:17
1642828087	15762525	2009-04-16 05:40:49
1640187620	16767670	2009-04-17 03:00:35
1636434985	16282990	2009-04-15 13:58:57
1659026785	16424152	2009-04-18 05:23:11
1644871224	19564330	2009-04-16 14:04:33
1644667276	23307300	2009-04-16 13:33:44
1642036770	12808133	2009-04-16 06:31:35
1638647173	23788596	2009-04-15 19:10:05
1645183559	15687591	2009-04-16 14:49:13
1636134324	10568127	2009-04-15 13:10:45
1631969382	16903849	2009-04-14 23:36:46
1643195921	5511493	2009-04-16 07:15:25
1638314905	15512397	2009-04-15 18:23:10
1635806996	15677013	2009-04-15 12:28:03
1652882183	18276318	2009-04-17 13:06:56
1646973003	18588603	2009-04-16 18:58:19
1637293179	18370562	2009-04-15 16:00:11
1631537882	15512397	2009-04-14 22:36:15
1655063554	16507544	2009-04-17 19:48:29
1637639895	19870088	2009-04-15 16:48:05
1638863974	15594256	2009-04-15 19:41:50
1656178890	27428627	2009-04-17 20:02:05
1630215370	16952585	2009-04-15 22:51:48
1676573582	15105698	2009-04-20 13:48:57
1645360119	19780823	2009-04-16 15:15:03
1654396154	12262953	2009-04-17 16:22:30
1630183323	21407960	2009-04-15 22:47:13
1647375754	15839243	2009-04-16 19:58:09
1638486356	16010545	2009-04-15 18:47:35
1638551833	15612144	2009-04-15 18:56:36
1677169337	26936111	2009-04-20 15:07:52
1676130287	15349931	2009-04-20 12:41:34
1648001612	17697764	2009-04-17 00:22:49
1630313154	18465121	2009-04-15 23:05:55
1651596740	7609653	2009-04-17 07:39:49
1620703729	779925	2009-04-14 20:57:05
1645043153	15377242	2009-04-16 16:47:33
1644416505	17479071	2009-04-16 12:52:10
1653369140	16568466	2009-04-17 14:15:18
1648548262	10906805	2009-04-16 22:59:09
1632180905	10722054	2009-04-15 00:07:19
1637569855	15513768	2009-04-15 16:38:16
1638273163	17680947	2009-04-15 18:17:12
1644923425	18941191	2009-04-16 14:12:10
1648628593	15513768	2009-04-16 23:10:58
1646311123	15094178	2009-04-16 17:24:36
1636156975	18241572	2009-04-15 13:14:41
1633708390	15486090	2009-04-15 03:42:58
1631625674	17491222	2009-04-14 22:48:33
1642634202	17588302	2009-04-16 05:00:54
1663326371	15946763	2009-04-18 18:05:02
1654188205	20090301	2009-04-17 15:57:00
1647415013	15749962	2009-04-16 20:03:51
1645978736	18249890	2009-04-16 16:38:39
1635820071	14029413	2009-04-15 12:11:52
1637366088	9556233	2009-04-15 16:10:12
1642480547	23043086	2009-04-16 04:34:09
1644370694	12384763	2009-04-16 12:45:34
1647836405	17694662	2009-04-16 21:05:07
1645704080	6758473	2009-04-16 16:14:41
1620811818	15246348	2009-04-14 20:58:12
1646945662	4904612	2009-04-16 18:54:14
1645895681	26575975	2009-04-16 16:27:10
1638402296	21396931	2009-04-15 18:49:50
1644798973	25208110	2009-04-16 13:53:59
1642635509	18634504	2009-04-16 05:01:06
1630173707	15370355	2009-04-15 22:45:47
1633838604	10460889	2009-04-15 03:47:47
1635505069	22412183	2009-04-15 11:17:09
1637619620	13409283	2009-04-15 16:45:13
1645442622	23443698	2009-04-16 15:25:05
1655101422	17374598	2009-04-17 18:02:17
1638658393	23063004	2009-04-15 19:11:48
1646101990	15207215	2009-04-16 17:09:23
1636277004	15868487	2009-04-15 13:34:39
1645926198	24911919	2009-04-16 16:31:19
1632080810	10150736	2009-04-15 01:57:42
1630503925	22947250	2009-04-15 23:52:06
1635796954	16978581	2009-04-15 12:04:14
1647427155	19015450	2009-04-16 20:05:27
1642552207	16628903	2009-04-16 04:45:28
1646155565	5121842	2009-04-16 17:02:56
1637557036	10650490	2009-04-15 16:36:34
1647518543	16869683	2009-04-16 20:19:01
1654935088	19803919	2009-04-17 17:29:30
1645404282	18995740	2009-04-16 15:33:34
1633018905	15458954	2009-04-15 04:17:05
1648618369	18614261	2009-04-16 23:09:29
1631579109	19366412	2009-04-14 22:41:56
1636463148	2844162	2009-04-15 14:02:57
1637675967	17788083	2009-04-15 16:52:58
1634118095	18800754	2009-04-15 04:34:51
1662896043	22066583	2009-04-18 16:58:15
1679877888	10431501	2009-04-20 20:46:26
1635049301	16595651	2009-04-15 12:55:43
1647618333	15546735	2009-04-16 20:33:32
1649173539	21579224	2009-04-17 00:33:41
1633386410	31348409	2009-04-15 02:39:51
1633481935	17458110	2009-04-15 02:53:48
1638177254	18958072	2009-04-15 18:03:31
1644839553	10886137	2009-04-16 14:00:03
1647197343	783487	2009-04-16 19:31:26
1635762534	24069939	2009-04-15 11:56:25
1643749571	882902	2009-04-16 10:09:41
1636510192	17529433	2009-04-15 14:11:33
1656511970	15721758	2009-04-17 20:42:01
1644028764	15752034	2009-04-16 14:27:17
1646059543	22557377	2009-04-16 19:10:19
1633414961	17908323	2009-04-15 02:44:02
1636386729	16079046	2009-04-15 13:51:35
1636806996	18249047	2009-04-15 15:06:25
1640226840	27791826	2009-04-17 03:06:12
1638985645	16440415	2009-04-15 19:59:18
1635886923	1467372	2009-04-15 12:23:51
1651984120	23854001	2009-04-17 09:35:06
1676793563	12537	2009-04-20 14:19:21
1636492826	23149484	2009-04-15 14:07:25
1664704991	31797165	2009-04-18 21:57:37
1638192217	1401912	2009-04-15 18:05:39
1642572828	15989263	2009-04-16 04:49:18
1633901441	25230730	2009-04-15 04:14:05
1640835070	726904	2009-04-17 04:47:00
1633482625	15192949	2009-04-15 02:53:56
1647187994	10895068	2009-04-16 19:30:06
1641600654	18412171	2009-04-16 02:32:08
1636385582	18267167	2009-04-15 13:51:26
1638970942	9182103	2009-04-15 19:58:35
1659056462	18155191	2009-04-18 05:29:24
1645226311	16978472	2009-04-16 14:55:13
1641812780	7304023	2009-04-16 02:46:35
1647309768	18586347	2009-04-16 20:02:56
1633798977	16952585	2009-04-15 03:41:33
1645114818	19056760	2009-04-16 14:39:28
1648986859	15463744	2009-04-17 00:05:33
1645134975	24802099	2009-04-16 14:42:18
1643704052	21170801	2009-04-16 10:26:56
1651878055	14479163	2009-04-17 09:02:49
1644905683	17463083	2009-04-16 14:24:00
1631590107	17127282	2009-04-14 22:44:56
1630161487	8197813	2009-04-15 22:44:01
1635727719	19872618	2009-04-15 11:48:12
1647065966	23501251	2009-04-16 21:40:32
1679377779	19072638	2009-04-20 19:45:22
1633133891	18743938	2009-04-15 02:03:42
1630259681	28358513	2009-04-15 22:58:13
1631830002	15223239	2009-04-14 23:18:25
1644407147	22421013	2009-04-16 13:07:34
1644092631	17458870	2009-04-16 14:36:18
1648776929	15587258	2009-04-16 23:33:33
1642488338	21577924	2009-04-16 04:33:45
1636779847	1641482	2009-04-15 14:49:00
1647477441	22440462	2009-04-16 20:12:57
1642608053	7792543	2009-04-16 05:15:17
1638723010	17317971	2009-04-15 19:21:30
1636120380	16162203	2009-04-15 13:10:05
1641597480	26238155	2009-04-16 02:16:06
1641297142	28292730	2009-04-16 01:34:41
1654990599	9250943	2009-04-17 17:37:28
1636590103	19272406	2009-04-15 14:23:24
1641691959	2122342	2009-04-16 02:29:37
1648225841	18929660	2009-04-16 22:07:43
1629986478	1263392	2009-04-14 19:03:14
1642208329	18585237	2009-04-16 04:02:30
1661785817	17685310	2009-04-18 13:54:23
1637036998	17680947	2009-04-15 17:43:13
1676617871	24429560	2009-04-20 13:55:18
1646894867	1667302	2009-04-16 18:47:04
1645996412	5055153	2009-04-16 16:41:04
1642096464	19000488	2009-04-16 06:47:48
1629995574	5024773	2009-04-14 19:04:32
1645039667	765985	2009-04-16 16:47:03
1676033567	17023359	2009-04-20 14:50:43
1633862366	17153104	2009-04-15 03:51:31
1642581307	11610293	2009-04-16 04:50:55
1645127417	15785448	2009-04-16 14:41:14
1620365746	2188392	2009-04-14 19:56:51
1635949163	709118	2009-04-15 12:36:24
1637192445	15913877	2009-04-15 15:46:20
1636557333	15785018	2009-04-15 14:17:02
1637370723	17067347	2009-04-15 16:12:05
1642401581	10165892	2009-04-16 04:36:12
1654449341	15589511	2009-04-17 16:29:11
1639729023	8882983	2009-04-15 21:42:18
1643403152	15317424	2009-04-16 08:49:55
1635242725	15196683	2009-04-15 09:25:54
1633791389	28201820	2009-04-15 03:40:19
1620129728	1536242	2009-04-14 19:22:59
1645350407	18320841	2009-04-16 15:13:43
1649277573	28737868	2009-04-17 00:49:18
1633158079	16574638	2009-04-15 02:07:12
1641067745	22293960	2009-04-16 03:24:24
1648638058	14457103	2009-04-16 23:12:32
1635635211	4528242	2009-04-15 11:25:05
1670436964	24367995	2009-04-20 21:54:21
1635992041	16318349	2009-04-15 12:45:11
1637669099	10145356	2009-04-15 16:52:09
1633121657	1419292	2009-04-15 02:02:00
1620009109	18780056	2009-04-14 21:38:32
1641686728	16762355	2009-04-16 02:28:54
1645583990	16910922	2009-04-16 15:44:33
1645603206	17172100	2009-04-16 16:00:45
1641633588	4911452	2009-04-16 02:21:17
1649761644	29719219	2009-04-17 01:59:12
1647681096	21224296	2009-04-16 20:43:03
1646402262	16956848	2009-04-16 17:51:36
1648341050	15018110	2009-04-16 22:27:54
1638487703	16977030	2009-04-15 18:47:50
1630374466	18908883	2009-04-15 23:14:46
1635021178	28121519	2009-04-15 12:50:31
1646169136	19205001	2009-04-16 17:04:49
1666392567	18842265	2009-04-19 02:18:13
1667238783	28158344	2009-04-19 04:44:15
1646997217	18668247	2009-04-16 19:01:30
1651567045	15450897	2009-04-17 07:31:33
1635704102	19881687	2009-04-15 12:05:51
1644478965	14555613	2009-04-16 13:02:48
1646209225	19042957	2009-04-16 17:24:18
1676240068	18306479	2009-04-20 13:00:27
1646106911	15952131	2009-04-16 17:10:04
1646356698	16430780	2009-04-16 17:30:55
1636754826	10542372	2009-04-15 14:45:27
1642004703	18453423	2009-04-16 06:50:06
1637729637	1724692	2009-04-15 17:00:13
1645087740	19608240	2009-04-16 16:53:48
1642379679	12384763	2009-04-16 04:14:33
1634435270	16703214	2009-04-15 05:36:56
1641401702	8452573	2009-04-16 02:02:50
1630772219	16563268	2009-04-16 00:18:35
1637499156	9889653	2009-04-15 16:28:25
1652402344	23111419	2009-04-17 11:56:30
1648959188	8333323	2009-04-17 00:01:24
1649083438	18660066	2009-04-17 02:45:17
1640959268	5305323	2009-04-17 05:12:01
1645296710	1214532	2009-04-16 15:04:53
1644786114	17671793	2009-04-16 13:52:05
1635085693	18401204	2009-04-15 13:02:03
1644963694	8152723	2009-04-16 14:17:56
1630479379	8457733	2009-04-15 23:30:21
1645884349	17855431	2009-04-16 16:25:35
1674114723	24537104	2009-04-20 04:26:38
1642119928	19732054	2009-04-16 03:32:20
1654385659	2142452	2009-04-17 16:21:10
1643222211	15472288	2009-04-16 07:22:57
1669375613	15171986	2009-04-19 14:49:41
1629195980	16190240	2009-04-14 17:10:06
1630138869	16272317	2009-04-15 22:40:35
1651377961	20515627	2009-04-17 06:41:09
1637818903	17678049	2009-04-15 17:12:27
1671671523	7605443	2009-04-19 21:03:23
1638155593	23730006	2009-04-15 18:00:27
1655197425	18025872	2009-04-17 18:01:49
1635897880	10699851	2009-04-15 12:26:09
1635897889	9740463	2009-04-15 12:26:09
1643401705	26594047	2009-04-16 08:49:29
1637814408	22377826	2009-04-15 17:11:50
1646006303	15291775	2009-04-16 19:17:16
1637011642	23177629	2009-04-15 17:39:26
1644750888	17430212	2009-04-16 13:48:14
1676271860	17351175	2009-04-20 13:03:40
1671111920	21879637	2009-04-19 19:35:33
1637997923	21958250	2009-04-15 17:37:24
1644744087	8173263	2009-04-16 13:45:46
1644195475	16474022	2009-04-16 12:08:22
1635037913	20247702	2009-04-15 12:53:39
1633433946	15291539	2009-04-15 02:46:44
1671859379	6532003	2009-04-19 21:37:03
1642630746	17898417	2009-04-16 05:02:02
1636294275	23925500	2009-04-15 13:37:14
1636555294	783147	2009-04-15 14:16:46
1633901094	19136128	2009-04-15 04:14:14
1644750289	16567735	2009-04-16 13:48:08
1638987619	15316929	2009-04-15 19:59:33
1647474656	17791629	2009-04-16 20:12:30
1645447097	16262805	2009-04-16 15:25:51
1676450373	15056302	2009-04-20 13:32:28
1646756773	8029143	2009-04-16 18:27:32
1652687218	17148597	2009-04-17 12:34:08
1647417166	28406902	2009-04-16 20:04:00
1638326033	1106702	2009-04-15 18:24:53
1654915407	2894352	2009-04-17 17:26:56
1654928029	15655537	2009-04-17 17:28:37
1648298602	24567979	2009-04-16 22:20:31
1647218253	18110671	2009-04-16 19:34:37
1654852386	15435340	2009-04-17 17:19:00
1636400676	18674376	2009-04-15 14:10:07
1646922516	18617885	2009-04-16 18:50:56
1637814641	22144931	2009-04-15 17:11:51
1643570158	1587302	2009-04-16 09:14:24
1645539524	17843487	2009-04-16 15:38:28
1678997333	6262803	2009-04-20 18:57:52
1636323456	16560252	2009-04-15 13:41:50
1665221955	15737364	2009-04-18 23:05:52
1637058013	17649804	2009-04-15 17:46:25
1633070160	22899278	2009-04-15 04:27:56
1647025271	21504423	2009-04-16 21:33:51
1646947344	18574771	2009-04-16 18:54:27
1633556590	18921712	2009-04-15 03:04:32
1646554804	23206060	2009-04-16 17:59:00
1638088723	15445190	2009-04-15 20:13:34
1640100492	22653504	2009-04-17 03:03:51
1642559961	19515725	2009-04-16 04:46:52
1644106826	17982802	2009-04-16 12:10:51
1663145610	622064	2009-04-18 17:36:56
1637401062	24137659	2009-04-15 16:28:51
1648413928	20458241	2009-04-16 22:39:04
1644809005	17025791	2009-04-16 14:10:15
1633639784	2337172	2009-04-15 03:16:54
1647096787	15949892	2009-04-16 21:45:40
1646330409	14253063	2009-04-16 17:28:40
1620253928	17358014	2009-04-14 19:40:24
1633653655	16957287	2009-04-15 03:19:01
1637680003	9182103	2009-04-15 16:55:02
1645391921	17985914	2009-04-16 15:18:03
1654376627	33176356	2009-04-17 16:20:05
1648056375	15750874	2009-04-17 00:15:55
1646145418	15981117	2009-04-16 17:01:35
1637456828	24607357	2009-04-15 16:22:33
1673920398	22316260	2009-04-20 03:57:06
1645389286	31015179	2009-04-16 15:17:40
1676146883	16702374	2009-04-20 12:42:43
1633791049	15597926	2009-04-15 03:40:25
1646108630	650784	2009-04-16 17:10:17
1630440601	15859115	2009-04-15 23:26:01
1647199773	18633921	2009-04-16 19:31:48
1647437623	15698969	2009-04-16 20:07:00
1633387451	16960140	2009-04-15 02:39:59
1651776148	15217692	2009-04-17 08:32:23
1646987651	16318651	2009-04-16 19:00:12
1648522439	8778053	2009-04-16 22:55:18
1670543535	21108036	2009-04-20 22:07:20
1657945654	6307003	2009-04-17 23:54:51
1633449905	5826173	2009-04-15 02:49:07
1635966397	16430780	2009-04-15 12:39:52
1630568186	14169533	2009-04-15 23:45:23
1631409124	7026223	2009-04-14 22:32:12
1676488717	5129322	2009-04-20 13:36:38
1647518965	16977196	2009-04-16 20:19:05
1629899613	1106702	2009-04-14 18:50:59
1651342866	20262404	2009-04-17 06:32:39
1676972958	17063529	2009-04-20 14:42:53
1655334138	16035617	2009-04-17 18:18:58
1633844477	20236377	2009-04-15 03:48:44
1641626776	4911452	2009-04-16 02:20:18
1644549400	15532977	2009-04-16 13:14:41
1630320961	15369490	2009-04-15 23:08:26
1645493482	15871866	2009-04-16 15:32:06
1643926272	10247252	2009-04-16 11:01:56
1645109321	21243742	2009-04-16 14:52:52
1633036648	22579211	2009-04-15 04:20:12
1645361920	23981787	2009-04-16 15:13:54
1662978457	16200465	2009-04-18 17:10:40
1645079443	668444	2009-04-16 16:52:37
1637986321	6613593	2009-04-15 17:35:42
1644556054	10120010	2009-04-16 13:15:53
1638543344	10414479	2009-04-15 18:55:28
1636249054	1126842	2009-04-15 13:30:09
1645005533	15439885	2009-04-16 16:56:13
1645659698	14588233	2009-04-16 15:54:58
1638486113	14465213	2009-04-15 18:47:33
1636728470	17317905	2009-04-15 14:41:51
1647629469	15924927	2009-04-16 20:35:14
1630540981	10756285	2009-04-15 23:42:11
1641013497	23294531	2009-04-16 03:16:11
1635987145	17910602	2009-04-15 12:44:02
1634108249	18579797	2009-04-15 04:51:21
1642703451	19000164	2009-04-16 05:35:14
1645522075	5636323	2009-04-16 15:36:13
1636897051	18311825	2009-04-15 15:05:12
1638417030	31976069	2009-04-15 18:37:52
1643586646	17354904	2009-04-16 09:16:27
1639071980	12967443	2009-04-15 22:30:44
1645263269	15138643	2009-04-16 15:00:17
1635788139	828768	2009-04-15 12:02:11
1635896927	6726353	2009-04-15 12:25:56
1650916542	764734	2009-04-18 09:36:32
1655003171	9226513	2009-04-17 19:53:11
1665699051	10137548	2009-04-19 00:24:30
1633620377	5580393	2009-04-15 03:15:27
1645390655	10305968	2009-04-16 15:19:16
1648466719	23853964	2009-04-16 22:47:03
1639947086	17624991	2009-04-15 22:13:03
1628395009	19644583	2009-04-14 15:17:17
1672491093	1587302	2009-04-19 23:47:40
1633843692	20236377	2009-04-15 03:48:37
1644987124	12823843	2009-04-16 14:21:17
1640211754	13603893	2009-04-17 03:04:00
1642308471	19377864	2009-04-16 04:19:33
1643474549	11840393	2009-04-16 08:40:29
1644134788	17336345	2009-04-16 11:54:59
1640041557	2801482	2009-04-17 05:28:44
1639959263	15218393	2009-04-15 22:14:37
1636273453	22990319	2009-04-15 13:33:53
1661872255	14504253	2009-04-18 14:11:23
1642404643	10715114	2009-04-16 04:36:46
1654043062	15904813	2009-04-17 17:42:56
1638762838	10447440	2009-04-15 19:27:10
1645962697	14123503	2009-04-16 16:36:21
1639007436	18923242	2009-04-15 22:35:52
1639696150	16393508	2009-04-15 21:37:35
1637874423	19563996	2009-04-15 17:20:05
1635869688	19684815	2009-04-15 12:20:17
1635792435	15196683	2009-04-15 12:03:12
1644936290	13442193	2009-04-16 14:14:03
1646566093	16908606	2009-04-16 18:00:38
1648504272	10380902	2009-04-16 23:07:24
1644732909	7641493	2009-04-16 13:43:54
1645485477	18502458	2009-04-16 15:31:01
1647343527	13309243	2009-04-16 19:53:24
1653177702	18339874	2009-04-17 13:50:08
1658247374	15749285	2009-04-18 00:40:41
1641666132	7154273	2009-04-16 02:26:03
1643094409	18541930	2009-04-16 11:45:31
1645732352	15702553	2009-04-16 16:04:36
1641045158	21197524	2009-04-16 03:20:57
1628629969	16927822	2009-04-14 15:51:01
1654073358	16144764	2009-04-17 17:46:32
1636031829	17433137	2009-04-15 15:23:54
1652151045	17246195	2009-04-17 10:25:44
1647954532	16309893	2009-04-16 21:22:52
1633130375	15016694	2009-04-15 02:04:36
1646030513	16357811	2009-04-16 19:07:36
1644419152	13200263	2009-04-16 12:52:38
1648680107	26577652	2009-04-16 23:20:17
1647545231	21729316	2009-04-16 20:22:55
1647449436	14500473	2009-04-16 20:08:48
1638703428	15180368	2009-04-15 19:33:01
1647260688	10415996	2009-04-16 19:42:34
1653887992	33176356	2009-04-17 15:20:07
1640591588	18591333	2009-04-17 04:02:00
1651725447	16475614	2009-04-17 08:17:10
1630712496	10158872	2009-04-16 00:09:35
1644991208	3146382	2009-04-16 14:21:54
1644388835	18941191	2009-04-16 12:47:03
1631884705	18191233	2009-04-14 23:24:44
1646290902	21905854	2009-04-16 17:23:08
1644800941	15237191	2009-04-16 14:10:20
1677514579	16617504	2009-04-20 15:50:23
1620097926	16249481	2009-04-14 21:37:06
1637212645	26994920	2009-04-15 15:49:10
1646407446	15207049	2009-04-16 17:52:20
1646784146	17458110	2009-04-16 18:31:22
1638338145	19939390	2009-04-15 18:26:28
1646175247	10884193	2009-04-16 17:05:40
1646767149	16481322	2009-04-16 18:29:04
1646840851	27351210	2009-04-16 18:40:50
1643737645	10595127	2009-04-16 10:05:54
1638029150	9594183	2009-04-15 20:05:12
1641287596	28411648	2009-04-16 01:33:19
1644472966	16722987	2009-04-16 13:01:49
1645032496	19075384	2009-04-16 16:46:04
1630165905	15358647	2009-04-15 22:44:40
1654698021	33176356	2009-04-17 17:00:04
1647906772	16080838	2009-04-16 21:30:54
1638619799	8948923	2009-04-15 19:05:55
1638651498	17906246	2009-04-15 19:10:42
1631225984	622064	2009-04-14 21:53:42
1647895625	16632920	2009-04-16 21:13:48
1644786981	19130631	2009-04-16 13:52:12
1644680711	17616741	2009-04-16 13:37:25
1655069678	17318854	2009-04-17 19:49:12
1636707846	19314166	2009-04-15 14:52:51
1638597037	15958597	2009-04-15 19:02:50
1638553797	18883110	2009-04-15 18:56:51
1651856902	3911132	2009-04-17 08:56:22
1645505071	26258247	2009-04-16 15:47:36
1638457720	15217692	2009-04-15 18:43:34
1634123815	501544	2009-04-15 04:35:43
1647417993	28041663	2009-04-16 20:04:08
1646877170	15447741	2009-04-16 18:44:33
1620029276	15403568	2009-04-14 21:27:58
1644682273	18842836	2009-04-16 13:36:07
1648762938	18574771	2009-04-16 23:31:24
1641116698	24222003	2009-04-16 01:09:10
1647133926	16646180	2009-04-16 19:21:39
1668771238	18860760	2009-04-19 12:22:31
1644997011	19160266	2009-04-16 14:22:53
1644301671	10124586	2009-04-16 12:49:28
1645030106	16310906	2009-04-16 16:47:08
1677968395	16925257	2009-04-20 16:46:27
1646650156	18531819	2009-04-16 18:13:44
1641751498	17680947	2009-04-16 02:37:54
1641544350	17043502	2009-04-16 02:08:42
1676656293	17861998	2009-04-20 14:00:35
1640218297	27791826	2009-04-17 03:04:58
1645826331	16876590	2009-04-16 16:17:34
1648026165	22530813	2009-04-17 00:11:21
1651555366	15675097	2009-04-17 07:28:02
1630141043	16538533	2009-04-15 22:41:04
1677016145	12195763	2009-04-20 16:52:21
1633540476	17921518	2009-04-15 03:03:39
1632466231	13055063	2009-04-15 00:43:27
1631209606	18401068	2009-04-14 22:04:51
1636384252	16934155	2009-04-15 13:51:15
1636662552	16093578	2009-04-15 14:32:22
1650302787	21593728	2009-04-18 06:51:01
1647544115	12083603	2009-04-16 20:22:44
1670283277	29349868	2009-04-20 21:35:19
1663163933	16230544	2009-04-18 17:39:50
1655737831	16118210	2009-04-17 19:08:46
1642825309	22153494	2009-04-16 05:40:02
1637715166	19015018	2009-04-15 16:58:17
1655678698	15441565	2009-04-17 19:01:42
1644037956	15036998	2009-04-16 14:28:35
1635646958	19892933	2009-04-15 11:28:11
1638593064	19924124	2009-04-15 19:02:18
1648340243	24952313	2009-04-16 22:29:14
1634167242	18407184	2009-04-15 04:43:42
1645336143	16960140	2009-04-16 15:10:22
1636910440	15449528	2009-04-15 15:08:20
1636130825	21461721	2009-04-15 13:11:53
1648781033	17450752	2009-04-16 23:34:17
1646229495	17323377	2009-04-16 17:13:10
1637736908	14347983	2009-04-15 17:01:11
1640028872	15892849	2009-04-17 05:25:58
1647533156	28944558	2009-04-16 20:21:06
1646224696	19902670	2009-04-16 17:12:32
1645609904	25106036	2009-04-16 16:01:38
1642537612	19028102	2009-04-16 04:42:48
1636810779	21160563	2009-04-15 14:54:37
1633843939	20236377	2009-04-15 03:48:40
1633819503	14988693	2009-04-15 03:44:47
1647909469	15476502	2009-04-16 21:31:19
1636817599	18984283	2009-04-15 14:54:12
1647234825	16978002	2009-04-16 19:37:07
1636741214	8960743	2009-04-15 14:43:35
1652460455	16015728	2009-04-17 11:49:10
1647337298	784892	2009-04-16 19:52:29
1645970390	15165682	2009-04-16 16:38:52
1646323990	21705828	2009-04-16 17:26:23
1629351821	15187747	2009-04-14 17:31:56
1633786550	12590	2009-04-15 03:39:35
1672819599	19452482	2009-04-20 00:51:22
1633732988	21916987	2009-04-15 03:31:04
1646235154	24558699	2009-04-16 17:13:59
1646246554	16426664	2009-04-16 17:15:33
1629886418	1457032	2009-04-14 18:49:09
1635829730	48084	2009-04-15 12:11:35
1634399289	19331377	2009-04-15 05:29:26
1638540471	17201909	2009-04-15 18:56:24
1647716169	28486694	2009-04-16 20:48:02
1633036080	17680947	2009-04-15 04:20:17
1638863105	32338883	2009-04-15 19:41:43
1645755881	15069000	2009-04-16 16:07:51
1631045564	16978629	2009-04-14 23:47:27
1640706459	19846679	2009-04-17 04:40:26
1633213398	1208452	2009-04-15 02:14:55
1635893907	19957311	2009-04-15 12:25:18
1652501299	9395263	2009-04-17 12:17:35
1645370761	20107668	2009-04-16 15:16:29
1635484491	8402613	2009-04-15 10:42:36
1644143592	21979488	2009-04-16 11:56:59
1630439972	15483225	2009-04-15 23:24:26
1645479445	19238622	2009-04-16 15:30:12
1639578048	32277394	2009-04-15 21:21:17
1676864292	10156431	2009-04-20 14:28:45
1653111714	15881286	2009-04-17 13:40:54
1629599451	956322	2009-04-14 18:07:38
1672978259	16692819	2009-04-20 01:21:02
1636513507	1247712	2009-04-15 14:10:33
1652208459	10168486	2009-04-17 11:08:42
1644372632	24799724	2009-04-16 12:44:03
1639992142	22405328	2009-04-15 22:19:19
1639034150	22109868	2009-04-15 22:25:20
1645300578	23807441	2009-04-16 15:20:36
1630143084	6693893	2009-04-15 22:41:22
1646338058	16067098	2009-04-16 17:28:30
1630521896	16759947	2009-04-15 23:37:01
1649820870	770044	2009-04-17 02:08:55
1642028023	18943300	2009-04-16 06:29:43
1653996528	18679322	2009-04-17 15:33:26
1655074026	18988525	2009-04-17 19:49:51
1648076937	6844653	2009-04-17 00:19:05
1634600492	21217297	2009-04-15 06:43:28
1645088781	16185293	2009-04-16 16:53:56
1645146447	15369974	2009-04-16 14:43:57
1672530224	15208226	2009-04-19 23:57:11
1640326417	3647562	2009-04-17 03:20:58
1644495345	19093674	2009-04-16 13:05:34
1646971121	29910026	2009-04-16 18:57:54
1647441622	8193263	2009-04-16 20:07:36
1641599478	15521356	2009-04-16 02:16:22
1635874110	22611793	2009-04-15 12:21:11
1654939723	14165483	2009-04-17 17:29:57
1639063969	7787723	2009-04-15 22:29:42
1647309373	6593113	2009-04-16 20:02:52
1641329380	15196683	2009-04-16 01:39:25
1641459030	17279471	2009-04-16 01:57:26
1629840175	19050894	2009-04-14 18:43:59
1636100357	16258372	2009-04-15 13:23:37
1673476058	15291383	2009-04-20 02:48:49
1642729618	18722591	2009-04-16 05:19:33
1647364819	13138363	2009-04-16 19:56:33
1635054666	15673795	2009-04-15 12:56:41
1636841199	15069202	2009-04-15 14:57:29
1654401965	2986812	2009-04-17 16:35:34
1647543078	19948665	2009-04-16 20:22:43
1649549507	26380242	2009-04-17 01:29:05
1658746430	15226944	2009-04-18 01:53:47
1635839680	15445190	2009-04-15 12:13:46
1644672795	17921731	2009-04-16 13:34:37
1635812929	8415943	2009-04-15 12:07:51
1630806212	21670522	2009-04-16 00:38:56
1648698192	25451596	2009-04-16 23:21:29
1643746342	26596359	2009-04-16 10:08:38
1637327982	5158522	2009-04-15 16:04:48
1635049064	27356208	2009-04-15 12:55:50
1644461760	1291972	2009-04-16 13:00:07
1635570662	18229520	2009-04-15 11:10:14
1644420424	3740442	2009-04-16 12:54:39
1674284182	9830073	2009-04-20 04:56:07
1644804414	15192173	2009-04-16 14:09:26
1647064046	22679111	2009-04-16 21:40:20
1639000485	16960140	2009-04-15 22:36:18
1633130432	367744	2009-04-15 02:04:37
1646660917	15712299	2009-04-16 18:15:18
1643175940	32770684	2009-04-16 07:09:45
1655256014	17199260	2009-04-17 18:09:21
1633019052	20089998	2009-04-15 04:17:15
1655211350	22048179	2009-04-17 18:03:31
1650903582	12010773	2009-04-18 10:09:14
1647934693	10094330	2009-04-16 21:19:44
1636507901	23987030	2009-04-15 14:24:34
1630321041	21079806	2009-04-15 23:07:10
1644827227	25941064	2009-04-16 13:58:13
1653667484	17377165	2009-04-17 14:52:56
1646042288	16283359	2009-04-16 19:07:51
1637258802	23657895	2009-04-15 15:55:29
1638318232	16367225	2009-04-15 18:23:39
1630764818	16903200	2009-04-16 00:17:27
1634335272	16594504	2009-04-15 05:16:04
1644225772	29116126	2009-04-16 12:14:59
1629528855	17332988	2009-04-14 17:57:33
1642311744	17608787	2009-04-16 04:03:03
1646270081	16843372	2009-04-16 17:20:23
1630772176	19253907	2009-04-16 00:18:34
1645889787	22562555	2009-04-16 16:26:21
1676266102	17353312	2009-04-20 13:02:46
1644959028	25131164	2009-04-16 14:17:24
1639718299	20414	2009-04-15 21:40:41
1642055282	15420371	2009-04-16 06:36:30
1630985224	20236377	2009-04-16 00:50:32
1635457098	15296327	2009-04-15 10:34:30
1645373080	17121748	2009-04-16 15:15:34
1646370350	15215688	2009-04-16 17:34:11
1644132103	12136943	2009-04-16 11:54:22
1641749235	17680947	2009-04-16 02:37:37
1645708001	15912065	2009-04-16 16:15:13
1630256591	22448409	2009-04-15 22:57:47
1647933050	10355059	2009-04-16 21:19:38
1636111834	17515349	2009-04-15 13:06:45
1644313140	11395463	2009-04-16 12:32:33
1637396369	22412183	2009-04-15 16:14:14
1642311637	7933493	2009-04-16 04:03:02
1638879332	15465433	2009-04-15 19:44:04
1646136820	16481322	2009-04-16 17:00:26
1647035310	24244351	2009-04-16 21:35:30
1641207823	11415	2009-04-16 01:36:14
1644252622	16132582	2009-04-16 12:20:31
1638637920	22168542	2009-04-15 19:08:37
1640445615	10440981	2009-04-17 03:39:11
1636070602	21678518	2009-04-15 15:30:45
1635813467	16978581	2009-04-15 12:07:59
1649557176	15759074	2009-04-17 01:30:10
1648511408	20236377	2009-04-16 22:53:40
1620680717	7496563	2009-04-14 20:41:43
1648879245	16380756	2009-04-16 23:49:14
1630685044	15131923	2009-04-16 00:05:20
1640860299	841822	2009-04-17 04:54:45
1644080830	15278172	2009-04-16 14:36:03
1651553449	7559833	2009-04-17 07:27:32
1652310246	19158889	2009-04-17 11:11:48
1638626739	10049893	2009-04-15 19:06:55
1648317924	17399403	2009-04-16 22:23:53
1642235210	18985282	2009-04-16 03:50:31
1644805732	22444380	2009-04-16 14:09:37
1637510823	15297229	2009-04-15 16:31:22
1644394670	17794490	2009-04-16 12:48:08
1661899777	17939007	2009-04-18 14:16:21
1653634375	27191329	2009-04-17 14:48:50
1647103472	8494993	2009-04-16 19:32:20
1643854485	23871463	2009-04-16 10:41:47
1647055316	18686019	2009-04-16 21:38:47
1654928688	19803919	2009-04-17 17:28:34
1648863711	32602828	2009-04-16 23:46:45
1642429958	26823621	2009-04-16 04:23:19
1636292914	14223563	2009-04-15 13:37:02
1620027582	16186937	2009-04-14 21:27:43
1651645338	22122838	2009-04-17 07:53:51
1675025560	27356208	2009-04-20 12:20:42
1637042823	15061630	2009-04-15 17:44:06
1642427558	19377864	2009-04-16 04:22:53
1645207745	31383571	2009-04-16 15:06:23
1630355197	15575091	2009-04-15 23:11:58
1645999996	7006623	2009-04-16 16:41:34
1666108457	10464057	2009-04-19 01:48:17
1630129817	31040327	2009-04-15 22:39:14
1640513808	25217436	2009-04-17 03:49:55
1641378829	18435276	2009-04-16 01:46:18
1672657129	27056477	2009-04-20 00:19:26
1647932907	15889341	2009-04-16 21:19:29
1643843631	15422783	2009-04-16 10:38:31
1635984843	26115707	2009-04-15 12:43:34
1647031887	15439839	2009-04-16 21:34:55
1635836989	8955513	2009-04-15 12:13:10
1637683229	21520483	2009-04-15 16:53:58
1648321375	19688237	2009-04-16 22:24:28
1636236674	14895943	2009-04-15 13:27:59
1648898526	774952	2009-04-16 23:52:13
1633945427	16214982	2009-04-15 04:04:47
1663255747	10906805	2009-04-18 17:54:16
1647567704	19745555	2009-04-16 20:26:11
1635933049	17038849	2009-04-15 12:33:26
1631345831	16486023	2009-04-14 22:09:48
1644435892	16583609	2009-04-16 12:55:35
1638454024	17424637	2009-04-15 18:43:11
1645587399	7244063	2009-04-16 15:45:02
1645812720	19220910	2009-04-16 16:15:40
1635065394	5636323	2009-04-15 12:58:39
1638534322	15948859	2009-04-15 18:54:14
1630139052	835268	2009-04-15 22:40:49
1636504132	18746416	2009-04-15 14:23:59
1635016414	709118	2009-04-15 12:49:37
1675983464	24222003	2009-04-20 12:12:31
1675005475	15061630	2009-04-20 12:35:24
1630333071	15687342	2009-04-15 23:08:53
1638400534	1419292	2009-04-15 18:50:58
1645629109	14346143	2009-04-16 15:50:45
1645414062	17213489	2009-04-16 15:21:14
1655139087	3396482	2009-04-17 17:54:49
1652590259	15178242	2009-04-17 12:17:23
1644440279	16795293	2009-04-16 12:58:06
1641594040	15554001	2009-04-16 02:15:46
1634152077	16448203	2009-04-15 04:41:00
1630225499	19153348	2009-04-15 22:53:17
1630907483	29494853	2009-04-16 00:53:52
1641049912	32643305	2009-04-16 03:21:39
1636790605	26314944	2009-04-15 14:51:51
1630348993	17322681	2009-04-15 23:11:05
1636262788	20809387	2009-04-15 13:32:10
1640163296	18037713	2009-04-17 02:57:03
1647200066	5550533	2009-04-16 19:48:33
1653277497	10172532	2009-04-17 14:03:18
1630128954	32555033	2009-04-15 22:39:04
1647376261	22233960	2009-04-16 19:58:14
1663065214	22753805	2009-04-18 19:59:34
1630198708	25321912	2009-04-15 22:49:28
1645530435	15556950	2009-04-16 15:38:34
1637232578	17953165	2009-04-15 15:51:52
1637446661	10108736	2009-04-15 16:21:07
1633839745	16941416	2009-04-15 03:47:57
1630402546	15588724	2009-04-15 23:33:53
1637285994	18614379	2009-04-15 15:59:14
1633398780	919122	2009-04-15 02:41:39
1649120587	15314906	2009-04-17 00:27:18
1643358316	17117784	2009-04-16 08:03:46
1635702006	16382097	2009-04-15 12:05:38
1653621447	20236377	2009-04-17 14:47:12
1637506641	13023023	2009-04-15 16:43:26
1633121897	22367495	2009-04-15 02:02:04
1642541208	15876397	2009-04-16 04:43:30
1635982112	24865528	2009-04-15 12:43:03
1636803565	27308764	2009-04-15 15:05:56
1645053506	10814496	2009-04-16 16:49:02
1635875173	2651962	2009-04-15 12:21:24
1630913900	12701153	2009-04-16 00:40:05
1663516103	14609203	2009-04-18 18:33:58
1646701194	17540363	2009-04-16 18:33:48
1637577796	26750732	2009-04-15 16:39:24
1652945237	16466824	2009-04-17 13:16:40
1642417076	21322546	2009-04-16 04:21:13
1636432592	17799698	2009-04-15 13:58:33
1636383477	22447566	2009-04-15 13:51:08
1636151846	13440503	2009-04-15 13:13:49
1641027006	18614935	2009-04-16 03:18:23
1645797925	19006930	2009-04-16 16:13:40
1651326703	7238913	2009-04-17 06:29:02
1635076658	17009250	2009-04-15 13:00:32
1639089501	17680947	2009-04-15 22:33:17
1636018561	15435927	2009-04-15 15:22:01
1633811046	17355296	2009-04-15 03:43:32
1637949449	27974350	2009-04-15 17:30:33
1649836386	6966063	2009-04-17 02:09:41
1641487931	1083872	2009-04-16 02:01:04
1645062005	16354958	2009-04-16 16:50:21
1639073257	17680947	2009-04-15 22:30:57
1636220183	18949895	2009-04-15 13:26:54
1642386040	18414154	2009-04-16 04:15:50
1640519977	19553504	2009-04-17 03:50:51
1620039576	18615131	2009-04-14 21:29:18
1645091659	24555260	2009-04-16 16:54:20
1673884821	8379173	2009-04-20 03:49:57
1644720528	18872290	2009-04-16 13:43:31
1635705562	14373983	2009-04-15 12:06:10
1645245272	10190481	2009-04-16 14:57:53
1629106986	24942880	2009-04-14 17:11:39
1672844633	14624953	2009-04-20 00:56:38
1637906577	17109734	2009-04-15 17:38:40
1645858139	9631263	2009-04-16 16:21:57
1635834652	20697971	2009-04-15 12:12:39
1639075948	26757691	2009-04-15 22:31:17
1646321591	15181855	2009-04-16 17:26:03
1673189000	17400756	2009-04-20 02:04:00
1647531142	19948665	2009-04-16 20:20:49
1647061835	27303210	2009-04-16 21:39:49
1646416107	10310390	2009-04-16 17:39:22
1646372650	11367793	2009-04-16 17:33:06
1642750110	20579627	2009-04-16 05:25:51
1630482768	15408954	2009-04-15 23:30:52
1646341206	19755347	2009-04-16 17:28:48
1665506252	10365893	2009-04-19 00:09:05
1630149698	15363074	2009-04-15 22:42:13
1645301640	23894266	2009-04-16 15:19:25
1679016560	622064	2009-04-20 21:02:58
1644303742	4318362	2009-04-16 12:49:51
1630134104	18951306	2009-04-15 22:39:55
1630830463	16104366	2009-04-16 00:29:09
1633835744	19401249	2009-04-15 03:47:17
1636163968	18562507	2009-04-15 13:15:48
1645644228	19561932	2009-04-16 15:52:51
1646017316	18284845	2009-04-16 19:04:18
1646254885	17161883	2009-04-16 17:16:44
1646211890	19839876	2009-04-16 17:10:43
1645429966	25902790	2009-04-16 15:23:20
1642239375	9751733	2009-04-16 03:51:12
1641273290	19553987	2009-04-16 01:31:17
1647821151	24086268	2009-04-16 21:02:58
1661081333	16948780	2009-04-18 14:46:54
1636179630	19181190	2009-04-15 13:18:28
1644667992	28010616	2009-04-16 13:33:50
1646306124	22649140	2009-04-16 17:37:52
1649711331	26403744	2009-04-17 01:51:58
1639718393	15701161	2009-04-15 21:40:42
1636130862	28982874	2009-04-15 13:11:53
1667919214	21023827	2009-04-19 07:26:46
1646982964	26299689	2009-04-16 18:59:37
1655970765	15728917	2009-04-17 19:38:30
1648898196	21216137	2009-04-16 23:52:10
1639965525	16998604	2009-04-15 22:15:29
1648860856	19246413	2009-04-16 23:47:55
1631242510	16614026	2009-04-14 21:55:55
1656863479	15772068	2009-04-17 21:25:58
1643682390	6532003	2009-04-16 09:48:13
1644154155	18439290	2009-04-16 11:59:27
1637226928	17043293	2009-04-15 15:51:06
1628627663	13348353	2009-04-14 15:50:41
1638978602	26789184	2009-04-15 19:58:16
1663463379	26502674	2009-04-18 18:25:53
1632529645	12669143	2009-04-15 00:50:58
1649238144	23532545	2009-04-17 00:43:24
1645729360	16404361	2009-04-16 16:04:13
1649225875	28190726	2009-04-17 00:41:34
1638112431	17720390	2009-04-15 17:54:18
1629011383	698724	2009-04-14 19:06:44
1676646000	17893685	2009-04-20 13:59:22
1644523497	17680947	2009-04-16 13:10:19
1637403237	18831474	2009-04-15 16:29:03
1646428451	18800754	2009-04-16 17:41:06
1637545210	14546163	2009-04-15 16:34:46
1661668172	15295526	2009-04-18 13:29:18
1638456319	21700187	2009-04-15 18:43:22
1638472810	16841948	2009-04-15 18:45:43
1630030662	12537763	2009-04-16 00:58:39
1645945817	708881	2009-04-16 16:34:00
1631292562	14010463	2009-04-14 22:02:33
1628702798	16572158	2009-04-14 16:15:30
1651001392	18892992	2009-04-17 10:10:39
1644410215	17794490	2009-04-16 12:52:50
1639735576	32555033	2009-04-15 21:43:07
1638779122	10906805	2009-04-15 19:29:31
1648917393	18760083	2009-04-16 23:55:10
1644277029	19273829	2009-04-16 12:25:41
1648590678	24930494	2009-04-16 23:06:50
1641510280	10009454	2009-04-16 02:05:22
1651590642	26984777	2009-04-17 07:40:52
1638450435	20414	2009-04-15 18:43:58
1642462528	22682088	2009-04-16 04:29:12
1661218800	17470665	2009-04-18 11:27:21
1647615204	5360402	2009-04-16 20:33:07
1630751570	11314113	2009-04-16 00:15:26
1651547975	751094	2009-04-17 07:26:01
1648639544	24225162	2009-04-16 23:12:38
1676617619	23283789	2009-04-20 13:55:16
1637755892	11186523	2009-04-15 17:03:43
1644799373	17374132	2009-04-16 13:54:03
1664081658	15208226	2009-04-18 22:42:45
1646178287	10662569	2009-04-16 17:06:06
1636549685	17582835	2009-04-15 14:15:55
1631194395	15006965	2009-04-14 21:49:36
1642603095	23011975	2009-04-16 05:14:18
1654525253	15108166	2009-04-17 16:38:27
1658728313	15226944	2009-04-18 01:51:08
1636798290	18651739	2009-04-15 14:51:31
1644398565	19000671	2009-04-16 12:48:54
1642936183	18411267	2009-04-16 06:06:02
1642516030	19745678	2009-04-16 04:39:01
1635961619	19201376	2009-04-15 12:38:51
1635571051	23734302	2009-04-15 11:07:48
1647524340	7733013	2009-04-16 20:19:53
1663030103	17093913	2009-04-18 19:55:36
1675925469	6775883	2009-04-20 12:01:03
1652328534	14695663	2009-04-17 11:14:02
1620078903	1080302	2009-04-14 21:34:33
1676601571	15162462	2009-04-20 14:06:46
1644303554	5934323	2009-04-16 12:49:48
1645933993	17475978	2009-04-16 16:32:23
1674979740	18172923	2009-04-20 07:38:26
1646567933	10732714	2009-04-16 18:00:43
1637843507	17604526	2009-04-15 17:15:49
1649293667	15103402	2009-04-17 00:51:41
1644707082	15061630	2009-04-16 13:55:20
1638586900	27640495	2009-04-15 19:01:23
1638125132	10453165	2009-04-15 17:56:09
1644750398	17439412	2009-04-16 13:48:09
1634589382	19134873	2009-04-15 06:12:26
1641565948	12458943	2009-04-16 02:11:39
1644234254	29190745	2009-04-16 12:16:40
1642097062	29030027	2009-04-16 06:48:15
1630549824	37104	2009-04-15 23:41:59
1644445555	1864392	2009-04-16 12:57:16
1653003866	15306205	2009-04-17 15:46:40
1647375474	17647744	2009-04-16 19:58:08
1637496960	48084	2009-04-15 16:28:06
1647489605	18252323	2009-04-16 20:14:47
1638990844	26940899	2009-04-15 20:01:19
1638587237	22794467	2009-04-15 19:01:23
1638543139	17564665	2009-04-15 18:55:28
1635567905	16581555	2009-04-15 11:06:38
1644992587	15559114	2009-04-16 14:22:04
1654063359	22866294	2009-04-17 17:45:18
1647534469	22270968	2009-04-16 20:21:18
1664637960	18999379	2009-04-18 21:30:22
1638461041	18204405	2009-04-15 18:44:11
1644244947	1326672	2009-04-16 12:18:58
1676252888	19273829	2009-04-20 13:00:42
1657569022	15428048	2009-04-17 23:00:07
1651457947	23068346	2009-04-17 07:01:25
1645469712	15107775	2009-04-16 15:28:52
1646528312	15321535	2009-04-16 17:55:16
1675062857	13756273	2009-04-20 12:27:45
1632382028	23197486	2009-04-15 00:32:44
1633668284	18647606	2009-04-15 03:21:12
1634298309	19055853	2009-04-15 05:08:53
1636555763	8023763	2009-04-15 14:16:50
1638940065	19050894	2009-04-15 19:54:16
1639861897	18371247	2009-04-15 22:00:54
1648472162	24762644	2009-04-16 22:47:52
1644123454	8023763	2009-04-16 11:52:20
1630296651	12000553	2009-04-15 23:03:31
1647492480	17438609	2009-04-16 20:15:11
1630231886	17592258	2009-04-15 22:54:13
1663149567	22451299	2009-04-18 17:37:33
1644420642	25010591	2009-04-16 12:54:41
1644041345	21181757	2009-04-16 14:29:06
1630127716	882902	2009-04-15 22:38:55
1648503769	11204233	2009-04-16 23:07:20
1640169079	15937052	2009-04-17 02:58:06
1641136919	19069615	2009-04-16 01:11:58
1653663586	25016676	2009-04-17 14:52:27
1645565872	18176650	2009-04-16 15:42:04
1641410071	27927223	2009-04-16 01:52:10
1641625223	17680947	2009-04-16 02:20:08
1651643524	13701523	2009-04-17 07:53:19
1643006874	17793589	2009-04-16 11:48:27
1662190635	25884288	2009-04-18 15:07:12
1635022989	17794490	2009-04-15 12:50:52
1644636773	18875993	2009-04-16 13:29:03
1661795113	16307939	2009-04-18 13:56:15
1633610245	15850670	2009-04-15 03:13:57
1630248911	6147303	2009-04-15 22:56:39
1641611130	19929738	2009-04-16 02:18:06
1643555348	17354904	2009-04-16 09:06:14
1645926676	804542	2009-04-16 16:31:23
1648777787	32562824	2009-04-16 23:33:39
1647247907	16855870	2009-04-16 19:39:08
1653793620	10173099	2009-04-17 15:08:30
1646154123	18868392	2009-04-16 17:02:44
1634990442	20854844	2009-04-15 08:08:09
1643834925	15730400	2009-04-16 10:35:56
1633117947	15597926	2009-04-15 02:01:31
1647951219	16822801	2009-04-16 21:22:19
1644903881	18987531	2009-04-16 14:23:44
1639603698	17560162	2009-04-15 21:38:41
1636758359	14476923	2009-04-15 14:45:55
1642723184	10684078	2009-04-16 05:18:13
1633636445	19021331	2009-04-15 03:16:21
1666682312	5613553	2009-04-19 03:05:18
1620018393	19453313	2009-04-14 21:26:31
1641397798	27864384	2009-04-16 01:48:55
1636755025	15183607	2009-04-15 14:45:35
1644521433	16341765	2009-04-16 13:10:01
1656461147	18348539	2009-04-17 20:35:34
1651788174	15693561	2009-04-17 08:35:53
1644819352	17439677	2009-04-16 13:57:01
1642681645	26821160	2009-04-16 05:09:53
1636505268	17899082	2009-04-15 14:24:09
1630207279	10906805	2009-04-15 23:05:03
1638298188	10353749	2009-04-15 18:20:44
1647550844	19281682	2009-04-16 20:25:10
1635454870	1193852	2009-04-15 10:33:32
1663100971	19897158	2009-04-18 17:47:10
1637602649	17755490	2009-04-15 16:56:37
1643057025	23364942	2009-04-16 11:36:46
1641853255	21580650	2009-04-16 02:52:35
1647882388	12008243	2009-04-16 21:11:50
1642018413	6446963	2009-04-16 06:26:55
1647298177	16158888	2009-04-16 19:46:38
1637056405	17718142	2009-04-15 17:46:03
1645039866	25055026	2009-04-16 16:47:04
1675039283	25297732	2009-04-20 12:23:20
1673566631	19923832	2009-04-20 03:01:46
1630221371	11776543	2009-04-15 22:52:40
1641218644	10465416	2009-04-16 01:23:32
1647311275	22570935	2009-04-16 19:48:36
1645784234	16008952	2009-04-16 16:11:47
1652575979	15011280	2009-04-17 12:12:19
1636357398	15191558	2009-04-15 13:47:07
1630605775	16109543	2009-04-16 00:08:34
1648147800	15285024	2009-04-16 21:54:29
1630796118	29773018	2009-04-16 00:22:14
1645382742	18757936	2009-04-16 15:16:45
1675752996	16208490	2009-04-20 11:22:58
1632793966	13611453	2009-04-15 01:16:56
1654538143	33176356	2009-04-17 16:40:04
1647376698	15839243	2009-04-16 19:58:17
1645653638	15644577	2009-04-16 15:54:08
1633788675	24970593	2009-04-15 03:39:55
1630213803	15859115	2009-04-15 22:51:36
1636799169	16555514	2009-04-15 14:51:38
1630939389	12701153	2009-04-16 00:43:46
1656431152	15916978	2009-04-17 20:31:57
1638434961	19939390	2009-04-15 18:40:19
1643997137	16802565	2009-04-16 11:21:05
1639118804	17834864	2009-04-15 20:17:46
1644945904	8136063	2009-04-16 14:15:25
1630158582	15995102	2009-04-15 22:43:34
1644377612	18883110	2009-04-16 12:45:00
1633641452	14029413	2009-04-15 03:17:09
1644233667	17428895	2009-04-16 12:16:31
1647767347	19620568	2009-04-16 20:55:31
1646488038	20898386	2009-04-16 17:49:40
1629241659	21582810	2009-04-14 17:16:30
1649094535	25282454	2009-04-17 02:46:53
1635275154	17832455	2009-04-15 09:36:15
1645232800	18866798	2009-04-16 14:56:08
1652175940	18557744	2009-04-17 10:32:26
1655611684	57764	2009-04-17 18:53:37
1630418848	19342406	2009-04-15 23:21:13
1651220548	6163433	2009-04-17 06:09:12
1641194643	19713002	2009-04-16 01:20:11
1630387716	23051429	2009-04-15 23:16:40
1642226541	24989550	2009-04-16 03:49:09
1644821541	15061630	2009-04-16 13:57:21
1630242996	16380756	2009-04-15 22:55:46
1643692582	1411632	2009-04-16 09:51:34
1645391714	15514350	2009-04-16 15:18:00
1653897186	17207780	2009-04-17 15:21:13
1620487694	18949895	2009-04-14 20:14:23
1637100660	17794083	2009-04-15 15:48:54
1638410082	13591693	2009-04-15 18:38:20
1633031953	17680947	2009-04-15 04:19:23
1646308571	26670368	2009-04-16 17:38:15
1636213777	15949239	2009-04-15 13:24:11
1633478185	18936091	2009-04-15 02:53:19
1645355577	23263993	2009-04-16 15:13:02
1633869848	18920703	2009-04-15 03:52:45
1636925672	22319366	2009-04-15 15:09:05
1646792626	15545228	2009-04-16 18:32:33
1645102530	22102875	2009-04-16 14:51:53
1620164257	1106702	2009-04-14 19:27:51
1641345641	25325568	2009-04-16 01:41:39
1646524985	21820809	2009-04-16 17:54:48
1648353797	17424637	2009-04-16 22:29:51
1630683810	22272182	2009-04-16 00:05:00
1645385281	21554298	2009-04-16 15:17:07
1653713093	16480135	2009-04-17 14:58:42
1667971314	19415716	2009-04-19 07:42:29
1631717575	4020132	2009-04-14 23:01:17
1649546280	817397	2009-04-17 01:28:36
1636126158	15330585	2009-04-15 13:09:19
1645346066	10660528	2009-04-16 15:11:52
1630655129	10542372	2009-04-16 00:00:28
1645376271	15033513	2009-04-16 15:15:52
1654213056	33176356	2009-04-17 16:00:08
1633199815	18542493	2009-04-15 02:12:57
1633791051	18704381	2009-04-15 03:40:24
1652248369	15602347	2009-04-17 10:52:47
1644426523	5849063	2009-04-16 12:53:57
1658147278	23851838	2009-04-18 00:25:27
1639951572	26866796	2009-04-15 22:13:33
1676078152	24208715	2009-04-20 14:56:26
1647540314	15349232	2009-04-16 20:23:38
1645728432	15507948	2009-04-16 16:04:05
1653467831	3443382	2009-04-17 14:28:02
1644909894	27605168	2009-04-16 14:24:37
1639684762	16457502	2009-04-15 21:36:00
1677128134	11415	2009-04-20 15:02:40
1643842435	18039830	2009-04-16 10:38:09
1620786861	10832765	2009-04-14 20:54:51
1647197433	24636701	2009-04-16 19:31:27
1630923966	15246348	2009-04-16 00:41:32
1633897987	14357673	2009-04-15 03:57:18
1631234996	407834	2009-04-14 21:54:58
[truncated: 393 more rows]
