# Supplementary material for: The Effect of Bad News and CEO Apology of Corporate on User Responses in Social Media
Source: PLoS One. 2015 May 7;10(5):e0126358. doi: 10.1371/journal.pone.0126358 (PMC4423858; doi:10.1371/journal.pone.0126358)
Supplement: S1 Dataset — (ZIP) [file pone.0126358.s002.zip › Domino/User_Tweet/prank_uid_tid_time.txt]

1645173817	16284103	2009-04-16 14:47:51
1643762542	15019776	2009-04-16 10:13:46
1638677584	19933642	2009-04-15 19:14:41
1633012557	19772356	2009-04-15 04:15:58
1633924289	19624955	2009-04-15 04:01:23
1647145119	15330405	2009-04-16 19:23:25
1645338448	22266437	2009-04-16 15:10:42
1632076613	770111	2009-04-15 01:55:38
1642443635	10546139	2009-04-16 04:25:48
1649574279	20735537	2009-04-17 01:32:32
1620014779	15007234	2009-04-14 21:26:00
1639596441	31876099	2009-04-15 21:23:43
1653679135	16808302	2009-04-17 14:54:22
1633938567	24371084	2009-04-15 04:03:41
1676908230	17604526	2009-04-20 14:47:27
1641395777	21950245	2009-04-16 01:48:36
1631929149	15306186	2009-04-14 23:31:02
1645487692	22685564	2009-04-16 15:31:17
1655668884	21315721	2009-04-17 19:00:33
1626649330	9011013	2009-04-14 09:04:08
1639376326	16641696	2009-04-15 20:53:13
1643647815	6815433	2009-04-16 09:36:37
1638618658	10135782	2009-04-15 19:05:45
1646779482	16010302	2009-04-16 18:30:44
1638758381	16594673	2009-04-15 19:26:29
1655182526	33176356	2009-04-17 18:00:05
1645167033	11576473	2009-04-16 14:47:01
1640101287	15352261	2009-04-17 03:02:28
1620195528	15519112	2009-04-14 19:32:10
1635923637	29090922	2009-04-15 12:31:23
1654840725	57764	2009-04-17 17:18:47
1668177870	12158513	2009-04-19 08:49:43
1631121776	27357130	2009-04-14 21:40:12
1634053586	29212224	2009-04-15 08:24:44
1632931388	22266398	2009-04-15 01:34:40
1648236345	9243203	2009-04-16 22:09:36
1634435498	10321407	2009-04-15 05:36:59
1631798173	15329642	2009-04-14 23:12:20
1635713677	19905016	2009-04-15 11:44:50
1639130350	15282840	2009-04-15 20:20:45
1651748906	17293106	2009-04-17 08:24:24
1644575132	16936963	2009-04-16 13:18:53
1637136637	31152180	2009-04-15 15:38:30
1635068803	21283345	2009-04-15 12:59:18
1662073275	28159813	2009-04-18 17:25:34
1645587709	20236377	2009-04-16 15:45:06
1633804252	2467852	2009-04-15 03:58:19
1646699667	23584887	2009-04-16 18:19:23
1676654446	18005106	2009-04-20 14:00:21
1637439544	17037845	2009-04-15 16:20:10
1631301497	15503087	2009-04-14 22:17:25
1636699531	31840953	2009-04-15 14:37:43
1631638476	31336413	2009-04-14 22:50:22
1635214429	16290503	2009-04-15 09:16:40
1647160488	15162363	2009-04-16 19:27:26
1644247077	48084	2009-04-16 12:19:37
1632597562	24330322	2009-04-15 00:57:09
1638091636	11165443	2009-04-15 20:14:00
1628957877	13301143	2009-04-14 16:36:59
1636374326	15052172	2009-04-15 13:49:46
1647598138	15847070	2009-04-16 20:30:39
1645612007	28073525	2009-04-16 15:48:34
1644030799	21181757	2009-04-16 14:29:00
1647049212	14897633	2009-04-16 21:37:47
1631506642	28503415	2009-04-14 22:45:50
1629772133	15318700	2009-04-14 18:32:42
1663728084	15275125	2009-04-18 19:07:09
1620032261	23769147	2009-04-14 21:28:21
1638481227	17701286	2009-04-15 18:46:52
1631146091	19762343	2009-04-14 21:43:32
1644208700	8519453	2009-04-16 12:31:44
1627942679	1212602	2009-04-14 14:10:44
1628465168	25422098	2009-04-14 15:27:24
1633813122	21108036	2009-04-15 03:43:42
1646201956	1535112	2009-04-16 17:23:17
1620601951	15328946	2009-04-14 20:43:16
1643732822	10291333	2009-04-16 10:04:22
1640660346	19824592	2009-04-17 04:14:46
1644430674	15770062	2009-04-16 12:56:25
1631250594	22567824	2009-04-14 21:58:22
1647859300	15934482	2009-04-16 21:08:25
1636937679	5984983	2009-04-15 15:10:44
1633811170	10144046	2009-04-15 03:43:24
1637659304	32534237	2009-04-15 16:50:43
1635903320	18372511	2009-04-15 12:47:07
1645914501	15969204	2009-04-16 16:29:48
1636659869	22860299	2009-04-15 14:31:58
1646072990	16559104	2009-04-16 19:12:16
1631686068	16336761	2009-04-14 22:57:13
1647177712	8494993	2009-04-16 19:28:31
1643653782	16185407	2009-04-16 09:38:34
1632456967	16274123	2009-04-15 00:42:20
1620979775	23693534	2009-04-14 21:21:07
1644707398	16257317	2009-04-16 13:55:14
1627798807	884312	2009-04-14 13:48:18
1633763882	15466556	2009-04-15 03:35:53
1637202401	18621653	2009-04-15 16:01:24
1650098486	2044242	2009-04-18 10:44:58
1641542995	4448892	2009-04-16 02:08:29
1627067549	12136943	2009-04-14 14:29:31
1639920494	15602877	2009-04-15 22:10:33
1625402088	25671026	2009-04-14 04:06:15
1635116848	15100691	2009-04-15 08:45:17
1652580950	9684523	2009-04-17 12:15:27
1633153512	21514959	2009-04-15 02:06:26
1637873453	21306274	2009-04-15 17:19:59
1644421079	12309	2009-04-16 12:53:10
1637949647	15349089	2009-04-15 17:30:33
1644933974	23482334	2009-04-16 14:13:41
1645017074	6224423	2009-04-16 16:44:06
1644326499	17921802	2009-04-16 12:35:09
1638995931	31257024	2009-04-15 20:00:40
1620968614	28471526	2009-04-14 21:19:35
1648868343	15959741	2009-04-16 23:47:33
1642277393	25308057	2009-04-16 03:57:35
1644973192	22109093	2009-04-16 14:19:19
1639460541	9642183	2009-04-15 21:06:03
1629668647	19497146	2009-04-14 18:17:39
1645530207	15857409	2009-04-16 15:38:33
1646209874	18746416	2009-04-16 17:24:24
1631077575	24758366	2009-04-14 23:51:54
1635608504	10203717	2009-04-15 11:43:33
1620096721	12967073	2009-04-14 21:36:54
1636372860	15675946	2009-04-15 13:49:33
1631576112	16604878	2009-04-14 22:41:28
1631726742	1741372	2009-04-14 23:02:27
1648029803	12037303	2009-04-17 00:11:57
1649459359	31526756	2009-04-17 01:15:43
1628603608	19621530	2009-04-14 16:01:26
1620971371	15446139	2009-04-14 21:20:00
1637122787	22575787	2009-04-15 15:36:36
1639511697	21328867	2009-04-15 21:11:50
1639602476	18649981	2009-04-15 21:38:28
1620394729	10592121	2009-04-14 20:00:55
1636404747	22344680	2009-04-15 14:09:15
1636955295	21167542	2009-04-15 15:13:10
1630654070	18315620	2009-04-16 00:00:25
1630845734	17355387	2009-04-16 00:29:59
1636735211	10101994	2009-04-15 14:42:44
1636549266	16317325	2009-04-15 14:15:51
1629923581	17141455	2009-04-14 18:54:28
1642554375	16410996	2009-04-16 04:45:53
1647870443	24013622	2009-04-16 21:11:32
1631032238	31829073	2009-04-14 23:45:34
1631942924	15005780	2009-04-14 23:33:01
1676598170	24803059	2009-04-20 13:52:27
1635705996	16382097	2009-04-15 12:06:15
1644141696	29600489	2009-04-16 11:56:32
1635615519	9867463	2009-04-15 11:19:50
1637833523	21601255	2009-04-15 17:14:28
1635912662	13384423	2009-04-15 12:29:13
1645767444	6506913	2009-04-16 16:09:25
1655037582	16906507	2009-04-17 19:45:25
1637117868	17427600	2009-04-15 15:35:57
1636925138	21552975	2009-04-15 15:09:00
1645379204	6325193	2009-04-16 15:16:17
1631154730	25117597	2009-04-14 21:44:29
1643721703	10595127	2009-04-16 10:00:54
1636792555	16927880	2009-04-15 14:50:43
1632748427	26563259	2009-04-15 01:12:44
1631598294	19366412	2009-04-14 22:44:41
1637474641	17582498	2009-04-15 16:25:03
1635454995	1193852	2009-04-15 10:33:34
1632372018	21018255	2009-04-15 00:31:26
1636213369	17592373	2009-04-15 13:24:06
1627791134	9740463	2009-04-14 13:47:02
1631507295	18315620	2009-04-14 22:45:53
1647053253	5069403	2009-04-16 21:38:27
1633492818	16941416	2009-04-15 02:55:26
1642447521	12590	2009-04-16 04:26:32
1629136437	12321913	2009-04-14 17:01:46
1627922210	16936179	2009-04-14 14:07:38
1635755854	8023763	2009-04-15 11:54:52
1640746915	15907819	2009-04-17 04:28:14
1648051243	23532545	2009-04-17 00:15:09
1649864458	32555033	2009-04-17 02:13:36
1676155819	20714140	2009-04-20 12:44:20
1634910470	7703873	2009-04-15 07:43:15
1638584689	10736699	2009-04-15 19:01:01
1645981395	2651962	2009-04-16 16:39:01
1642179206	16304019	2009-04-16 03:41:39
1638642405	15258756	2009-04-15 19:09:21
1661905813	17846925	2009-04-18 14:34:04
1655580458	15748671	2009-04-17 18:50:59
1634512287	15240387	2009-04-15 05:54:16
1647749818	11973093	2009-04-16 20:52:58
1638342810	19736493	2009-04-15 18:27:08
1631093731	16318651	2009-04-14 23:54:13
1630291647	15880631	2009-04-15 23:02:46
1645544274	19795790	2009-04-16 15:39:06
1626483843	16669209	2009-04-14 08:09:06
1632292618	16576550	2009-04-15 00:21:03
1630282124	15682484	2009-04-15 23:01:24
1620942172	7999833	2009-04-14 21:15:57
1630867803	16144712	2009-04-16 00:33:11
1620905457	10709855	2009-04-14 21:24:43
1646316050	19042702	2009-04-16 17:25:25
1654739145	11100073	2009-04-17 17:04:51
1673895630	16132416	2009-04-20 03:51:39
1642657872	15581213	2009-04-16 05:05:18
1633651581	15370355	2009-04-15 03:18:42
1635250259	680624	2009-04-15 09:31:30
1630101446	15222362	2009-04-15 22:49:51
1620991645	15524481	2009-04-14 21:22:45
1630763431	6259013	2009-04-16 00:17:16
1636361296	2932712	2009-04-15 13:47:44
1645330088	19225497	2009-04-16 15:11:03
1632796660	10120586	2009-04-15 01:17:08
1645796533	24568402	2009-04-16 16:13:29
1636673775	10197119	2009-04-15 14:34:00
1627858397	16298489	2009-04-14 13:57:50
1677503127	16974301	2009-04-20 16:01:09
1662615423	15192949	2009-04-18 16:13:56
1638477149	18631300	2009-04-15 18:46:19
1629789904	16053040	2009-04-14 18:35:17
1644766497	16270867	2009-04-16 13:49:06
1631582247	18943300	2009-04-14 22:42:19
1628190475	19562576	2009-04-14 14:49:01
1644357205	27186163	2009-04-16 12:41:10
1647556325	1895452	2009-04-16 20:24:30
1641463133	25943205	2009-04-16 01:57:51
1653725175	33176356	2009-04-17 15:00:04
1629878238	1441262	2009-04-14 18:47:57
1638567460	15009794	2009-04-15 18:58:44
1679138541	16352132	2009-04-20 19:15:36
1629798156	19891417	2009-04-14 18:36:29
1632212518	17204733	2009-04-15 00:10:17
1634988330	48084	2009-04-15 08:04:19
1637902945	15661763	2009-04-15 17:38:09
1633327185	28244606	2009-04-15 02:31:11
1671027210	10615973	2009-04-19 22:10:11
1644581838	32514680	2009-04-16 13:20:03
1646297150	18247846	2009-04-16 17:22:38
1645903881	19923998	2009-04-16 16:42:07
1651653113	17784016	2009-04-17 07:56:05
1632308259	16174155	2009-04-15 00:36:04
1642471413	22126911	2009-04-16 04:30:45
1645887822	10706823	2009-04-16 16:26:04
1647997455	15533657	2009-04-16 21:29:32
1620883556	8471613	2009-04-14 21:07:58
1670205432	17787254	2009-04-20 21:38:07
1634169256	10038927	2009-04-15 04:44:04
1634576433	20583940	2009-04-15 06:09:18
1635905340	8084533	2009-04-15 12:47:30
1631234893	10016525	2009-04-14 21:54:57
1669094115	27335863	2009-04-19 16:56:32
1649772419	16653892	2009-04-17 02:00:37
1628747388	5989333	2009-04-14 16:07:33
1632764018	19232966	2009-04-15 01:14:19
1662510016	13695853	2009-04-18 15:59:08
1635039142	15557685	2009-04-15 12:53:52
1641794368	16206521	2009-04-16 02:44:00
1632036999	17640244	2009-04-15 01:49:57
1631145684	24395546	2009-04-14 21:43:20
1657781484	21951089	2009-04-17 23:30:41
1669460456	24932839	2009-04-19 15:07:42
1630970345	17486874	2009-04-16 00:49:49
1636035998	26679002	2009-04-15 15:24:30
1628301348	9740463	2009-04-14 15:18:03
1637123643	19306190	2009-04-15 15:36:42
1645686979	23053291	2009-04-16 15:58:37
1645212749	21459254	2009-04-16 14:53:20
1633711024	15052886	2009-04-15 03:27:57
1641579569	15008451	2009-04-16 02:13:37
1641795812	31584857	2009-04-16 02:44:15
1623315789	1047122	2009-04-13 22:15:40
1646336110	32269650	2009-04-16 17:28:05
1661796770	12383753	2009-04-18 13:56:36
1645185683	19844798	2009-04-16 14:49:31
1646892260	5513863	2009-04-16 18:46:41
1632861318	16793806	2009-04-15 01:24:47
1628521156	10703563	2009-04-14 15:35:28
1634349584	24149764	2009-04-15 05:19:00
1629782962	15423220	2009-04-14 18:34:16
1631940853	25119216	2009-04-14 23:34:07
1633833209	12783903	2009-04-15 03:46:53
1629977051	15971862	2009-04-14 19:02:05
1642819603	17116313	2009-04-16 05:38:47
1636559534	25857488	2009-04-15 14:17:24
1653050961	5967363	2009-04-17 15:41:22
1636457447	15519112	2009-04-15 14:02:07
1639805744	10868893	2009-04-15 22:07:03
1639237816	17849520	2009-04-15 20:34:28
1637029583	17680947	2009-04-15 17:42:08
1638567204	22773090	2009-04-15 18:58:43
1631123835	16742003	2009-04-14 21:40:27
1633165447	7230973	2009-04-15 02:08:06
1645956173	2001352	2009-04-16 16:35:27
1631372962	24123792	2009-04-14 22:13:33
1678287849	622064	2009-04-20 17:26:32
1644449424	4436972	2009-04-16 12:57:58
1620124513	13396813	2009-04-14 19:22:16
1644599842	18875993	2009-04-16 13:23:01
1646606824	10156500	2009-04-16 18:20:23
1641702342	18746416	2009-04-16 02:45:10
1627721575	16033256	2009-04-14 13:35:44
1642318764	1465742	2009-04-16 04:04:12
1634007583	7148663	2009-04-15 08:42:14
1629690869	24949328	2009-04-14 18:22:21
1629142738	15916053	2009-04-14 17:02:37
1636630404	23135489	2009-04-15 14:29:19
1630111487	18046838	2009-04-15 22:36:29
1646256383	15701439	2009-04-16 17:16:56
1644825869	14317953	2009-04-16 13:58:03
1636259790	15008079	2009-04-15 13:31:41
1644935999	13192943	2009-04-16 14:14:00
1644829366	21964122	2009-04-16 13:58:32
1669798770	17913899	2009-04-19 16:06:55
1659646597	10092344	2009-04-18 04:13:28
1635892403	22125749	2009-04-15 12:25:01
1645641553	16303057	2009-04-16 15:52:29
1632371169	15937744	2009-04-15 00:31:14
1620249747	21558665	2009-04-14 19:39:49
1620979285	14839853	2009-04-14 21:21:03
1639069701	17680947	2009-04-15 22:30:28
1632983293	29016708	2009-04-15 01:42:08
1635326005	31201415	2009-04-15 09:53:13
1645185517	5948383	2009-04-16 14:49:30
1635427021	9190863	2009-04-15 10:25:22
1635009464	17529299	2009-04-15 13:06:20
1627914012	19719667	2009-04-14 14:06:31
1620959209	9690883	2009-04-14 21:18:20
1620010768	31459874	2009-04-14 21:26:48
1636116749	9806693	2009-04-15 13:07:39
1637353959	15689620	2009-04-15 16:08:20
1644407729	10383032	2009-04-16 13:07:40
1655272825	15764627	2009-04-17 18:11:18
1645449078	22510799	2009-04-16 15:26:06
1647202786	16938132	2009-04-16 19:47:17
1646506710	17793038	2009-04-16 18:06:10
1638495812	27898224	2009-04-15 18:48:56
1644023943	8706403	2009-04-16 14:26:35
1639489669	18207629	2009-04-15 21:08:46
1631021165	22403546	2009-04-14 23:44:04
1633372431	19632439	2009-04-15 02:37:44
1630222093	15613059	2009-04-15 22:52:55
1661382998	15459701	2009-04-18 12:17:19
1646270161	328294	2009-04-16 17:20:15
1620050037	26432109	2009-04-14 21:32:07
1658427968	10465416	2009-04-18 01:08:25
1638427805	2176422	2009-04-15 18:39:19
1645148254	27481854	2009-04-16 14:44:12
1632240536	20986820	2009-04-15 00:15:27
1677530999	16355761	2009-04-20 15:53:39
1635054918	19000671	2009-04-15 12:56:43
1677904224	18868003	2009-04-20 16:50:52
1631693575	10560131	2009-04-14 22:58:10
1627858624	14202663	2009-04-14 13:57:52
1632991304	19948523	2009-04-15 01:43:19
1641096143	18649032	2009-04-16 03:28:48
1639670918	10081577	2009-04-15 21:35:26
1636517519	18583014	2009-04-15 14:11:09
1633529381	10148045	2009-04-15 03:00:38
1638412378	16098473	2009-04-15 18:37:03
1640152253	18716825	2009-04-17 02:55:27
1651558591	6739813	2009-04-17 07:28:57
1634899571	27368552	2009-04-15 07:36:47
1630962807	19644583	2009-04-16 00:47:11
1641151318	17395426	2009-04-16 01:14:02
1641526530	23764439	2009-04-16 02:06:12
1635747377	10876442	2009-04-15 11:52:52
1637661676	15350944	2009-04-15 16:51:04
1636055791	8294403	2009-04-15 15:27:16
1645541635	22539795	2009-04-16 15:38:46
1625260761	19370480	2009-04-14 03:25:16
1630193143	19197478	2009-04-15 22:48:38
1631838720	16468935	2009-04-14 23:18:04
1636305552	32265441	2009-04-15 13:54:29
1632934526	21394025	2009-04-15 01:35:08
1636470617	25727150	2009-04-15 14:05:34
1679741787	18831474	2009-04-20 20:29:47
1632795513	22705329	2009-04-15 01:17:02
1636469355	16879442	2009-04-15 14:03:52
1646084738	17429142	2009-04-16 19:14:02
1642693751	18457317	2009-04-16 05:12:12
1645803608	16249525	2009-04-16 16:28:16
1626971891	963382	2009-04-14 10:51:30
1635418260	25673881	2009-04-15 10:22:18
1649476626	602044	2009-04-17 01:18:16
1631003903	14000573	2009-04-14 23:55:38
1645034358	18936968	2009-04-16 16:46:19
1643202486	19072596	2009-04-16 07:46:48
1626562391	15440923	2009-04-14 08:34:44
1653040131	33176356	2009-04-17 15:40:05
1629825163	9290853	2009-04-14 18:40:26
1633110533	16312212	2009-04-15 02:01:50
1634561405	23604655	2009-04-15 06:05:43
1631256966	19996455	2009-04-14 21:57:55
1630931492	12701153	2009-04-16 00:42:35
1662850417	15233688	2009-04-18 16:52:29
1647457769	10722054	2009-04-16 20:10:01
1661223462	17470665	2009-04-18 11:28:57
1638659247	15609333	2009-04-15 19:11:54
1630225326	16803622	2009-04-15 22:53:16
1647498038	1891522	2009-04-16 20:16:08
1644958855	18970671	2009-04-16 14:17:15
1641885167	21228098	2009-04-16 02:57:23
1647881470	10706018	2009-04-16 21:11:43
1632337712	17047707	2009-04-15 00:26:59
1639208352	25073340	2009-04-15 20:44:03
1634171000	6520983	2009-04-15 04:44:39
1638829582	15218393	2009-04-15 19:36:48
1633005173	23183295	2009-04-15 04:32:16
1642170076	27039597	2009-04-16 03:41:52
1629549524	32157376	2009-04-14 18:00:26
1620017888	16897697	2009-04-14 21:26:25
1641382517	21845805	2009-04-16 01:46:51
1635038622	21673793	2009-04-15 12:53:46
1633200466	822564	2009-04-15 02:28:50
1652097057	25991556	2009-04-17 13:38:59
1645064936	10046613	2009-04-16 16:50:36
1647106241	15485921	2009-04-16 19:32:47
1646677163	27637360	2009-04-16 18:16:10
1649213013	23759889	2009-04-17 00:39:48
1620984078	21726448	2009-04-14 21:21:53
1642337375	16465396	2009-04-16 04:07:19
1631389795	17378493	2009-04-14 22:15:51
1633200771	25916677	2009-04-15 02:28:52
1642094263	17659853	2009-04-16 06:47:10
1633308015	20800383	2009-04-15 02:43:10
1631443071	31828192	2009-04-14 22:23:13
1654482612	15108166	2009-04-17 16:33:11
1637128297	24064450	2009-04-15 15:37:21
1644393520	16527007	2009-04-16 12:47:56
1628229638	14490163	2009-04-14 14:53:17
1635168143	21614878	2009-04-15 09:01:45
1652270057	810311	2009-04-17 11:01:26
1635640074	1393872	2009-04-15 11:29:18
1631353470	6800053	2009-04-14 22:10:53
1641257792	818106	2009-04-16 01:29:08
1641951622	27238225	2009-04-16 03:07:03
1636798365	19835642	2009-04-15 14:51:32
1636966638	16215664	2009-04-15 15:14:46
1642116107	26084224	2009-04-16 03:31:45
1632941683	10195157	2009-04-15 01:36:09
1628690982	9216913	2009-04-14 16:01:02
1638181013	27459543	2009-04-15 18:04:11
1646346683	16430780	2009-04-16 17:29:34
1639143292	23202840	2009-04-15 20:21:12
1676687961	15195240	2009-04-20 14:04:53
1641390582	19288900	2009-04-16 01:49:19
1631135090	10866423	2009-04-14 21:42:03
1647333039	23923343	2009-04-16 19:52:00
1620425526	19745555	2009-04-14 20:05:21
1635196959	18316606	2009-04-15 09:11:04
1633826536	15777097	2009-04-15 03:45:49
1626342064	15366329	2009-04-14 07:26:30
1631228932	24670508	2009-04-14 21:54:07
1633217795	19898724	2009-04-15 02:15:33
1620017259	24238402	2009-04-14 21:26:22
1638402473	26695610	2009-04-15 18:49:51
1663433058	622064	2009-04-18 18:21:23
1633938171	16813906	2009-04-15 04:03:39
1635397450	15868105	2009-04-15 10:15:31
1620591540	18678446	2009-04-14 20:28:32
1636030180	24920491	2009-04-15 15:25:04
1633101965	13766343	2009-04-15 02:13:15
1641804316	19317809	2009-04-16 03:00:11
1636572269	29228394	2009-04-15 14:19:13
1675964044	15603048	2009-04-20 12:08:57
1620430387	20323451	2009-04-14 20:07:30
1632280308	16043587	2009-04-15 00:20:44
1635646931	25343725	2009-04-15 11:28:11
1633705931	10628217	2009-04-15 03:42:35
1647857441	22873467	2009-04-16 21:08:07
1631822384	22096141	2009-04-14 23:15:45
1631203169	24376407	2009-04-14 22:03:57
1631784509	15297640	2009-04-14 23:10:23
1647679517	7237653	2009-04-16 20:42:38
1635843707	23280784	2009-04-15 12:14:43
1648931703	27983609	2009-04-16 23:57:24
1626317867	17117784	2009-04-14 07:19:14
1630304973	22459040	2009-04-15 23:19:12
1620291039	16982411	2009-04-14 19:45:55
1648500247	22810542	2009-04-16 23:08:17
1633431920	18215767	2009-04-15 02:46:26
1629751255	16964048	2009-04-14 18:29:44
1630147131	9249113	2009-04-15 22:41:50
1633796508	14130813	2009-04-15 03:41:07
1637178157	5086763	2009-04-15 15:44:21
1648200589	22795138	2009-04-16 22:22:36
1638889999	15340848	2009-04-15 19:45:34
1634023239	18555184	2009-04-15 08:15:17
1633259050	16060386	2009-04-15 02:21:35
1632034153	18443092	2009-04-15 01:49:30
1631641400	9900093	2009-04-14 22:50:51
1645230246	19982136	2009-04-16 14:57:10
1648198401	22403195	2009-04-16 22:03:07
1629036208	10963122	2009-04-14 19:10:16
1646214648	25294564	2009-04-16 17:11:07
1637599542	23553146	2009-04-15 16:42:25
1644976207	24064450	2009-04-16 14:19:45
1648166713	17175987	2009-04-16 21:57:48
1628162495	15826716	2009-04-14 14:43:28
1676834457	15186616	2009-04-20 14:24:48
1631488712	4909052	2009-04-14 22:29:24
1627012009	5549013	2009-04-14 14:21:21
1633318544	15693561	2009-04-15 02:29:59
1642773262	3052492	2009-04-16 05:28:44
1630135019	12743453	2009-04-15 22:40:10
1632783463	14612903	2009-04-15 01:15:58
1620024200	27054601	2009-04-14 21:27:19
1624677389	15437964	2009-04-14 01:53:12
1661757311	32730918	2009-04-18 13:48:39
1656293202	15293629	2009-04-17 20:15:42
1635996887	10390313	2009-04-15 12:45:54
1632514744	10052037	2009-04-15 00:49:14
1647908824	18733406	2009-04-16 21:31:13
1648827431	15109443	2009-04-16 23:41:11
1632138324	18509661	2009-04-15 00:00:16
1664586679	15452774	2009-04-18 21:22:04
1642530846	650784	2009-04-16 04:43:23
1646843721	15721469	2009-04-16 18:39:51
1641757020	21298768	2009-04-16 02:38:51
1634188464	18983233	2009-04-15 04:47:40
1634292569	18858684	2009-04-15 05:07:42
1643903833	10942356	2009-04-16 11:22:49
1638484214	18920406	2009-04-15 18:47:17
1635121878	17757325	2009-04-15 08:46:57
1636147766	7999833	2009-04-15 13:13:06
1634218117	27804031	2009-04-15 04:53:18
1634391058	18109282	2009-04-15 05:27:53
1631483499	19802620	2009-04-14 22:28:42
1633992034	22339638	2009-04-15 04:12:40
1644371930	14754453	2009-04-16 12:43:55
1646067373	18952074	2009-04-16 19:11:27
1641828547	23293574	2009-04-16 02:48:56
1629163056	14195713	2009-04-14 17:05:34
1631236475	22091414	2009-04-14 21:55:12
1633188718	22474256	2009-04-15 02:11:22
1631232797	16905547	2009-04-14 21:54:40
1665172010	10919844	2009-04-18 22:57:53
1624039404	16938602	2009-04-14 02:48:14
1636834242	28114013	2009-04-15 14:56:29
1648246931	16469095	2009-04-16 22:11:21
1633707999	17427097	2009-04-15 03:42:57
1644547417	23681859	2009-04-16 13:14:20
1676167842	17794490	2009-04-20 12:46:25
1637645363	10567082	2009-04-15 16:48:49
1635990394	18261918	2009-04-15 12:46:33
1635384744	15104543	2009-04-15 10:11:28
1634185771	16557435	2009-04-15 04:47:08
1676955106	11396263	2009-04-20 14:40:35
1638463005	15855998	2009-04-15 18:44:30
1634671054	27079853	2009-04-15 06:33:15
1620121928	14592533	2009-04-14 19:21:53
1636076296	15588504	2009-04-15 15:30:09
1627920691	8500393	2009-04-14 14:08:55
1649634333	16956804	2009-04-17 01:41:03
1636334371	18401204	2009-04-15 13:43:35
1638229953	15617332	2009-04-15 18:11:05
1645005858	13256053	2009-04-16 16:56:17
1632056268	15386171	2009-04-15 01:52:43
1643728102	10595127	2009-04-16 10:02:54
1631525598	17484194	2009-04-14 22:34:27
1630424121	19093674	2009-04-15 23:22:01
1662338370	19322740	2009-04-18 15:29:21
1630195195	10539884	2009-04-15 22:48:55
1645287243	19174229	2009-04-16 15:03:32
1648318337	17673729	2009-04-16 22:23:58
1638521296	18939089	2009-04-15 18:52:26
1639923216	1587302	2009-04-15 22:09:33
1651660165	1327682	2009-04-17 08:00:51
1620997141	17175801	2009-04-14 21:23:34
1634010299	19177331	2009-04-15 08:14:25
1636738178	10159303	2009-04-15 14:43:09
1636274651	18973402	2009-04-15 13:34:06
1630145905	16189791	2009-04-15 22:41:40
1636604551	19321588	2009-04-15 14:38:25
1637781743	24757612	2009-04-15 17:07:16
1642573905	15718678	2009-04-16 04:49:32
1633704344	22940865	2009-04-15 03:42:21
1634697408	22842157	2009-04-15 06:39:59
1637576400	26750732	2009-04-15 16:39:13
1638248153	10313658	2009-04-15 18:13:40
1633759642	797919	2009-04-15 03:35:13
1620490146	15578141	2009-04-14 20:16:09
1636870996	23914169	2009-04-15 15:02:50
1631387641	16331201	2009-04-14 22:15:34
1620139409	15033778	2009-04-14 19:24:21
1657938172	25670209	2009-04-17 23:53:43
1620613385	12887793	2009-04-14 20:31:22
1620146570	17903276	2009-04-14 19:25:23
1642416474	1539772	2009-04-16 04:20:55
1631303369	15149823	2009-04-14 22:17:40
1638468927	16289876	2009-04-15 18:45:11
1676158948	22470428	2009-04-20 12:44:53
1628582206	16298489	2009-04-14 15:44:16
1645380525	17936818	2009-04-16 15:17:50
1648939952	12557673	2009-04-16 23:58:41
1631059971	15137353	2009-04-14 23:49:29
1644970715	22776381	2009-04-16 14:20:22
1633684721	2068542	2009-04-15 03:23:43
1640723752	19153341	2009-04-17 04:23:53
1641488127	25370564	2009-04-16 02:01:05
1636411958	1205172	2009-04-15 13:55:26
1631000052	16455796	2009-04-14 23:56:33
1631430584	9722763	2009-04-14 22:22:45
1636379101	16136107	2009-04-15 13:50:29
1652825909	22667370	2009-04-17 12:58:04
1633028906	22842157	2009-04-15 04:18:52
1631927643	22239865	2009-04-14 23:30:49
1656152324	15382469	2009-04-17 19:59:01
1630190852	16766990	2009-04-15 22:49:48
1668423196	18273944	2009-04-19 10:19:21
1620085205	25211356	2009-04-14 21:35:25
1654018432	4022342	2009-04-17 17:39:42
1635279219	10564123	2009-04-15 09:37:34
1637086736	18313254	2009-04-15 17:50:31
1641305018	17433058	2009-04-16 01:50:03
1650611675	22820677	2009-04-18 07:51:22
1638629163	15049205	2009-04-15 19:07:17
1637250718	22716632	2009-04-15 15:55:45
1649682235	22795138	2009-04-17 01:47:51
1633813237	18318223	2009-04-15 03:43:46
1645389388	23779953	2009-04-16 15:17:40
1677714382	29267773	2009-04-20 16:14:46
1631129204	10418319	2009-04-14 21:41:10
1633675803	15567366	2009-04-15 03:22:21
1652905229	14019203	2009-04-17 13:25:36
1631829685	1332162	2009-04-14 23:16:46
1624017074	18437157	2009-04-14 02:44:56
1620909237	17095073	2009-04-14 21:25:16
1620909238	18820975	2009-04-14 21:25:16
1637230333	5450783	2009-04-15 15:52:56
1631247903	15023410	2009-04-14 21:56:42
1644311713	22940749	2009-04-16 12:32:16
1634220203	23717054	2009-04-15 04:55:44
1620038963	26602070	2009-04-14 21:29:15
1631457372	32277997	2009-04-14 22:25:04
1629447810	15348179	2009-04-14 17:45:48
1652907991	31577874	2009-04-17 13:26:01
1636385415	16850777	2009-04-15 13:51:23
1633023803	17680947	2009-04-15 04:17:57
1620024645	19435280	2009-04-14 21:27:22
1653864599	18043221	2009-04-17 15:17:16
1656058643	14674353	2009-04-17 21:51:41
1645495053	17028970	2009-04-16 15:32:28
1647948850	8818323	2009-04-16 21:21:57
1634050080	12808133	2009-04-15 08:27:08
1633372951	21461721	2009-04-15 02:37:47
1620071480	19177616	2009-04-14 21:33:33
1637897971	18967898	2009-04-15 17:23:20
1635856319	7460393	2009-04-15 12:17:22
1645661023	15494332	2009-04-16 15:55:17
1662298470	20622233	2009-04-18 15:22:44
1628709880	12441403	2009-04-14 16:16:28
1633490830	16694211	2009-04-15 02:56:34
1636078577	15454085	2009-04-15 15:30:26
1628151884	1080302	2009-04-14 14:41:54
1629687719	15589814	2009-04-14 18:20:24
1635288193	19097445	2009-04-15 09:40:35
1673600508	6074673	2009-04-20 03:23:03
1652239222	13400993	2009-04-17 10:50:20
1645361554	16904637	2009-04-16 15:13:51
1643351032	21630315	2009-04-16 08:01:48
1639588684	1649242	2009-04-15 21:22:40
1636112738	26912691	2009-04-15 13:06:56
1635786476	21667146	2009-04-15 12:01:48
1634189128	11360313	2009-04-15 04:47:45
1634842136	17830558	2009-04-15 07:19:42
1645668053	7904993	2009-04-16 15:56:13
1630667123	24977262	2009-04-16 00:02:30
1651771743	14206113	2009-04-17 08:31:08
1643935433	15854845	2009-04-16 11:04:27
1642519300	16338952	2009-04-16 04:39:27
1628046665	9943913	2009-04-14 16:49:26
1634085495	28165905	2009-04-15 08:34:53
1645953564	12727313	2009-04-16 16:35:04
1639145386	17834864	2009-04-15 20:21:28
1628115472	7507823	2009-04-14 14:36:33
1632287697	15973268	2009-04-15 00:20:23
1647365972	5009503	2009-04-16 19:56:42
1645445349	15342481	2009-04-16 15:25:27
1635368167	1327682	2009-04-15 10:06:04
1644317045	14701993	2009-04-16 12:33:30
1633829457	22720675	2009-04-15 03:46:16
1648514002	8896163	2009-04-16 22:54:12
1620965149	20200322	2009-04-14 21:19:09
1631843897	17229977	2009-04-14 23:18:50
1637137566	17448522	2009-04-15 15:38:38
1651717067	16096208	2009-04-17 08:14:56
1629937486	15413966	2009-04-14 18:56:28
1635053141	13492743	2009-04-15 12:56:24
1636184065	22818630	2009-04-15 13:19:24
1638709634	18451310	2009-04-15 19:33:53
1631756375	17678354	2009-04-14 23:06:31
1631841420	18615131	2009-04-14 23:18:28
1676649822	31743023	2009-04-20 13:59:46
1643417310	22647671	2009-04-16 08:22:11
1645255740	797047	2009-04-16 14:59:21
1644077555	19246823	2009-04-16 14:34:11
1627863466	15673115	2009-04-14 13:58:40
1650994532	17820607	2009-04-18 10:05:46
1652722565	17892480	2009-04-17 12:40:33
1635538535	15204333	2009-04-15 10:58:37
1677084440	15305964	2009-04-20 17:00:49
1653106819	19620568	2009-04-17 13:54:04
1634493852	15585159	2009-04-15 05:49:55
1634066839	29827774	2009-04-15 08:28:58
1641468084	24641183	2009-04-16 01:58:41
1639207760	11967983	2009-04-15 20:43:59
1648634772	10438418	2009-04-16 23:11:53
1653547830	22055164	2009-04-17 14:37:56
1645905116	22834511	2009-04-16 16:42:16
1646763217	26953499	2009-04-16 18:28:29
1635386383	48084	2009-04-15 10:12:00
1620028448	16759947	2009-04-14 21:27:52
1635709486	31706942	2009-04-15 12:07:04
1636612550	17780897	2009-04-15 14:25:14
1636263352	11048743	2009-04-15 13:32:16
1652965990	18697739	2009-04-17 13:19:48
1632460183	15670374	2009-04-15 00:43:59
1637119726	25057876	2009-04-15 15:36:11
1638617609	31579055	2009-04-15 19:05:36
1630387968	32433912	2009-04-15 23:16:42
1629214349	25677449	2009-04-14 17:12:42
1643400721	16267135	2009-04-16 08:52:17
1644540310	19056900	2009-04-16 13:14:50
1654273971	17246703	2009-04-17 16:07:23
1620586211	17605252	2009-04-14 20:27:49
1638842818	15107411	2009-04-15 19:38:45
1636135581	13511993	2009-04-15 13:10:58
1662271959	6669903	2009-04-18 15:18:22
1646703611	16752938	2009-04-16 18:34:08
1627870274	6545643	2009-04-14 14:01:11
1633439475	23389095	2009-04-15 02:47:33
1644183344	27281564	2009-04-16 12:05:40
1634022973	8804353	2009-04-15 08:15:14
1647132085	14459	2009-04-16 19:21:29
1635563393	22457023	2009-04-15 11:05:20
1631337610	7904993	2009-04-14 22:08:40
1641311547	16870121	2009-04-16 01:36:50
1620167882	8764523	2009-04-14 19:28:22
1633391720	16230544	2009-04-15 02:40:33
1630121281	17414668	2009-04-15 22:37:59
1645353625	15138383	2009-04-16 15:12:47
1630172764	1327682	2009-04-15 22:45:37
1645263540	25119316	2009-04-16 15:00:21
1675015734	8402613	2009-04-20 12:18:48
1635083808	8016063	2009-04-15 13:01:45
1642916963	11410203	2009-04-16 06:01:18
1634627678	19031942	2009-04-15 06:22:01
1648946173	18672025	2009-04-16 23:59:38
1635054929	12111173	2009-04-15 12:56:43
1629465434	13795103	2009-04-14 17:48:23
1644865078	15463645	2009-04-16 14:03:47
1638241096	17212568	2009-04-15 18:12:49
1635633461	18100133	2009-04-15 11:24:39
1638910279	15959957	2009-04-15 19:49:57
1631596023	31007433	2009-04-14 22:44:29
1637826795	20309182	2009-04-15 17:13:30
1653564527	33176356	2009-04-17 14:40:05
1620015651	16051715	2009-04-14 21:26:07
1644271676	21907111	2009-04-16 12:24:26
1645236457	15918655	2009-04-16 14:56:38
1632075500	15055376	2009-04-15 01:55:28
1649100991	17344438	2009-04-17 00:39:21
1638450308	15519909	2009-04-15 18:43:57
1631820403	16725449	2009-04-14 23:16:56
1678667016	15880584	2009-04-20 18:15:44
1636113136	23693244	2009-04-15 13:07:00
1644339907	22334766	2009-04-16 12:37:50
1633862283	15697009	2009-04-15 03:51:33
1636254368	8704983	2009-04-15 13:30:49
1651738999	24826464	2009-04-17 08:21:18
1673442039	8272713	2009-04-20 02:43:55
1645012224	11278213	2009-04-16 16:43:15
1620039091	15485337	2009-04-14 21:29:22
1643916707	18324607	2009-04-16 10:59:38
1634663115	31518303	2009-04-15 06:30:59
1635056064	32409432	2009-04-15 12:57:07
1653491676	23741774	2009-04-17 14:30:56
1635231078	16315791	2009-04-15 09:22:19
1645728916	17469777	2009-04-16 16:04:08
1654166760	1368262	2009-04-17 15:54:23
1636803655	22357646	2009-04-15 15:05:59
1629436357	31350186	2009-04-14 17:44:08
1633124405	17941505	2009-04-15 02:02:23
1620089815	22168542	2009-04-14 21:36:00
1636552761	26287260	2009-04-15 14:16:22
1637596589	32555033	2009-04-15 16:42:02
1636118587	18482622	2009-04-15 13:07:57
1620023968	16145443	2009-04-14 21:27:16
1636088530	15618181	2009-04-15 15:31:50
1650938089	9946963	2009-04-18 09:45:08
1620009851	16740741	2009-04-14 21:38:35
1642074001	25171163	2009-04-16 06:41:57
1649698563	11862933	2009-04-17 01:50:09
1646320284	941992	2009-04-16 17:27:17
1637395572	10329211	2009-04-15 16:14:07
1646696513	23564178	2009-04-16 18:18:54
1636425092	16546476	2009-04-15 13:57:34
1651887818	10073439	2009-04-17 09:05:28
1649320002	24425632	2009-04-17 00:57:16
1648290885	24208715	2009-04-16 22:20:56
1643380251	18637295	2009-04-16 08:13:43
1645907268	17750797	2009-04-16 16:42:34
1637740499	23854903	2009-04-15 17:02:58
1638515271	13726693	2009-04-15 18:51:38
1648339196	23075069	2009-04-16 22:27:26
1649284291	20061989	2009-04-17 00:50:18
1630184428	17417720	2009-04-15 22:47:21
1645922842	59864	2009-04-16 16:30:53
1635977901	19421889	2009-04-15 12:42:11
1630783768	19192693	2009-04-16 00:20:18
1633391460	21011800	2009-04-15 02:40:31
1637507079	19145825	2009-04-15 16:43:39
1636684779	19075384	2009-04-15 14:35:34
1647947536	5568	2009-04-16 21:21:45
1637509420	7223973	2009-04-15 16:43:49
1626924332	16634119	2009-04-14 10:36:53
1634779142	23568714	2009-04-15 07:01:41
1642852056	11410203	2009-04-16 05:46:14
1631147311	25565581	2009-04-14 21:43:33
1636202863	13623303	2009-04-15 13:38:38
1620473877	1624312	2009-04-14 20:12:22
1632285311	16494427	2009-04-15 00:20:03
1630487246	22134931	2009-04-15 23:31:32
1635984074	3576742	2009-04-15 12:43:36
1631494293	6952413	2009-04-14 22:30:09
1631614227	6834143	2009-04-14 22:46:53
1631343678	18579469	2009-04-14 22:09:29
1638828022	10577884	2009-04-15 19:36:42
1638462535	5574853	2009-04-15 18:44:16
1634512289	21779928	2009-04-15 05:54:16
1653313065	22058864	2009-04-17 14:08:11
1632639322	22567186	2009-04-15 01:01:17
1645961244	12259713	2009-04-16 16:36:10
1627864574	2168302	2009-04-14 13:58:51
1633843929	27952110	2009-04-15 03:48:37
1628154294	19740214	2009-04-14 14:42:15
1631131177	27895069	2009-04-14 21:41:25
1633562119	24021860	2009-04-15 03:05:21
1625403158	4718002	2009-04-14 04:06:16
1631414329	25188669	2009-04-14 22:19:10
1673925493	2266312	2009-04-20 03:56:22
1620909571	28447585	2009-04-14 21:25:17
1652535040	11192973	2009-04-17 12:03:46
1639504456	16975750	2009-04-15 21:24:52
1634787763	6730	2009-04-15 07:04:04
1648506829	15052156	2009-04-16 23:07:47
1631699435	23988420	2009-04-14 22:58:59
1653761021	18735436	2009-04-17 15:04:30
1662445318	17752365	2009-04-18 15:46:50
1634671290	28284662	2009-04-15 06:33:04
1633611188	12029663	2009-04-15 03:12:33
1654454008	17382791	2009-04-17 16:29:55
1636670621	15429582	2009-04-15 14:35:00
1620960236	6656843	2009-04-14 21:19:48
1635132413	15200347	2009-04-15 08:50:24
1633466397	25230957	2009-04-15 02:51:32
1678584279	16367225	2009-04-20 18:04:49
1629954877	2908122	2009-04-14 18:58:57
1636250965	25857488	2009-04-15 13:31:52
1647651880	17338930	2009-04-16 20:38:35
1640687231	24374407	2009-04-17 04:17:36
1628169812	15462406	2009-04-14 14:44:31
1633814969	21625504	2009-04-15 03:44:00
1636326126	16312558	2009-04-15 13:42:18
1638179460	15315550	2009-04-15 18:03:49
1644336794	19319510	2009-04-16 12:37:12
1637200353	20024016	2009-04-15 16:02:27
1637650951	16457235	2009-04-15 16:50:57
1644755907	25238865	2009-04-16 13:47:28
1644492281	23873625	2009-04-16 13:05:04
1646869485	19190823	2009-04-16 18:43:27
1635292491	21224296	2009-04-15 09:42:00
1644489333	18488210	2009-04-16 13:04:32
1631182560	17809530	2009-04-14 21:48:01
1620026217	16523535	2009-04-14 21:27:34
1634935036	14313833	2009-04-15 07:48:02
1676183681	16382097	2009-04-20 12:49:09
1620992605	17808843	2009-04-14 21:22:56
1643415587	16669209	2009-04-16 08:21:37
1636547577	5986113	2009-04-15 14:15:38
1629349233	16113949	2009-04-14 17:31:36
1634537949	16025068	2009-04-15 06:00:16
1631086528	19620568	2009-04-14 23:53:09
1632421789	16842439	2009-04-15 00:37:52
1633852828	28689773	2009-04-15 03:50:03
1635172589	32445635	2009-04-15 09:03:08
1635940477	16998494	2009-04-15 12:36:39
1647490637	15603655	2009-04-16 20:16:21
1644440575	25840485	2009-04-16 12:58:09
1645249669	18820378	2009-04-16 14:58:30
1661217973	17470665	2009-04-18 11:27:01
1642497511	15574262	2009-04-16 04:35:26
1636219976	19616371	2009-04-15 13:25:13
1633337126	6693123	2009-04-15 02:32:34
1631233453	18512683	2009-04-14 21:54:41
1635577289	17222145	2009-04-15 11:09:19
1653525253	16045820	2009-04-17 14:35:05
1636348746	17989786	2009-04-15 13:45:48
1676685851	14427893	2009-04-20 14:04:35
1634918095	21186881	2009-04-15 07:42:48
1651581507	12189463	2009-04-17 07:35:25
1620963687	19152619	2009-04-14 21:18:57
1651635608	19860787	2009-04-17 07:51:07
1643720175	10595127	2009-04-16 10:03:31
1643365811	13232973	2009-04-16 08:06:02
1647221769	17369352	2009-04-16 19:35:06
1634469542	8789413	2009-04-15 05:44:28
1676349681	10938337	2009-04-20 13:15:51
1632014693	15103402	2009-04-15 01:46:41
1631389034	14465433	2009-04-14 22:15:55
1633879994	31063827	2009-04-15 03:54:21
1638921120	25813524	2009-04-15 19:50:03
1636785280	17565525	2009-04-15 14:49:43
1636473058	29342904	2009-04-15 14:04:35
1633828440	12174423	2009-04-15 03:46:07
1636559358	16359505	2009-04-15 14:17:21
1627062134	48084	2009-04-14 14:28:41
1627848034	10976014	2009-04-14 13:56:20
1632419637	19308438	2009-04-15 00:37:31
1637440915	18831474	2009-04-15 16:21:44
1638841457	23165191	2009-04-15 19:38:33
1633403733	10862262	2009-04-15 02:57:00
1638468978	18996169	2009-04-15 18:45:10
1643644638	10713371	2009-04-16 09:35:34
1645412942	16579029	2009-04-16 15:20:56
1620602239	31346530	2009-04-14 20:43:18
1652227092	16944586	2009-04-17 10:47:14
1649459043	6224213	2009-04-17 01:15:47
1628074839	828768	2009-04-14 16:53:19
1645994388	15438467	2009-04-16 16:40:47
1647227488	17639919	2009-04-16 19:35:59
1643937089	17369673	2009-04-16 11:05:11
1633308407	16992916	2009-04-15 02:43:05
1638528671	17560162	2009-04-15 18:53:26
1633740769	17788083	2009-04-15 03:33:51
1631802318	16547086	2009-04-14 23:27:13
1654701254	15416024	2009-04-17 17:12:31
1633180433	31797818	2009-04-15 02:11:36
1642442316	19582323	2009-04-16 04:25:33
1635134292	21237989	2009-04-15 08:51:02
1638321373	8654153	2009-04-15 18:24:06
1644275980	27337035	2009-04-16 12:25:17
1638687114	23187660	2009-04-15 19:16:05
1634935472	31306646	2009-04-15 07:47:51
1647249575	25283156	2009-04-16 19:39:22
1631346857	25200415	2009-04-14 22:09:58
1636967850	5018253	2009-04-15 15:14:55
1644794867	18118143	2009-04-16 13:53:23
1644562663	10390313	2009-04-16 13:16:48
1661766301	19830238	2009-04-18 13:50:29
1629542327	12604813	2009-04-14 17:59:31
1620385444	15465227	2009-04-14 19:59:41
1648391486	18080135	2009-04-16 22:35:43
1644995028	10152905	2009-04-16 14:22:34
1647235254	16421571	2009-04-16 19:37:13
1640446458	829548	2009-04-17 03:39:19
1632373899	25227811	2009-04-15 00:31:35
1629580348	18962303	2009-04-14 18:06:17
1630140229	23199775	2009-04-15 22:42:18
1635946023	16472957	2009-04-15 12:35:58
1620987624	23520364	2009-04-14 21:22:13
1644777295	16245253	2009-04-16 13:50:43
1639790165	15519504	2009-04-15 21:52:12
1635902896	24865528	2009-04-15 12:47:03
1630182142	8382293	2009-04-15 22:47:02
1645859466	15281867	2009-04-16 16:22:08
1634697656	21348268	2009-04-15 06:40:01
1633802668	9714083	2009-04-15 03:58:04
1649925796	25687313	2009-04-17 02:22:23
1647362083	23923343	2009-04-16 19:56:17
1636738503	31043302	2009-04-15 14:43:12
1633663274	24513142	2009-04-15 03:20:25
1645956734	19776805	2009-04-16 16:35:30
1637372757	10435061	2009-04-15 16:10:58
1636200012	21686614	2009-04-15 13:39:55
1679975741	7556023	2009-04-20 20:58:16
1646889953	15245719	2009-04-16 18:46:21
1642466364	17186921	2009-04-16 04:29:56
1631426356	19281875	2009-04-14 22:20:49
1652011406	19014294	2009-04-17 13:26:32
1646416605	27340938	2009-04-16 17:39:27
1646673139	15444983	2009-04-16 18:15:37
1632273548	27981674	2009-04-15 00:18:33
1637526813	27130012	2009-04-15 16:32:10
1644330280	10771068	2009-04-16 12:37:54
1620002460	27707075	2009-04-14 21:37:38
1636258993	18158340	2009-04-15 13:31:34
1637142928	15363074	2009-04-15 15:39:25
1633039227	16568566	2009-04-15 04:20:39
1633209942	18747669	2009-04-15 02:28:45
1641416573	24018815	2009-04-16 01:51:30
1645149265	15435927	2009-04-16 14:44:21
1635052667	2506722	2009-04-15 12:56:18
1638158095	23621102	2009-04-15 18:00:57
1664904811	12212963	2009-04-18 22:30:05
1638279293	16895366	2009-04-15 18:18:04
1631791286	17319931	2009-04-14 23:11:19
1630717372	16294316	2009-04-16 00:10:18
1645179176	29244315	2009-04-16 14:48:36
1633045670	25763781	2009-04-15 04:21:46
1634172275	19957055	2009-04-15 04:44:41
1651151814	19280184	2009-04-17 05:52:49
1620282310	14796963	2009-04-14 19:44:30
1635241727	18574771	2009-04-15 09:25:32
1645111391	19107330	2009-04-16 14:38:59
1643341638	820911	2009-04-16 07:58:53
1639401985	14237843	2009-04-15 21:10:30
1633076913	27061433	2009-04-15 04:27:21
1644836942	17641916	2009-04-16 13:59:42
1634997957	17279471	2009-04-15 08:07:21
1633543033	714624	2009-04-15 03:02:46
1627547662	15291426	2009-04-14 13:05:52
1644524665	17319046	2009-04-16 13:10:31
1631031355	1773222	2009-04-14 23:45:27
1632170739	16079843	2009-04-15 00:05:54
1638850405	29960351	2009-04-15 19:41:20
1620000022	20943040	2009-04-14 21:38:45
1638594165	23438614	2009-04-15 19:02:20
1636466834	19366412	2009-04-15 14:03:29
1632496546	25928522	2009-04-15 00:47:03
1634773866	22086682	2009-04-15 07:00:26
1639336311	28566321	2009-04-15 20:47:50
1668641965	27351944	2009-04-19 11:40:14
1647349822	22337418	2009-04-16 19:54:22
1632859849	3017812	2009-04-15 01:24:35
1642271091	16389694	2009-04-16 03:56:44
1638714694	14892963	2009-04-15 19:20:09
1622316073	19456079	2009-04-13 19:35:11
1639678416	48084	2009-04-15 21:35:06
1633823738	24134337	2009-04-15 03:45:23
1630634754	8278123	2009-04-15 23:56:58
1638757423	5905603	2009-04-15 19:26:23
1646999746	8431813	2009-04-16 19:01:51
1632960957	24735658	2009-04-15 01:40:27
1661492084	15964719	2009-04-18 12:47:22
1644384027	32593552	2009-04-16 12:46:21
1628198337	18336223	2009-04-14 14:48:42
1630135471	19927773	2009-04-15 22:40:07
1631062422	18615131	2009-04-14 23:49:51
1635228597	16869683	2009-04-15 09:21:10
1629186891	5779543	2009-04-14 17:08:48
1620460555	16896885	2009-04-14 20:11:54
1633151601	20896497	2009-04-15 02:06:12
1635621222	706737	2009-04-15 11:21:17
1644962407	26400660	2009-04-16 14:17:45
1638067491	19813120	2009-04-15 20:10:36
1640461622	26138404	2009-04-17 03:41:41
1642762748	10308157	2009-04-16 05:26:25
1641432471	21142797	2009-04-16 01:53:46
1649205460	14136413	2009-04-17 00:53:25
1635778198	26168231	2009-04-15 12:00:05
1647194763	8494993	2009-04-16 19:31:02
1620026416	24232692	2009-04-14 21:27:33
1634148310	22946957	2009-04-15 04:40:12
1630960287	25596495	2009-04-16 00:48:18
1636474653	25402805	2009-04-15 14:04:41
1639047011	16759947	2009-04-15 22:27:22
1638910355	22474510	2009-04-15 19:49:56
1635594182	10361826	2009-04-15 11:13:57
1629708288	16185708	2009-04-14 18:37:58
1633952346	23906336	2009-04-15 04:05:52
1629584105	12604813	2009-04-14 18:05:23
1649043003	18149941	2009-04-17 02:39:31
1636730278	16319637	2009-04-15 14:43:27
1634613018	20524795	2009-04-15 06:18:32
1653468879	18574771	2009-04-17 14:28:10
1676682705	22776381	2009-04-20 14:04:09
1639603510	15517220	2009-04-15 21:38:38
1648801877	770075	2009-04-16 23:52:46
1648891565	15330405	2009-04-16 23:51:08
1628698293	17395426	2009-04-14 16:00:41
1633127840	15970715	2009-04-15 02:02:53
1638566358	17796328	2009-04-15 18:58:35
1643474631	18033570	2009-04-16 08:40:33
1633424387	16228860	2009-04-15 02:45:22
1645410739	17564390	2009-04-16 15:22:00
1653317339	17697107	2009-04-17 14:08:37
1635018906	22512841	2009-04-15 12:50:06
1631762586	910532	2009-04-14 23:07:20
1640433021	18412772	2009-04-17 03:37:23
1644852739	22772713	2009-04-16 14:01:50
1645134026	10181164	2009-04-16 14:42:18
1641563578	15379928	2009-04-16 02:11:21
1648345486	6690533	2009-04-16 22:28:27
1671921513	16612153	2009-04-19 21:49:24
1620978832	16952585	2009-04-14 21:20:57
1645194833	19233833	2009-04-16 14:50:47
1645162253	16172631	2009-04-16 14:46:11
1640416409	12902763	2009-04-17 03:34:39
1634606893	24593997	2009-04-15 06:42:29
1636949238	21748948	2009-04-15 15:12:20
1620033823	22139400	2009-04-14 21:28:32
1645671269	10591022	2009-04-16 15:56:31
1636941622	19286380	2009-04-15 15:11:17
1638477574	22260076	2009-04-15 18:46:22
1620904472	17991116	2009-04-14 21:24:36
1647236902	23628004	2009-04-16 19:37:27
1647620359	915782	2009-04-16 20:35:20
1676259962	21029131	2009-04-20 13:01:46
1649868312	15331582	2009-04-17 02:14:08
1633347916	860732	2009-04-15 02:34:07
1633898316	16635243	2009-04-15 03:57:21
1630904070	18932147	2009-04-16 00:53:33
1644697908	6645433	2009-04-16 13:38:33
1620994410	15976439	2009-04-14 21:23:11
1635948672	15420301	2009-04-15 12:36:17
1631408273	15905124	2009-04-14 22:32:06
1630298506	15212598	2009-04-15 23:03:47
1639479732	48084	2009-04-15 21:07:18
1651708768	16353309	2009-04-17 08:41:34
1630359307	621804	2009-04-15 23:12:31
1627622707	15483225	2009-04-14 13:19:10
1638754672	21360825	2009-04-15 19:25:58
1647195746	11550413	2009-04-16 19:31:11
1631306180	15408524	2009-04-14 22:18:05
1642703104	6888673	2009-04-16 05:35:08
1651670829	19585296	2009-04-17 08:03:52
1648579976	22816155	2009-04-16 23:03:41
1641335516	32697851	2009-04-16 01:40:14
1644804013	12252593	2009-04-16 14:09:30
1651506141	15542667	2009-04-17 07:42:27
1631230185	24119009	2009-04-14 21:55:36
1648411860	18565452	2009-04-16 22:38:48
1620962125	15727584	2009-04-14 21:18:42
1635800624	22518041	2009-04-15 12:28:48
1620371225	16531418	2009-04-14 19:57:39
1620409883	23914169	2009-04-14 20:17:28
1638423789	16272804	2009-04-15 18:38:42
1631751917	17663340	2009-04-14 23:05:54
1637888293	29409607	2009-04-15 17:22:00
1653192814	26766382	2009-04-17 13:52:11
1631200712	16469506	2009-04-14 22:04:58
1661085446	17846925	2009-04-18 14:47:37
1620067858	15622062	2009-04-14 21:33:05
1634688737	25953276	2009-04-15 06:37:36
1675987738	12542173	2009-04-20 12:13:22
1635390283	19914439	2009-04-15 10:16:26
1636643181	21217098	2009-04-15 14:29:42
1635253259	18097857	2009-04-15 09:29:27
1633745932	15857409	2009-04-15 03:33:07
1636932229	5984983	2009-04-15 15:10:02
1636315595	18030662	2009-04-15 13:40:36
1638722236	19895227	2009-04-15 19:21:15
1647953567	20035510	2009-04-16 21:22:43
1663028977	6669903	2009-04-18 19:53:51
1643672581	10693781	2009-04-16 09:44:58
1642106647	10961566	2009-04-16 03:45:52
1648701883	10383012	2009-04-16 23:37:21
1642464994	24118178	2009-04-16 04:29:40
1627971926	16468985	2009-04-14 14:15:11
1633809099	19099545	2009-04-15 03:59:16
1646166123	10697891	2009-04-16 17:04:22
1631749279	13795103	2009-04-14 23:05:32
1639565997	16759947	2009-04-15 21:19:31
1620081435	17238242	2009-04-14 21:34:53
1636537819	23326217	2009-04-15 14:14:13
1633193999	16709795	2009-04-15 02:12:08
1637019057	22351858	2009-04-15 17:40:40
1639494513	19062237	2009-04-15 21:09:28
1629870152	1429412	2009-04-14 18:48:14
1670272287	18315620	2009-04-20 21:33:57
1648867037	23282252	2009-04-16 23:47:28
1639236826	28569460	2009-04-15 20:34:20
1630769258	19182016	2009-04-16 00:18:05
1620048443	17965475	2009-04-14 21:30:29
1655241834	18113656	2009-04-17 18:07:25
1635971631	25938667	2009-04-15 12:40:54
1628194046	7231223	2009-04-14 14:48:13
1636274148	10607262	2009-04-15 13:34:01
1644946388	19571312	2009-04-16 14:15:28
1631315217	18491413	2009-04-14 22:05:33
1636194307	7256113	2009-04-15 13:20:58
1631490047	32358859	2009-04-14 22:31:02
1631084393	21461679	2009-04-14 23:52:51
1636440579	9822623	2009-04-15 14:01:06
1649244131	17480228	2009-04-17 00:44:17
1635121306	16928037	2009-04-15 08:46:47
1620181923	23669836	2009-04-14 19:30:19
1636169983	19000671	2009-04-15 13:16:48
1620019988	23563162	2009-04-14 21:26:44
1648589159	22810542	2009-04-16 23:05:07
1646955630	26299689	2009-04-16 18:55:42
1628288731	16642016	2009-04-14 15:01:40
1620669423	21314574	2009-04-14 20:38:46
1657902425	15643421	2009-04-18 00:03:12
1637371529	11400733	2009-04-15 16:10:48
1646289593	15163324	2009-04-16 17:21:31
1620758234	17663890	2009-04-14 20:50:52
1632869509	15667018	2009-04-15 01:25:54
1676668770	14976733	2009-04-20 14:02:13
1646821061	24230684	2009-04-16 18:36:46
1675118568	9370513	2009-04-20 08:18:09
1631583386	19751914	2009-04-14 22:42:29
1637636524	3358772	2009-04-15 16:47:35
1629480669	15820789	2009-04-14 17:52:02
1648868178	18434100	2009-04-16 23:47:30
1636298845	19119916	2009-04-15 13:38:00
1634364831	17825479	2009-04-15 05:22:05
1647414327	24932949	2009-04-16 20:03:35
1645846329	13633	2009-04-16 16:20:18
1646736652	13781923	2009-04-16 18:24:38
1630781185	15701924	2009-04-16 00:19:58
1630364757	15575091	2009-04-15 23:13:20
1638889894	5518633	2009-04-15 19:45:33
1676297361	18340478	2009-04-20 13:07:44
1638772441	25491173	2009-04-15 19:28:32
1637479370	28564084	2009-04-15 16:25:41
1648291724	691024	2009-04-16 22:19:23
1637824505	6735933	2009-04-15 17:13:11
1643128034	19506915	2009-04-16 06:56:55
1630146818	17330776	2009-04-15 22:41:47
1644716676	11756253	2009-04-16 13:41:25
1636763577	20012317	2009-04-15 14:46:40
1636597520	19935119	2009-04-15 14:23:00
1631131384	10111248	2009-04-14 21:41:26
1647631744	27365177	2009-04-16 20:35:33
1658528964	22163276	2009-04-18 01:23:33
1639700392	18362204	2009-04-15 21:53:39
1630455555	18941191	2009-04-15 23:26:44
1630150544	18670212	2009-04-15 22:43:51
1647534965	15916053	2009-04-16 20:21:22
1644964392	18720941	2009-04-16 14:18:02
1633880373	23698899	2009-04-15 03:56:06
1644603383	22400035	2009-04-16 13:39:24
1628133275	17939172	2009-04-14 14:39:10
1636890591	31879031	2009-04-15 15:05:32
1631536299	24768825	2009-04-14 22:35:59
1649221408	32069541	2009-04-17 00:40:54
1661593603	15295526	2009-04-18 13:12:06
1645385432	14187003	2009-04-16 15:17:08
1631476348	16310906	2009-04-14 22:27:41
1662226247	26308657	2009-04-18 15:11:22
1635753181	21278988	2009-04-15 11:54:14
1646603737	18118143	2009-04-16 18:19:57
1633889905	15538517	2009-04-15 03:56:02
1644835400	24203928	2009-04-16 13:59:27
1646176423	18933773	2009-04-16 17:05:50
1625610409	1184722	2009-04-14 04:29:14
1647728228	16496141	2009-04-16 20:49:48
1647474136	823711	2009-04-16 20:12:25
1667601201	26127229	2009-04-19 06:27:50
1645044661	622064	2009-04-16 16:47:44
1640701936	15613394	2009-04-17 04:39:27
1620908038	16735843	2009-04-14 21:25:13
1631717884	15506782	2009-04-14 23:01:18
1635856207	18574771	2009-04-15 12:17:23
1639185798	17586627	2009-04-15 20:27:16
1667926339	10828153	2009-04-19 07:29:01
1636264069	12892253	2009-04-15 13:32:33
1633021207	16237718	2009-04-15 04:17:29
1637687977	16992408	2009-04-15 16:54:37
1634677600	31063827	2009-04-15 06:34:44
1672695194	23778237	2009-04-20 00:27:03
1631203183	27391935	2009-04-14 22:04:00
1631122809	17375853	2009-04-14 21:40:21
1637865618	18121046	2009-04-15 17:18:54
1654001100	33540988	2009-04-17 17:49:59
1633385529	23306352	2009-04-15 02:39:43
1643865973	13400993	2009-04-16 10:45:15
1636986260	23656001	2009-04-15 15:17:29
1647863010	1568272	2009-04-16 21:09:08
1632591204	21635928	2009-04-15 00:56:34
1639087591	15383921	2009-04-15 22:32:57
1638392159	27891416	2009-04-15 18:34:07
1620085992	18566074	2009-04-14 21:35:29
1635393828	18201352	2009-04-15 10:14:25
1647654746	10090276	2009-04-16 20:39:02
1633945613	21205795	2009-04-15 04:04:49
1628047896	708946	2009-04-14 16:49:36
1676007493	15296426	2009-04-20 15:00:10
1638574567	6618813	2009-04-15 18:59:45
1639626013	32555033	2009-04-15 21:28:04
1636249591	23902400	2009-04-15 13:30:07
1645975032	17212507	2009-04-16 16:38:17
1637709381	6535673	2009-04-15 17:11:05
1643392736	22392292	2009-04-16 08:14:27
1644262003	48084	2009-04-16 12:22:40
1661834123	17394100	2009-04-18 14:03:55
1644529141	28339041	2009-04-16 13:11:16
1636931148	10656582	2009-04-15 15:09:52
1620988580	26883036	2009-04-14 21:22:21
1651706984	10271419	2009-04-17 08:41:00
1645733810	18139525	2009-04-16 16:04:49
1644391573	24651514	2009-04-16 12:47:34
1620989731	25599593	2009-04-14 21:22:28
1629809883	15801339	2009-04-14 18:52:28
1628152329	16560019	2009-04-14 14:41:58
1639660874	9790433	2009-04-15 21:34:04
1653181776	9223613	2009-04-17 13:50:39
1639082320	709385	2009-04-15 22:32:13
1635009742	17217357	2009-04-15 13:06:23
1639042696	19896160	2009-04-15 22:26:36
1628349174	9569663	2009-04-14 15:10:27
1636823872	9280093	2009-04-15 14:55:03
1626922288	25491876	2009-04-14 10:36:14
1635063496	16356431	2009-04-15 12:58:17
1635213677	15430439	2009-04-15 09:16:27
1631177718	5670233	2009-04-14 21:47:22
1643774230	8023763	2009-04-16 10:17:22
1653814774	25007981	2009-04-17 15:11:06
1661365404	11211663	2009-04-18 12:12:26
1647653560	31861733	2009-04-16 20:38:50
1638458929	17053871	2009-04-15 18:43:44
1633515215	27656796	2009-04-15 02:58:40
1620651219	7496563	2009-04-14 20:36:19
1634724739	10723381	2009-04-15 06:47:12
1662487238	776441	2009-04-18 15:53:43
1627383545	15336538	2009-04-14 12:34:06
1647056614	8357013	2009-04-16 21:39:00
1629858986	15021128	2009-04-14 18:45:13
1652605129	17018412	2009-04-17 12:37:23
1647790657	21598444	2009-04-16 21:00:12
1632965885	29282401	2009-04-15 01:39:41
1630633709	8373343	2009-04-15 23:56:46
1645337425	17240679	2009-04-16 15:10:33
1632068977	18901209	2009-04-15 01:54:32
1634176102	16448203	2009-04-15 04:45:20
1634249783	919682	2009-04-15 04:59:32
1629961113	819498	2009-04-14 18:59:52
1633910224	20022665	2009-04-15 04:00:45
1635464390	16784978	2009-04-15 10:36:24
1644408668	19915571	2009-04-16 13:07:49
1639687576	22166710	2009-04-15 21:36:22
1647175921	8228563	2009-04-16 19:28:14
1641369897	32555033	2009-04-16 01:45:07
1631953461	21813534	2009-04-14 23:34:31
1629011070	15723995	2009-04-14 19:06:50
1628678843	15342481	2009-04-14 15:58:00
1627822929	13239433	2009-04-14 13:52:11
1632627219	10731644	2009-04-15 01:00:06
1620839878	15674821	2009-04-14 21:01:57
1631137192	19851858	2009-04-14 21:42:11
1640112937	15017915	2009-04-17 02:49:37
1638378967	18772741	2009-04-15 18:32:15
1633746872	16903200	2009-04-15 03:33:15
1638388538	2435752	2009-04-15 18:33:37
1620022881	16228219	2009-04-14 21:27:07
1672319271	19364793	2009-04-19 23:12:20
1631831931	31196150	2009-04-14 23:17:07
1647640081	27798319	2009-04-16 20:38:27
1620251856	15248138	2009-04-14 19:40:09
1646599007	6891793	2009-04-16 18:05:14
1632191308	22246420	2009-04-15 00:07:24
1642777775	10481103	2009-04-16 05:29:44
1630195970	17272967	2009-04-15 22:49:03
1629664594	1126842	2009-04-14 18:17:04
1645348178	21095837	2009-04-16 15:12:01
1638170189	26039532	2009-04-15 18:03:56
1620906237	17476450	2009-04-14 21:24:50
1637528255	19354401	2009-04-15 16:32:22
1645119669	18599336	2009-04-16 14:40:09
1634548526	16689493	2009-04-15 06:02:39
1631629962	9820153	2009-04-14 22:49:09
1647788836	1147872	2009-04-16 20:58:36
1636419089	23163571	2009-04-15 13:56:40
1638707434	19335909	2009-04-15 19:33:34
1651057818	10963382	2009-04-17 09:57:41
1652223202	20193826	2009-04-17 10:45:53
1629022370	17130502	2009-04-14 19:08:18
1631650121	21769966	2009-04-14 22:53:29
1634950399	18360105	2009-04-15 07:55:46
1647000290	19837190	2009-04-16 21:47:56
1634333829	14477443	2009-04-15 05:15:47
1631287128	19513231	2009-04-14 22:01:48
1628575961	15381554	2009-04-14 15:43:21
1634463497	6446963	2009-04-15 05:43:05
1648399921	15495742	2009-04-16 22:36:58
1637186010	15600214	2009-04-15 15:45:35
1643082987	13719933	2009-04-16 11:42:48
1631461402	10577234	2009-04-14 22:25:40
1637143800	3111062	2009-04-15 15:39:33
1645704253	158104	2009-04-16 16:14:32
1671593490	19437146	2009-04-19 20:49:55
1635342287	17383617	2009-04-15 09:58:09
1639608670	17755490	2009-04-15 21:39:21
1651443924	11382403	2009-04-17 06:58:03
1646186404	16092971	2009-04-16 17:07:15
1628522327	17560162	2009-04-14 15:35:39
1636169678	28222173	2009-04-15 13:16:46
1620366655	17921731	2009-04-14 19:57:00
1679969239	16084845	2009-04-20 20:57:29
1637296479	17029094	2009-04-15 16:00:36
1631683852	29858195	2009-04-14 22:56:46
1638750048	10230751	2009-04-15 19:26:53
1644453146	18499771	2009-04-16 12:58:38
1632423201	16367225	2009-04-15 00:38:01
1635932554	26037313	2009-04-15 12:33:08
1647210225	9390213	2009-04-16 19:34:55
1641143755	15445417	2009-04-16 01:12:59
1646454947	14563083	2009-04-16 17:44:53
1644390017	24651514	2009-04-16 12:49:20
1636177421	20189865	2009-04-15 13:18:05
1632075123	21232367	2009-04-15 01:55:23
1633398087	23270788	2009-04-15 02:41:41
1636801042	17678049	2009-04-15 15:05:45
1631726850	25142557	2009-04-14 23:02:28
1628066627	10299708	2009-04-14 16:52:11
1654551511	32592169	2009-04-17 16:41:43
1620015555	28292730	2009-04-14 21:26:06
1634037993	18552715	2009-04-15 08:19:53
1636318982	48084	2009-04-15 13:41:07
1635041875	1935632	2009-04-15 12:54:22
1653299520	10982702	2009-04-17 14:06:15
1647151178	15639814	2009-04-16 19:24:24
1636782948	8813173	2009-04-15 14:49:24
1647733394	16405632	2009-04-16 20:50:34
1644036009	19737107	2009-04-16 14:28:29
1645827743	7777463	2009-04-16 16:17:44
1644759076	8316693	2009-04-16 13:48:06
1648995479	18672025	2009-04-17 00:06:50
1645227356	17930169	2009-04-16 14:55:21
1649882660	27773202	2009-04-17 02:16:10
1648087630	15915587	2009-04-17 00:20:40
1631459322	17027010	2009-04-14 22:25:20
1620041014	21957871	2009-04-14 21:29:40
1630437480	19075626	2009-04-15 23:24:00
1631131823	12920103	2009-04-14 21:41:29
1675666880	19262676	2009-04-20 11:01:36
1642576505	10460971	2009-04-16 04:50:02
1635227341	6138453	2009-04-15 09:20:44
1631929894	27234097	2009-04-14 23:31:08
1631278561	24201615	2009-04-14 22:00:41
1636067519	17825398	2009-04-15 15:28:57
1627636767	19015745	2009-04-14 13:21:33
1622358505	1667972	2009-04-13 19:41:44
1651824854	15585549	2009-04-17 08:46:16
1639713890	17374630	2009-04-15 21:40:05
1637569377	19839876	2009-04-15 16:38:11
1644540378	10118928	2009-04-16 13:14:50
1647176830	28419900	2009-04-16 19:28:24
1638718989	17720390	2009-04-15 19:20:47
1631462023	22884083	2009-04-14 22:25:50
1676550156	15219386	2009-04-20 13:47:00
1648668898	24341712	2009-04-16 23:17:03
1629019998	16190109	2009-04-14 19:07:58
1633916408	26589043	2009-04-15 04:00:12
1637535578	17067347	2009-04-15 16:33:24
1634605963	25253722	2009-04-15 06:42:13
1646988517	18284845	2009-04-16 19:00:18
1633231822	26749823	2009-04-15 02:17:33
1635702324	16487062	2009-04-15 12:05:28
1646205344	23604707	2009-04-16 17:23:47
1635759530	16193995	2009-04-15 11:55:43
1634047304	21598435	2009-04-15 08:22:46
1667665489	23137054	2009-04-19 06:18:23
1660029362	23956503	2009-04-19 19:22:56
1634420156	15335016	2009-04-15 05:35:49
1644401340	19437948	2009-04-16 13:06:35
1633618581	15308941	2009-04-15 03:13:41
1642426354	13461393	2009-04-16 04:22:40
1646323957	17604526	2009-04-16 17:26:22
1648496158	23435559	2009-04-16 22:51:26
1642771339	19969723	2009-04-16 05:28:18
1647185878	11576713	2009-04-16 19:29:46
1638353874	1047122	2009-04-15 18:28:40
1678528495	22706353	2009-04-20 17:57:41
1647498945	11380393	2009-04-16 20:16:08
1620009548	22773142	2009-04-14 21:38:34
1645426747	21735693	2009-04-16 15:22:51
1631049231	25522664	2009-04-14 23:48:01
1644325216	15916045	2009-04-16 12:34:54
1649081292	15804405	2009-04-17 02:45:00
1648806680	3486442	2009-04-16 23:53:30
1641410126	16891984	2009-04-16 01:51:59
1636443604	16476620	2009-04-15 14:00:11
1620968544	21899309	2009-04-14 21:19:36
1647375875	15057811	2009-04-16 19:58:10
1647646995	15537952	2009-04-16 20:37:50
1672596567	18142039	2009-04-20 00:07:56
1652482980	11192973	2009-04-17 11:52:03
1630031397	18490024	2009-04-16 00:57:19
1637261240	18615131	2009-04-15 15:55:48
1645471001	15557778	2009-04-16 15:29:12
1623344986	15940457	2009-04-13 22:20:38
1635980998	22168542	2009-04-15 12:44:47
1646684850	24637741	2009-04-16 18:17:17
1637546129	23777718	2009-04-15 16:34:52
1649523214	31775266	2009-04-17 01:25:15
1633275899	16967241	2009-04-15 02:23:54
1636778693	19077978	2009-04-15 14:48:50
1651583090	24446977	2009-04-17 07:36:07
1644060085	21895297	2009-04-16 14:33:16
1644531300	15512397	2009-04-16 13:11:39
1636014207	15828203	2009-04-15 15:21:24
1633777646	16960140	2009-04-15 03:38:06
1638940172	25089712	2009-04-15 19:54:09
1636202596	27625165	2009-04-15 13:38:35
1663166822	622064	2009-04-18 17:40:16
1627736678	16469529	2009-04-14 13:38:13
1645366086	19220699	2009-04-16 15:14:39
1620550871	21690423	2009-04-14 20:24:23
1642226785	28653791	2009-04-16 03:49:09
1646029586	15109035	2009-04-16 19:06:04
1636848567	15912805	2009-04-15 14:58:30
1636688992	10386854	2009-04-15 14:36:10
1645962333	690364	2009-04-16 16:36:19
1638199147	19276976	2009-04-15 18:06:38
1627947503	10365721	2009-04-14 14:11:29
1636784350	17360902	2009-04-15 14:49:36
1647275909	18369328	2009-04-16 19:43:23
1645901675	31211144	2009-04-16 16:41:47
1636058875	10654928	2009-04-15 15:27:43
1654080192	10666611	2009-04-17 17:48:36
1632464265	15645381	2009-04-15 00:43:13
1660368586	14104643	2009-04-19 17:40:27
1633774432	16332569	2009-04-15 03:37:34
1630282508	11888633	2009-04-15 23:01:30
1634173351	32179549	2009-04-15 04:44:52
1629933442	5773133	2009-04-14 18:55:55
1638966832	31184016	2009-04-15 19:56:34
1636500212	28184555	2009-04-15 14:24:53
1646498171	14106133	2009-04-16 17:50:59
1641182043	15796915	2009-04-16 01:18:36
1620977470	29856912	2009-04-14 21:20:47
1620026234	16402469	2009-04-14 21:27:32
1623344001	15940457	2009-04-13 22:20:40
1629975265	18801658	2009-04-14 19:01:42
1620742025	11666843	2009-04-14 20:48:49
1626172911	29201944	2009-04-14 06:38:37
1642013509	19553987	2009-04-16 06:25:38
1620973141	31718107	2009-04-14 21:20:13
1620997124	16962983	2009-04-14 21:23:32
1628150110	13060563	2009-04-14 14:43:07
1638963588	18085134	2009-04-15 19:56:08
1654501022	10986696	2009-04-17 16:48:07
1643340355	16114260	2009-04-16 08:01:17
1666829364	5211	2009-04-19 03:30:01
1634124310	18459093	2009-04-15 04:35:49
1645961260	15364580	2009-04-16 16:36:11
1635772314	48084	2009-04-15 11:58:46
1638488165	8739913	2009-04-15 18:47:51
1672918235	16649807	2009-04-20 01:10:03
1645475180	24754877	2009-04-16 15:29:40
1631037171	31829073	2009-04-14 23:46:16
1647353295	17670221	2009-04-16 19:54:51
1656579707	19457628	2009-04-17 20:50:35
1645151536	18911304	2009-04-16 14:44:40
1647483569	19701189	2009-04-16 20:13:53
1654153697	13074333	2009-04-17 15:52:47
1653478057	16978002	2009-04-17 14:29:26
1631651910	17663340	2009-04-14 22:52:19
1635275369	10109150	2009-04-15 09:36:20
1644584505	22656903	2009-04-16 13:20:26
1645295221	18644680	2009-04-16 15:04:40
1631436515	21451306	2009-04-14 22:22:12
1639052534	18462155	2009-04-15 22:27:59
1636194513	19719667	2009-04-15 13:20:58
1654664431	16459068	2009-04-17 16:55:49
1646467982	27077403	2009-04-16 17:46:41
1651568639	9223013	2009-04-17 07:31:44
1631307147	12660153	2009-04-14 22:18:14
1638449225	12590	2009-04-15 18:42:22
1638414410	16264631	2009-04-15 18:37:20
1638850050	16870121	2009-04-15 19:41:24
1636162240	16699872	2009-04-15 13:15:31
1620680470	19138659	2009-04-14 20:41:41
1672977635	25188106	2009-04-20 01:20:55
1633111889	10427340	2009-04-15 02:00:39
1646842873	10465416	2009-04-16 18:39:43
1658200920	16747808	2009-04-18 00:50:18
1644900235	15424027	2009-04-16 14:24:39
1642573659	18142039	2009-04-16 04:49:28
1645807104	622064	2009-04-16 16:28:44
1639680123	19431310	2009-04-15 21:36:45
1620727658	15689620	2009-04-14 20:46:44
1634942158	26583182	2009-04-15 07:49:59
1633914394	17088726	2009-04-15 03:59:55
1646279771	27697227	2009-04-16 17:20:13
1677597262	622064	2009-04-20 16:00:26
1646423835	23259597	2009-04-16 17:40:27
1671038429	5995	2009-04-19 22:12:23
1676870195	3866582	2009-04-20 14:30:48
1634852849	22460612	2009-04-15 07:22:49
1643186997	9037803	2009-04-16 07:12:52
1656106686	17576927	2009-04-17 20:05:27
1635300897	15608076	2009-04-15 10:19:59
1638744884	8383673	2009-04-15 19:24:32
1620277334	18114877	2009-04-14 19:43:48
1665547010	33085669	2009-04-18 23:59:42
1632136774	22560637	2009-04-15 00:00:05
1644747719	19140795	2009-04-16 13:46:08
1642590147	15791595	2009-04-16 04:54:30
1620089135	32132925	2009-04-14 21:35:54
1632333277	15220128	2009-04-15 00:26:24
1630380481	15628091	2009-04-15 23:17:03
1633123679	15030351	2009-04-15 02:02:19
1636961486	15750941	2009-04-15 15:14:03
1638698386	15479109	2009-04-15 19:17:46
1662105223	18751643	2009-04-18 15:07:57
1634679296	16278227	2009-04-15 06:35:09
1636905967	20667698	2009-04-15 15:20:14
1637989973	18574771	2009-04-15 17:36:14
1639855998	16975750	2009-04-15 22:00:07
1644802008	19844506	2009-04-16 14:09:14
1638710403	17317905	2009-04-15 19:21:01
1676696720	27178370	2009-04-20 14:06:07
1644337625	16383698	2009-04-16 12:37:22
1645893497	16286700	2009-04-16 16:26:51
1635553596	48084	2009-04-15 11:02:32
1634879432	24970335	2009-04-15 07:30:47
1633827303	17037169	2009-04-15 03:45:57
1645359016	25099127	2009-04-16 15:13:39
1641141384	25809777	2009-04-16 01:12:36
1636694469	7540413	2009-04-15 14:37:00
1634202491	19470858	2009-04-15 05:09:42
1634100396	735584	2009-04-15 04:51:46
1631508968	16998604	2009-04-14 22:46:07
1656686487	15326548	2009-04-17 21:03:41
1644683007	6830253	2009-04-16 13:36:23
1641350782	13023023	2009-04-16 01:43:50
1638594327	21515094	2009-04-15 19:02:20
1645240828	1106702	2009-04-16 14:58:39
1644136952	27356208	2009-04-16 11:55:26
1675085066	16058908	2009-04-20 12:31:54
1636692570	10114913	2009-04-15 14:36:42
1628254394	2142452	2009-04-14 14:56:49
1646689973	16206521	2009-04-16 18:18:01
1638055839	24280145	2009-04-15 20:08:59
1638463872	17697107	2009-04-15 18:44:27
1638089149	10003921	2009-04-15 20:13:38
1627865901	5849063	2009-04-14 13:59:04
1628411625	29421190	2009-04-14 15:19:34
1651050063	16745756	2009-04-17 09:58:42
1635404601	22579211	2009-04-15 10:48:44
1673118648	17475824	2009-04-20 01:49:55
1645136811	818960	2009-04-16 14:42:34
1638570612	15222362	2009-04-15 19:00:30
1636390218	18954418	2009-04-15 13:53:40
1646606976	5670233	2009-04-16 18:20:23
1635845288	20697971	2009-04-15 12:15:02
1644687701	15251186	2009-04-16 13:36:57
1631237644	17925801	2009-04-14 21:55:19
1631750518	22282128	2009-04-14 23:07:06
1639643910	17906246	2009-04-15 21:30:23
1676656840	10021851	2009-04-20 14:00:41
1649519678	17105939	2009-04-17 01:24:45
1646615015	10193042	2009-04-16 18:07:30
1641473349	17637075	2009-04-16 01:59:15
1630315736	17442873	2009-04-15 23:06:13
1647728109	15887196	2009-04-16 20:49:49
1638883172	16460650	2009-04-15 19:44:37
1626488593	15210770	2009-04-14 08:10:37
1646590691	15296671	2009-04-16 18:05:20
1630170309	15848939	2009-04-15 22:46:45
1635913900	2349672	2009-04-15 12:29:30
1631216400	17930475	2009-04-14 21:52:27
1635057129	19132264	2009-04-15 12:57:08
1631298634	22289150	2009-04-14 22:03:21
1651554804	8843663	2009-04-17 07:27:54
1633057736	18937822	2009-04-15 04:23:56
1646425759	16010318	2009-04-16 17:40:43
1629855473	817358	2009-04-14 18:44:45
1654024880	12812993	2009-04-17 17:40:28
1635612817	12069343	2009-04-15 11:19:02
1627841024	14029413	2009-04-14 13:55:13
1631609398	700192	2009-04-14 23:00:15
1631120239	23103581	2009-04-14 21:41:18
1631983878	14526573	2009-04-14 23:38:49
1634506072	24339832	2009-04-15 06:16:47
1676214287	16430780	2009-04-20 12:54:27
1647964572	15150554	2009-04-16 21:24:24
1631461446	16077882	2009-04-14 22:25:37
1645094180	18075918	2009-04-16 16:54:40
1676713020	26192699	2009-04-20 14:08:32
1655946349	12329453	2009-04-17 19:34:17
1636725560	15547724	2009-04-15 14:41:25
1653156041	23743624	2009-04-17 13:47:18
1652038211	4844762	2009-04-17 13:30:21
1620051762	26315548	2009-04-14 21:30:53
1676630536	16949586	2009-04-20 13:58:27
1653723681	16899961	2009-04-17 14:59:54
1620964225	18652868	2009-04-14 21:19:01
1643890583	9793923	2009-04-16 10:55:09
1620908653	24432822	2009-04-14 21:25:11
1663195932	17989059	2009-04-18 17:44:48
1652257289	15697573	2009-04-17 10:55:16
1643443979	1327682	2009-04-16 08:30:42
1635913101	15061630	2009-04-15 12:29:20
1637406725	25326092	2009-04-15 16:29:29
1645084686	15178521	2009-04-16 16:53:21
1636191359	9334653	2009-04-15 13:20:27
1635338416	18566577	2009-04-15 09:56:52
1630230002	15327114	2009-04-15 22:55:30
1651073854	16029925	2009-04-17 10:02:17
1631502713	16368100	2009-04-14 22:45:17
1655952632	15972614	2009-04-17 19:35:01
1646589268	17575149	2009-04-16 18:03:43
1648704622	19416165	2009-04-16 23:37:49
1638548283	15417429	2009-04-15 18:56:09
1633988963	15598430	2009-04-15 04:11:59
1647337278	17992935	2009-04-16 19:52:29
1635846905	16355812	2009-04-15 12:15:23
1644060820	19107330	2009-04-16 14:33:15
1637052880	15390208	2009-04-15 17:45:31
1646967114	9559253	2009-04-16 18:57:19
1647158245	28165784	2009-04-16 19:25:29
1651130605	15651182	2009-04-17 05:50:21
1632653266	17064283	2009-04-15 01:02:53
1636738772	15183607	2009-04-15 14:43:13
1629661268	19438013	2009-04-14 18:16:35
1653415528	14755143	2009-04-17 14:21:17
1632200445	25227811	2009-04-15 00:23:27
1642828087	15762525	2009-04-16 05:40:49
1640187620	16767670	2009-04-17 03:00:35
1638869485	25792827	2009-04-15 19:42:37
1636434985	16282990	2009-04-15 13:58:57
1659026785	16424152	2009-04-18 05:23:11
1631154385	20437045	2009-04-14 21:44:28
1644871224	19564330	2009-04-16 14:04:33
1629877832	9581933	2009-04-14 18:47:54
1634667859	15267246	2009-04-15 06:32:14
1644667276	23307300	2009-04-16 13:33:44
1642036770	12808133	2009-04-16 06:31:35
1638647173	23788596	2009-04-15 19:10:05
1645183559	15687591	2009-04-16 14:49:13
1635488934	2322682	2009-04-15 10:44:00
1636134324	10568127	2009-04-15 13:10:45
1626380335	7838333	2009-04-14 07:40:25
1631969382	16903849	2009-04-14 23:36:46
1639447479	15194744	2009-04-15 21:02:48
1631735097	15355334	2009-04-14 23:03:44
1643195921	5511493	2009-04-16 07:15:25
1638314905	15512397	2009-04-15 18:23:10
1636143156	25013586	2009-04-15 13:12:17
1633241488	6952413	2009-04-15 02:18:57
1635806996	15677013	2009-04-15 12:28:03
1631778268	28315687	2009-04-14 23:09:31
1652882183	18276318	2009-04-17 13:06:56
1637293174	15311360	2009-04-15 16:00:11
1633861502	21133410	2009-04-15 03:51:26
1646973003	18588603	2009-04-16 18:58:19
1637293179	18370562	2009-04-15 16:00:11
1631537882	15512397	2009-04-14 22:36:15
1655063554	16507544	2009-04-17 19:48:29
1637639895	19870088	2009-04-15 16:48:05
1627641400	14604023	2009-04-14 13:22:24
1634877992	18659803	2009-04-15 07:30:23
1638863974	15594256	2009-04-15 19:41:50
1633271887	6952413	2009-04-15 02:23:18
1656178890	27428627	2009-04-17 20:02:05
1627970418	27982739	2009-04-14 14:16:26
1630215370	16952585	2009-04-15 22:51:48
1676573582	15105698	2009-04-20 13:48:57
1634134524	21808341	2009-04-15 04:37:40
1645360119	19780823	2009-04-16 15:15:03
1654396154	12262953	2009-04-17 16:22:30
1635835203	16888267	2009-04-15 12:12:48
1630183323	21407960	2009-04-15 22:47:13
1647375754	15839243	2009-04-16 19:58:09
1638486356	16010545	2009-04-15 18:47:35
1633312940	25916677	2009-04-15 02:29:11
1631140286	27357716	2009-04-14 21:43:54
1635836547	31259782	2009-04-15 12:13:04
1638551833	15612144	2009-04-15 18:56:36
1631766518	25224982	2009-04-14 23:07:53
1655058816	17890443	2009-04-17 19:47:56
1635188628	1387352	2009-04-15 09:08:21
1627940538	15687216	2009-04-14 14:11:56
1629223754	21562664	2009-04-14 17:14:01
1677169337	26936111	2009-04-20 15:07:52
1676130287	15349931	2009-04-20 12:41:34
1648001612	17697764	2009-04-17 00:22:49
1630313154	18465121	2009-04-15 23:05:55
1651596740	7609653	2009-04-17 07:39:49
1620703729	779925	2009-04-14 20:57:05
1645043153	15377242	2009-04-16 16:47:33
1644416505	17479071	2009-04-16 12:52:10
1634444602	27769319	2009-04-15 05:39:00
1630189131	15547724	2009-04-15 22:48:02
1631171260	27331953	2009-04-14 21:46:37
1641956783	18829571	2009-04-16 03:07:48
1639497503	10006582	2009-04-15 21:09:55
1653369140	16568466	2009-04-17 14:15:18
1642419491	17632116	2009-04-16 04:21:26
1648548262	10906805	2009-04-16 22:59:09
1633488855	29265567	2009-04-15 02:54:50
1632180905	10722054	2009-04-15 00:07:19
1637569855	15513768	2009-04-15 16:38:16
1638273163	17680947	2009-04-15 18:17:12
1644923425	18941191	2009-04-16 14:12:10
1648628593	15513768	2009-04-16 23:10:58
1646311123	15094178	2009-04-16 17:24:36
1636156975	18241572	2009-04-15 13:14:41
1633708390	15486090	2009-04-15 03:42:58
1627892220	15046180	2009-04-14 14:03:01
1633840515	18156838	2009-04-15 03:49:39
1628575613	16970135	2009-04-14 15:43:19
1631625674	17491222	2009-04-14 22:48:33
1628143317	15224805	2009-04-14 14:40:37
1642634202	17588302	2009-04-16 05:00:54
1663326371	15946763	2009-04-18 18:05:02
1654188205	20090301	2009-04-17 15:57:00
1634175741	17634099	2009-04-15 04:45:16
1647415013	15749962	2009-04-16 20:03:51
1631476665	21559850	2009-04-14 22:27:43
1645978736	18249890	2009-04-16 16:38:39
1635820071	14029413	2009-04-15 12:11:52
1637366088	9556233	2009-04-15 16:10:12
1634941140	26583182	2009-04-15 07:49:40
1631152316	25895833	2009-04-14 21:44:12
1642480547	23043086	2009-04-16 04:34:09
1644370694	12384763	2009-04-16 12:45:34
1643906807	15302915	2009-04-16 11:23:39
1647836405	17694662	2009-04-16 21:05:07
1649107131	28190726	2009-04-17 00:38:48
1645704080	6758473	2009-04-16 16:14:41
1620811818	15246348	2009-04-14 20:58:12
1646945662	4904612	2009-04-16 18:54:14
1645895681	26575975	2009-04-16 16:27:10
1637310687	15342320	2009-04-15 16:03:49
1638402296	21396931	2009-04-15 18:49:50
1631027488	2335512	2009-04-14 23:44:58
1644798973	25208110	2009-04-16 13:53:59
1632710582	7660363	2009-04-15 01:10:00
1637750603	19904565	2009-04-15 17:04:22
1642635509	18634504	2009-04-16 05:01:06
1633668012	26325318	2009-04-15 03:21:18
1630173707	15370355	2009-04-15 22:45:47
1631360825	24447384	2009-04-14 22:13:15
1633838604	10460889	2009-04-15 03:47:47
1635505069	22412183	2009-04-15 11:17:09
1653782803	17296416	2009-04-17 15:07:07
1651138548	18051082	2009-04-17 05:49:55
1673272527	1741372	2009-04-20 02:18:53
1631010757	26600475	2009-04-14 23:43:58
1620396075	18829571	2009-04-14 20:01:16
1646784497	16937617	2009-04-16 18:31:25
1630889874	15257470	2009-04-16 00:36:25
1634239619	19391956	2009-04-15 04:57:31
1637619620	13409283	2009-04-15 16:45:13
1645442622	23443698	2009-04-16 15:25:05
1631224877	22613550	2009-04-14 21:53:35
1639975691	25630192	2009-04-15 22:16:59
1655101422	17374598	2009-04-17 18:02:17
1638658393	23063004	2009-04-15 19:11:48
1646101990	15207215	2009-04-16 17:09:23
1631339406	21027629	2009-04-14 22:08:55
1636277004	15868487	2009-04-15 13:34:39
1632669697	16274123	2009-04-15 01:04:37
1645926198	24911919	2009-04-16 16:31:19
1632080810	10150736	2009-04-15 01:57:42
1630503925	22947250	2009-04-15 23:52:06
1635374438	16443136	2009-04-15 10:08:08
1629944492	19182881	2009-04-14 18:57:29
1635796954	16978581	2009-04-15 12:04:14
1647427155	19015450	2009-04-16 20:05:27
1642552207	16628903	2009-04-16 04:45:28
1646155565	5121842	2009-04-16 17:02:56
1637557036	10650490	2009-04-15 16:36:34
1647518543	16869683	2009-04-16 20:19:01
1654935088	19803919	2009-04-17 17:29:30
1635559538	25630192	2009-04-15 11:04:16
1645404282	18995740	2009-04-16 15:33:34
1633018905	15458954	2009-04-15 04:17:05
1635690565	19369363	2009-04-15 11:41:31
1631436251	16427630	2009-04-14 22:22:11
1637390940	23174742	2009-04-15 16:14:54
1642684360	16648903	2009-04-16 05:10:23
1635487840	17347115	2009-04-15 10:43:40
1634841397	18814165	2009-04-15 07:19:26
1648618369	18614261	2009-04-16 23:09:29
1634657767	18659803	2009-04-15 06:29:45
1631579109	19366412	2009-04-14 22:41:56
1627762842	1786212	2009-04-14 13:42:30
1636463148	2844162	2009-04-15 14:02:57
1637675967	17788083	2009-04-15 16:52:58
1634118095	18800754	2009-04-15 04:34:51
1662896043	22066583	2009-04-18 16:58:15
1637453601	23303469	2009-04-15 16:22:07
1638868616	29217987	2009-04-15 19:42:29
1631658156	26953499	2009-04-14 22:53:11
1679877888	10431501	2009-04-20 20:46:26
1635049301	16595651	2009-04-15 12:55:43
1647618333	15546735	2009-04-16 20:33:32
1620041506	23041241	2009-04-14 21:29:36
1646586786	13021363	2009-04-16 18:03:21
1649173539	21579224	2009-04-17 00:33:41
1633386410	31348409	2009-04-15 02:39:51
1633583536	24512830	2009-04-15 03:08:28
1633481935	17458110	2009-04-15 02:53:48
1638177254	18958072	2009-04-15 18:03:31
1644839553	10886137	2009-04-16 14:00:03
1647197343	783487	2009-04-16 19:31:26
1634734820	21501680	2009-04-15 06:50:02
1635762534	24069939	2009-04-15 11:56:25
1643749571	882902	2009-04-16 10:09:41
1636510192	17529433	2009-04-15 14:11:33
1656511970	15721758	2009-04-17 20:42:01
1644028764	15752034	2009-04-16 14:27:17
1646059543	22557377	2009-04-16 19:10:19
1620044212	25191922	2009-04-14 21:29:55
1633414961	17908323	2009-04-15 02:44:02
1631458469	5512953	2009-04-14 22:25:13
1634166875	1376102	2009-04-15 04:43:38
1634899096	10511272	2009-04-15 07:36:58
1620080841	19236558	2009-04-14 21:36:10
1636386729	16079046	2009-04-15 13:51:35
1636806996	18249047	2009-04-15 15:06:25
1640226840	27791826	2009-04-17 03:06:12
1630717164	15035597	2009-04-16 00:10:16
1638985645	16440415	2009-04-15 19:59:18
1627933878	16579029	2009-04-14 14:09:26
1635886923	1467372	2009-04-15 12:23:51
1651984120	23854001	2009-04-17 09:35:06
1636376001	32274300	2009-04-15 13:50:12
1676793563	12537	2009-04-20 14:19:21
1642072791	5590743	2009-04-16 06:41:17
1636492826	23149484	2009-04-15 14:07:25
1664704991	31797165	2009-04-18 21:57:37
1637005972	21912983	2009-04-15 17:53:21
1638192217	1401912	2009-04-15 18:05:39
1642572828	15989263	2009-04-16 04:49:18
1633901441	25230730	2009-04-15 04:14:05
1640835070	726904	2009-04-17 04:47:00
1633482625	15192949	2009-04-15 02:53:56
1647187994	10895068	2009-04-16 19:30:06
1641600654	18412171	2009-04-16 02:32:08
1632969769	15951419	2009-04-15 01:40:17
1636385582	18267167	2009-04-15 13:51:26
1636873734	6865033	2009-04-15 15:01:50
1638970942	9182103	2009-04-15 19:58:35
1659056462	18155191	2009-04-18 05:29:24
1626312122	15698039	2009-04-14 07:17:36
1645226311	16978472	2009-04-16 14:55:13
1641812780	7304023	2009-04-16 02:46:35
1647309768	18586347	2009-04-16 20:02:56
1636309989	27801446	2009-04-15 13:55:09
1631293015	10432025	2009-04-14 22:02:43
1633798977	16952585	2009-04-15 03:41:33
1645114818	19056760	2009-04-16 14:39:28
1620050004	9106503	2009-04-14 21:32:07
1648986859	15463744	2009-04-17 00:05:33
1645134975	24802099	2009-04-16 14:42:18
1620598725	21690423	2009-04-14 20:29:34
1637326873	18970344	2009-04-15 16:04:40
1643704052	21170801	2009-04-16 10:26:56
1651878055	14479163	2009-04-17 09:02:49
1629770234	6536893	2009-04-14 18:33:51
1644905683	17463083	2009-04-16 14:24:00
1631590107	17127282	2009-04-14 22:44:56
1632443009	21305905	2009-04-15 00:40:44
1631791071	19479528	2009-04-14 23:11:28
1630161487	8197813	2009-04-15 22:44:01
1631475715	7599563	2009-04-14 22:27:36
1635727719	19872618	2009-04-15 11:48:12
1647065966	23501251	2009-04-16 21:40:32
1635422544	21030551	2009-04-15 10:23:39
1679377779	19072638	2009-04-20 19:45:22
1633133891	18743938	2009-04-15 02:03:42
1646161415	15586531	2009-04-16 17:03:44
1620030877	15869633	2009-04-14 21:29:28
1627050945	5772943	2009-04-14 14:28:31
1630259681	28358513	2009-04-15 22:58:13
1634890960	1228582	2009-04-15 07:37:14
1653340506	27115937	2009-04-17 14:12:58
1631830002	15223239	2009-04-14 23:18:25
1644407147	22421013	2009-04-16 13:07:34
1636120585	26532904	2009-04-15 13:10:06
1644092631	17458870	2009-04-16 14:36:18
1648776929	15587258	2009-04-16 23:33:33
1637546280	25372748	2009-04-15 16:34:55
1636640817	5086763	2009-04-15 14:30:44
1633780586	15666112	2009-04-15 03:40:12
1625448501	15327671	2009-04-14 03:56:00
1631283777	15227011	2009-04-14 22:01:24
1642488338	21577924	2009-04-16 04:33:45
1636779847	1641482	2009-04-15 14:49:00
1647477441	22440462	2009-04-16 20:12:57
1634735811	16897473	2009-04-15 06:50:13
1642608053	7792543	2009-04-16 05:15:17
1638723010	17317971	2009-04-15 19:21:30
1636120380	16162203	2009-04-15 13:10:05
1631143165	15557304	2009-04-14 21:43:00
1635699812	48084	2009-04-15 11:41:19
1641597480	26238155	2009-04-16 02:16:06
1620980054	16272512	2009-04-14 21:22:41
1629061993	15690983	2009-04-14 19:13:51
1641297142	28292730	2009-04-16 01:34:41
1654990599	9250943	2009-04-17 17:37:28
1636590103	19272406	2009-04-15 14:23:24
1631326967	16423779	2009-04-14 22:07:11
1635835481	28949891	2009-04-15 12:12:50
1641691959	2122342	2009-04-16 02:29:37
1648225841	18929660	2009-04-16 22:07:43
1620050888	9434453	2009-04-14 21:32:07
1629986478	1263392	2009-04-14 19:03:14
1642208329	18585237	2009-04-16 04:02:30
1661785817	17685310	2009-04-18 13:54:23
1636065212	9928783	2009-04-15 15:28:36
1620730718	1334762	2009-04-14 20:48:29
1637036998	17680947	2009-04-15 17:43:13
1629419027	18866171	2009-04-14 17:41:44
1676617871	24429560	2009-04-20 13:55:18
1620077814	18400889	2009-04-14 21:34:25
1646894867	1667302	2009-04-16 18:47:04
1645996412	5055153	2009-04-16 16:41:04
1637891819	18267808	2009-04-15 17:22:29
1642096464	19000488	2009-04-16 06:47:48
1629995574	5024773	2009-04-14 19:04:32
1636424903	24949706	2009-04-15 13:57:25
1645039667	765985	2009-04-16 16:47:03
1676033567	17023359	2009-04-20 14:50:43
1637285350	10330394	2009-04-15 15:59:09
1633862366	17153104	2009-04-15 03:51:31
[truncated: 2,578 more rows]
