# Supplementary material for: The Effect of Bad News and CEO Apology of Corporate on User Responses in Social Media
Source: PLoS One. 2015 May 7;10(5):e0126358. doi: 10.1371/journal.pone.0126358 (PMC4423858; doi:10.1371/journal.pone.0126358)
Supplement: S1 Dataset — (ZIP) [file pone.0126358.s002.zip › Emart/emart_tid_uid_time.txt]

10489737204	86195943	Sat Jul 24 00:01:33 +0000 2010
10480677720	122671482	Sat Jul 24 00:17:18 +0000 2010
10491981248	120736736	Sat Jul 24 00:38:59 +0000 2010
10492356436	115420273	Sat Jul 24 00:45:06 +0000 2010
10492466086	90179688	Sat Jul 24 00:46:53 +0000 2010
10492548936	163651466	Sat Jul 24 00:48:13 +0000 2010
10492504688	128791137	Sat Jul 24 00:49:08 +0000 2010
10492743575	143511749	Sat Jul 24 00:51:23 +0000 2010
10492853971	141839106	Sat Jul 24 00:53:13 +0000 2010
10493183757	54107255	Sat Jul 24 00:58:37 +0000 2010
10493407737	118543487	Sat Jul 24 01:03:38 +0000 2010
10493537952	172203059	Sat Jul 24 01:04:07 +0000 2010
10493807395	179480698	Sat Jul 24 01:10:08 +0000 2010
10493924138	118543487	Sat Jul 24 01:10:24 +0000 2010
10493017060	166279626	Sat Jul 24 01:11:54 +0000 2010
10493079742	124901402	Sat Jul 24 01:12:53 +0000 2010
10494348747	55548648	Sat Jul 24 01:17:08 +0000 2010
10494481105	110612916	Sat Jul 24 01:19:15 +0000 2010
10494756761	156742506	Sat Jul 24 01:23:36 +0000 2010
10495998361	96464907	Sat Jul 24 01:43:17 +0000 2010
10497348361	71382782	Sat Jul 24 02:04:23 +0000 2010
10497348681	71382782	Sat Jul 24 02:04:24 +0000 2010
10497702440	48903658	Sat Jul 24 02:11:25 +0000 2010
10497855971	143326561	Sat Jul 24 02:12:15 +0000 2010
10498322800	15187485	Sat Jul 24 02:19:31 +0000 2010
10498365892	178555228	Sat Jul 24 02:20:10 +0000 2010
10498681281	26472298	Sat Jul 24 02:25:03 +0000 2010
10499164107	113728277	Sat Jul 24 02:32:31 +0000 2010
10499044190	110993075	Sat Jul 24 02:46:15 +0000 2010
10499077100	161287645	Sat Jul 24 02:46:46 +0000 2010
10490130330	116061756	Sat Jul 24 02:47:45 +0000 2010
10490410075	116061756	Sat Jul 24 02:52:05 +0000 2010
10490657615	153903248	Sat Jul 24 02:55:49 +0000 2010
10490896464	15187485	Sat Jul 24 02:59:35 +0000 2010
10401216740	145115575	Sat Jul 24 03:04:17 +0000 2010
10401372558	128774340	Sat Jul 24 03:06:38 +0000 2010
10401522840	174424176	Sat Jul 24 03:08:57 +0000 2010
10401645132	148390577	Sat Jul 24 03:10:47 +0000 2010
10401605633	170526881	Sat Jul 24 03:11:42 +0000 2010
10401886857	52787068	Sat Jul 24 03:14:28 +0000 2010
10402453251	152057406	Sat Jul 24 03:23:10 +0000 2010
10402575926	170960981	Sat Jul 24 03:25:05 +0000 2010
10402642661	174442898	Sat Jul 24 03:26:07 +0000 2010
10402645778	157178304	Sat Jul 24 03:26:10 +0000 2010
10402971512	132759611	Sat Jul 24 03:31:10 +0000 2010
10403565264	158575055	Sat Jul 24 03:40:28 +0000 2010
10403560615	168983805	Sat Jul 24 03:40:33 +0000 2010
10403636261	174774293	Sat Jul 24 03:41:34 +0000 2010
10403983437	122430795	Sat Jul 24 03:47:02 +0000 2010
10404830382	175787480	Sat Jul 24 04:00:36 +0000 2010
10404977801	175787480	Sat Jul 24 04:02:40 +0000 2010
10405132700	155854850	Sat Jul 24 04:05:07 +0000 2010
10405153583	174442898	Sat Jul 24 04:05:27 +0000 2010
10405479603	135500815	Sat Jul 24 04:10:38 +0000 2010
10405655028	113013242	Sat Jul 24 04:13:27 +0000 2010
10405965352	163427239	Sat Jul 24 04:18:24 +0000 2010
10406120831	164199538	Sat Jul 24 04:21:03 +0000 2010
10406231632	164199538	Sat Jul 24 04:22:41 +0000 2010
10406669103	64063222	Sat Jul 24 04:29:52 +0000 2010
10406018516	110993075	Sat Jul 24 04:35:31 +0000 2010
10406024110	72569407	Sat Jul 24 04:35:37 +0000 2010
10406086355	122928684	Sat Jul 24 04:36:38 +0000 2010
10407125328	119294970	Sat Jul 24 04:37:17 +0000 2010
10407146871	68824050	Sat Jul 24 04:37:38 +0000 2010
10407208342	138582240	Sat Jul 24 04:40:18 +0000 2010
10407863282	52510118	Sat Jul 24 04:49:33 +0000 2010
10407922891	170155313	Sat Jul 24 04:50:33 +0000 2010
10407040847	176766988	Sat Jul 24 04:52:44 +0000 2010
10408104978	174787568	Sat Jul 24 04:55:20 +0000 2010
10408244067	110993075	Sat Jul 24 04:56:01 +0000 2010
10408396495	135532291	Sat Jul 24 04:58:38 +0000 2010
10408555165	155854850	Sat Jul 24 05:01:14 +0000 2010
10408636857	123049007	Sat Jul 24 05:02:35 +0000 2010
10408765749	84123854	Sat Jul 24 05:04:46 +0000 2010
10408795406	61726369	Sat Jul 24 05:05:17 +0000 2010
10409730483	94538340	Sat Jul 24 05:21:54 +0000 2010
10409770390	178374785	Sat Jul 24 05:22:37 +0000 2010
10409086750	135024020	Sat Jul 24 05:28:12 +0000 2010
10409002205	115165249	Sat Jul 24 05:28:29 +0000 2010
10400162883	156742506	Sat Jul 24 05:29:36 +0000 2010
10400256785	165802440	Sat Jul 24 05:31:15 +0000 2010
10400268047	43695548	Sat Jul 24 05:31:28 +0000 2010
10400384987	134422740	Sat Jul 24 05:33:37 +0000 2010
10400419045	151562920	Sat Jul 24 05:34:16 +0000 2010
10400670855	132402728	Sat Jul 24 05:39:05 +0000 2010
10400692362	146530285	Sat Jul 24 05:39:17 +0000 2010
10400980961	158718308	Sat Jul 24 05:44:54 +0000 2010
10511979087	179435416	Sat Jul 24 06:03:45 +0000 2010
10512366685	179082446	Sat Jul 24 06:11:19 +0000 2010
10512547590	146922812	Sat Jul 24 06:14:55 +0000 2010
10512646146	179076432	Sat Jul 24 06:16:51 +0000 2010
10512749502	165802440	Sat Jul 24 06:18:58 +0000 2010
10512849132	97617376	Sat Jul 24 06:20:58 +0000 2010
10513138595	47153325	Sat Jul 24 06:26:53 +0000 2010
10513346420	143930968	Sat Jul 24 06:31:02 +0000 2010
10513391029	170908936	Sat Jul 24 06:31:59 +0000 2010
10513488765	116597774	Sat Jul 24 06:34:00 +0000 2010
10513517704	135565368	Sat Jul 24 06:34:36 +0000 2010
10513707908	115904439	Sat Jul 24 06:40:40 +0000 2010
10513861741	99047305	Sat Jul 24 06:41:48 +0000 2010
10513883853	135565368	Sat Jul 24 06:42:16 +0000 2010
10513808351	20258324	Sat Jul 24 06:42:47 +0000 2010
10514290685	164365261	Sat Jul 24 06:51:19 +0000 2010
10514316238	168828390	Sat Jul 24 06:51:40 +0000 2010
10514483301	156742506	Sat Jul 24 06:55:22 +0000 2010
10514638752	115108558	Sat Jul 24 06:58:50 +0000 2010
10514715926	148490454	Sat Jul 24 07:00:22 +0000 2010
10514865132	181258230	Sat Jul 24 07:03:27 +0000 2010
10515297987	146795143	Sat Jul 24 07:12:57 +0000 2010
10515491731	128871797	Sat Jul 24 07:17:12 +0000 2010
10515653769	173363904	Sat Jul 24 07:20:50 +0000 2010
10515788036	158211565	Sat Jul 24 07:23:54 +0000 2010
10515065053	176867239	Sat Jul 24 07:30:11 +0000 2010
10515070816	176774730	Sat Jul 24 07:30:30 +0000 2010
10516360683	118990218	Sat Jul 24 07:37:12 +0000 2010
10516475622	163548989	Sat Jul 24 07:39:39 +0000 2010
10516568384	162542960	Sat Jul 24 07:41:48 +0000 2010
10516740987	117799939	Sat Jul 24 07:46:03 +0000 2010
10516914469	28304737	Sat Jul 24 07:49:55 +0000 2010
10516997671	98081956	Sat Jul 24 07:51:50 +0000 2010
10516096401	74756402	Sat Jul 24 07:54:08 +0000 2010
10517118951	170896013	Sat Jul 24 07:54:40 +0000 2010
10517155422	171913576	Sat Jul 24 07:55:30 +0000 2010
10517420509	90871602	Sat Jul 24 08:01:42 +0000 2010
10517646386	137344984	Sat Jul 24 08:06:37 +0000 2010
10517661205	164095882	Sat Jul 24 08:06:58 +0000 2010
10517950790	22957564	Sat Jul 24 08:13:59 +0000 2010
10517904512	126604078	Sat Jul 24 08:15:02 +0000 2010
10517025940	117446215	Sat Jul 24 08:15:30 +0000 2010
10517087189	73296578	Sat Jul 24 08:16:57 +0000 2010
10517003237	164557811	Sat Jul 24 08:17:20 +0000 2010
10517003392	110509424	Sat Jul 24 08:17:20 +0000 2010
10518165647	171913576	Sat Jul 24 08:18:50 +0000 2010
10518219746	164306390	Sat Jul 24 08:20:06 +0000 2010
10518290315	15187485	Sat Jul 24 08:22:01 +0000 2010
10518307873	162235043	Sat Jul 24 08:24:36 +0000 2010
10518409538	127546010	Sat Jul 24 08:27:00 +0000 2010
10518098417	168424550	Sat Jul 24 08:41:13 +0000 2010
10519246072	128528287	Sat Jul 24 08:44:56 +0000 2010
10519256905	110871884	Sat Jul 24 08:45:10 +0000 2010
10519250376	138471849	Sat Jul 24 08:45:15 +0000 2010
10519289573	138471849	Sat Jul 24 08:45:58 +0000 2010
10519454539	160872818	Sat Jul 24 08:50:04 +0000 2010
10519628086	163625317	Sat Jul 24 08:54:24 +0000 2010
10519802944	24147227	Sat Jul 24 09:01:00 +0000 2010
10519051271	112775819	Sat Jul 24 09:04:38 +0000 2010
10510267193	122500598	Sat Jul 24 09:10:04 +0000 2010
10510382825	39236799	Sat Jul 24 09:12:56 +0000 2010
10510544392	136048744	Sat Jul 24 09:17:02 +0000 2010
10510717596	181320478	Sat Jul 24 09:21:28 +0000 2010
10510842340	128774340	Sat Jul 24 09:24:40 +0000 2010
10510903415	138471849	Sat Jul 24 09:28:46 +0000 2010
10521306862	167503935	Sat Jul 24 09:39:01 +0000 2010
10521470303	124624327	Sat Jul 24 09:40:54 +0000 2010
10521483914	136048744	Sat Jul 24 09:41:00 +0000 2010
10521564757	148663646	Sat Jul 24 09:43:05 +0000 2010
10521633498	149486323	Sat Jul 24 09:44:54 +0000 2010
10521932965	142190683	Sat Jul 24 09:52:39 +0000 2010
10521999790	145086895	Sat Jul 24 09:54:23 +0000 2010
10522291960	51631617	Sat Jul 24 10:01:41 +0000 2010
10522686730	154976090	Sat Jul 24 10:11:46 +0000 2010
10523339572	38025406	Sat Jul 24 10:28:26 +0000 2010
10523397548	117041119	Sat Jul 24 10:29:56 +0000 2010
10524427683	121153076	Sat Jul 24 10:55:48 +0000 2010
10524634577	95581240	Sat Jul 24 11:00:46 +0000 2010
10524725597	165489797	Sat Jul 24 11:02:54 +0000 2010
10524768958	57723455	Sat Jul 24 11:03:58 +0000 2010
10524791439	124624327	Sat Jul 24 11:04:31 +0000 2010
10524874911	125072541	Sat Jul 24 11:06:31 +0000 2010
10524885399	126092896	Sat Jul 24 11:06:47 +0000 2010
10524809366	153649519	Sat Jul 24 11:07:22 +0000 2010
10524943944	141499135	Sat Jul 24 11:08:11 +0000 2010
10524967966	55506824	Sat Jul 24 11:08:47 +0000 2010
10524906535	43267555	Sat Jul 24 11:09:44 +0000 2010
10525124262	166992315	Sat Jul 24 11:12:36 +0000 2010
10525296498	146209096	Sat Jul 24 11:16:44 +0000 2010
10525348585	118059988	Sat Jul 24 11:18:01 +0000 2010
10525435862	68714195	Sat Jul 24 11:20:08 +0000 2010
10525990486	93799910	Sat Jul 24 11:33:27 +0000 2010
10525056700	40468537	Sat Jul 24 11:34:46 +0000 2010
10526292469	169137835	Sat Jul 24 11:40:10 +0000 2010
10526339563	97148283	Sat Jul 24 11:41:14 +0000 2010
10526449958	1498062	Sat Jul 24 11:43:48 +0000 2010
10526514408	90796849	Sat Jul 24 11:45:16 +0000 2010
10526642078	146581590	Sat Jul 24 11:48:10 +0000 2010
10526853480	80537925	Sat Jul 24 11:52:55 +0000 2010
10526997094	135193085	Sat Jul 24 11:56:09 +0000 2010
10526012975	113170142	Sat Jul 24 11:56:28 +0000 2010
10527206839	171931958	Sat Jul 24 12:02:34 +0000 2010
10527688210	80537925	Sat Jul 24 12:10:33 +0000 2010
10527762291	97148283	Sat Jul 24 12:12:04 +0000 2010
10527871454	72562508	Sat Jul 24 12:14:21 +0000 2010
10527987951	23601483	Sat Jul 24 12:16:43 +0000 2010
10527994047	178362960	Sat Jul 24 12:16:52 +0000 2010
10528112856	135604167	Sat Jul 24 12:19:21 +0000 2010
10528213767	166615551	Sat Jul 24 12:21:22 +0000 2010
10528282683	58625054	Sat Jul 24 12:22:48 +0000 2010
10528445066	158091860	Sat Jul 24 12:26:09 +0000 2010
10528787096	168274468	Sat Jul 24 12:32:54 +0000 2010
10528860388	161930393	Sat Jul 24 12:34:34 +0000 2010
10528093952	168336092	Sat Jul 24 12:39:02 +0000 2010
10529121004	143409166	Sat Jul 24 12:39:36 +0000 2010
10529392799	157794488	Sat Jul 24 12:44:56 +0000 2010
10529773960	157794488	Sat Jul 24 12:52:24 +0000 2010
10529803689	48227007	Sat Jul 24 12:55:00 +0000 2010
10520616777	171178039	Sat Jul 24 13:08:12 +0000 2010
10520609959	133992168	Sat Jul 24 13:09:56 +0000 2010
10520703416	173640466	Sat Jul 24 13:11:37 +0000 2010
10520822170	150875335	Sat Jul 24 13:11:58 +0000 2010
10520820074	42869586	Sat Jul 24 13:12:07 +0000 2010
10531226060	150875335	Sat Jul 24 13:19:19 +0000 2010
10531274610	119263714	Sat Jul 24 13:20:11 +0000 2010
10531295741	60604375	Sat Jul 24 13:20:33 +0000 2010
10531296314	127434131	Sat Jul 24 13:20:34 +0000 2010
10531393295	114843985	Sat Jul 24 13:22:20 +0000 2010
10531460307	122919395	Sat Jul 24 13:23:44 +0000 2010
10531509522	127514996	Sat Jul 24 13:26:14 +0000 2010
10531773761	64725399	Sat Jul 24 13:29:15 +0000 2010
10531953167	122919395	Sat Jul 24 13:32:24 +0000 2010
10531905117	164874177	Sat Jul 24 13:33:20 +0000 2010
10532225902	49484869	Sat Jul 24 13:37:19 +0000 2010
10532202067	126417376	Sat Jul 24 13:38:44 +0000 2010
10532395488	132418244	Sat Jul 24 13:40:21 +0000 2010
10532397484	61806632	Sat Jul 24 13:40:23 +0000 2010
10533311792	121284130	Sat Jul 24 13:56:08 +0000 2010
10533448590	47382955	Sat Jul 24 13:58:30 +0000 2010
10533528991	98962497	Sat Jul 24 13:59:52 +0000 2010
10533034045	179066134	Sat Jul 24 14:08:01 +0000 2010
10534103393	171178039	Sat Jul 24 14:10:46 +0000 2010
10534248046	144457299	Sat Jul 24 14:11:30 +0000 2010
10534249176	94878410	Sat Jul 24 14:11:31 +0000 2010
10534625053	162687560	Sat Jul 24 14:17:40 +0000 2010
10534726130	173701105	Sat Jul 24 14:19:19 +0000 2010
10534834383	152246671	Sat Jul 24 14:21:03 +0000 2010
10534942692	173003825	Sat Jul 24 14:22:47 +0000 2010
10535579749	124674405	Sat Jul 24 14:32:51 +0000 2010
10535694894	165632996	Sat Jul 24 14:34:41 +0000 2010
10535704946	172314611	Sat Jul 24 14:36:24 +0000 2010
10535066758	95666776	Sat Jul 24 14:40:30 +0000 2010
10536237120	167808920	Sat Jul 24 14:43:10 +0000 2010
10536360219	113214846	Sat Jul 24 14:45:14 +0000 2010
10536545825	63995374	Sat Jul 24 14:47:59 +0000 2010
10536637512	45725565	Sat Jul 24 14:49:24 +0000 2010
10536873769	172309023	Sat Jul 24 14:53:00 +0000 2010
10537278592	156270786	Sat Jul 24 14:59:13 +0000 2010
10538073999	166312494	Sat Jul 24 15:25:35 +0000 2010
10539171273	167671318	Sat Jul 24 15:27:05 +0000 2010
10539954681	63009918	Sat Jul 24 15:38:56 +0000 2010
10530594331	176091357	Sat Jul 24 15:48:40 +0000 2010
10541107764	146246665	Sat Jul 24 15:58:07 +0000 2010
10541372234	123423085	Sat Jul 24 16:00:32 +0000 2010
10541790095	140695906	Sat Jul 24 16:07:02 +0000 2010
10542117901	90950406	Sat Jul 24 16:11:52 +0000 2010
10543037559	122990416	Sat Jul 24 16:41:48 +0000 2010
10544650151	122155026	Sat Jul 24 16:51:48 +0000 2010
10544886039	164750186	Sat Jul 24 16:55:32 +0000 2010
10544979081	164750186	Sat Jul 24 16:57:05 +0000 2010
10544903440	172288764	Sat Jul 24 16:57:29 +0000 2010
10545241266	116107578	Sat Jul 24 17:01:17 +0000 2010
10545447094	136678490	Sat Jul 24 17:04:39 +0000 2010
10545477258	116107578	Sat Jul 24 17:05:07 +0000 2010
10545540420	172288764	Sat Jul 24 17:06:18 +0000 2010
10545663508	130707712	Sat Jul 24 17:08:11 +0000 2010
10545016842	136678490	Sat Jul 24 17:14:03 +0000 2010
10547400049	126706432	Sat Jul 24 17:39:26 +0000 2010
10547627635	126706432	Sat Jul 24 17:41:27 +0000 2010
10547757203	156742506	Sat Jul 24 17:43:45 +0000 2010
10549272050	162470767	Sat Jul 24 18:11:06 +0000 2010
10554844062	45989357	Sat Jul 24 20:02:55 +0000 2010
10550575183	177578053	Sat Jul 24 22:05:07 +0000 2010
10550712728	179580566	Sat Jul 24 22:08:01 +0000 2010
10561439713	166682794	Sat Jul 24 22:23:09 +0000 2010
10564389358	81376942	Sat Jul 24 23:23:12 +0000 2010
10564439366	68334606	Sat Jul 24 23:24:12 +0000 2010
10566789284	114282692	Sun Jul 25 00:09:01 +0000 2010
10567311198	41747010	Sun Jul 25 00:18:59 +0000 2010
10568702239	127851046	Sun Jul 25 00:46:55 +0000 2010
10560110248	94089743	Sun Jul 25 01:10:50 +0000 2010
10560205221	119425544	Sun Jul 25 01:14:10 +0000 2010
10560732672	69271413	Sun Jul 25 01:21:50 +0000 2010
10571201673	178938286	Sun Jul 25 01:31:46 +0000 2010
10571078392	140695906	Sun Jul 25 01:45:13 +0000 2010
10572289244	136730809	Sun Jul 25 01:48:53 +0000 2010
10572335359	163237470	Sun Jul 25 01:49:41 +0000 2010
10572339431	161186124	Sun Jul 25 01:49:46 +0000 2010
10574494490	73807039	Sun Jul 25 02:25:51 +0000 2010
10574970006	163917092	Sun Jul 25 02:33:52 +0000 2010
10575365913	159313372	Sun Jul 25 02:40:16 +0000 2010
10575401427	124424663	Sun Jul 25 02:42:30 +0000 2010
10576271300	144775231	Sun Jul 25 02:55:15 +0000 2010
10576345660	160900464	Sun Jul 25 02:56:29 +0000 2010
10576695707	145081410	Sun Jul 25 03:02:03 +0000 2010
10577118791	18392584	Sun Jul 25 03:08:50 +0000 2010
10577513283	147592156	Sun Jul 25 03:15:09 +0000 2010
10577879771	147592156	Sun Jul 25 03:21:06 +0000 2010
10578674782	157959647	Sun Jul 25 03:34:02 +0000 2010
10578717146	93341092	Sun Jul 25 03:34:43 +0000 2010
10578793381	157464085	Sun Jul 25 03:35:57 +0000 2010
10579118488	163237470	Sun Jul 25 03:41:13 +0000 2010
10579562602	116511416	Sun Jul 25 03:48:26 +0000 2010
10579574259	116511416	Sun Jul 25 03:48:37 +0000 2010
10579582235	116511416	Sun Jul 25 03:48:45 +0000 2010
10579589084	116511416	Sun Jul 25 03:48:53 +0000 2010
10579502356	116511416	Sun Jul 25 03:49:05 +0000 2010
10579619268	116511416	Sun Jul 25 03:49:22 +0000 2010
10579627498	116511416	Sun Jul 25 03:49:30 +0000 2010
10579639221	116511416	Sun Jul 25 03:49:42 +0000 2010
10579647350	175748452	Sun Jul 25 03:49:50 +0000 2010
10579648694	116511416	Sun Jul 25 03:49:51 +0000 2010
10579656679	116511416	Sun Jul 25 03:49:59 +0000 2010
10579715476	169724917	Sun Jul 25 03:50:56 +0000 2010
10579853035	118704840	Sun Jul 25 03:53:14 +0000 2010
10579035512	168430310	Sun Jul 25 03:56:15 +0000 2010
10579074863	111285107	Sun Jul 25 03:56:55 +0000 2010
10570686891	80736607	Sun Jul 25 04:06:46 +0000 2010
10570715697	111096761	Sun Jul 25 04:07:15 +0000 2010
10570870133	74149179	Sun Jul 25 04:09:58 +0000 2010
10570979055	143520004	Sun Jul 25 04:11:35 +0000 2010
10581142929	176140639	Sun Jul 25 04:14:16 +0000 2010
10581340249	129178303	Sun Jul 25 04:17:36 +0000 2010
10581553396	137369340	Sun Jul 25 04:20:58 +0000 2010
10581669437	160411451	Sun Jul 25 04:22:54 +0000 2010
10582479919	135565368	Sun Jul 25 04:36:21 +0000 2010
10582487409	123727352	Sun Jul 25 04:36:28 +0000 2010
10582796660	90174506	Sun Jul 25 04:41:39 +0000 2010
10582099523	24549021	Sun Jul 25 04:46:48 +0000 2010
10583168220	111034554	Sun Jul 25 04:47:59 +0000 2010
10583207670	59087001	Sun Jul 25 04:50:23 +0000 2010
10583336287	138925471	Sun Jul 25 04:50:52 +0000 2010
10583375597	48676807	Sun Jul 25 04:51:32 +0000 2010
10583611527	135565368	Sun Jul 25 04:55:36 +0000 2010
10583757925	130897544	Sun Jul 25 04:58:07 +0000 2010
10584228940	150432283	Sun Jul 25 05:06:00 +0000 2010
10584249201	171557548	Sun Jul 25 05:06:21 +0000 2010
10584266430	175505635	Sun Jul 25 05:06:39 +0000 2010
10584512576	171891298	Sun Jul 25 05:11:01 +0000 2010
10584517721	142331732	Sun Jul 25 05:11:06 +0000 2010
10584793469	93795679	Sun Jul 25 05:15:59 +0000 2010
10584939281	69271413	Sun Jul 25 05:18:37 +0000 2010
10585375328	54156403	Sun Jul 25 05:26:31 +0000 2010
10585414580	127205558	Sun Jul 25 05:27:14 +0000 2010
10585694997	20998110	Sun Jul 25 05:32:21 +0000 2010
10585713800	153291584	Sun Jul 25 05:32:42 +0000 2010
10585724595	54156403	Sun Jul 25 05:32:54 +0000 2010
10585826765	91886185	Sun Jul 25 05:34:48 +0000 2010
10585921833	20998110	Sun Jul 25 05:36:33 +0000 2010
10585937121	176816892	Sun Jul 25 05:36:50 +0000 2010
10586312307	124449381	Sun Jul 25 05:43:55 +0000 2010
10586466942	155431901	Sun Jul 25 05:46:50 +0000 2010
10586624365	83411183	Sun Jul 25 05:49:52 +0000 2010
10586624681	83411183	Sun Jul 25 05:49:52 +0000 2010
10586806057	110335216	Sun Jul 25 05:55:19 +0000 2010
10586945032	127205558	Sun Jul 25 05:56:05 +0000 2010
10586093027	172204577	Sun Jul 25 05:58:59 +0000 2010
10587225916	146519760	Sun Jul 25 06:01:23 +0000 2010
10587237429	174859607	Sun Jul 25 06:01:36 +0000 2010
10587320785	155431901	Sun Jul 25 06:03:25 +0000 2010
10587416085	166682794	Sun Jul 25 06:05:04 +0000 2010
10588105245	115253753	Sun Jul 25 06:20:38 +0000 2010
10588234466	161186124	Sun Jul 25 06:21:13 +0000 2010
10588201889	92013905	Sun Jul 25 06:22:37 +0000 2010
10588459669	57132075	Sun Jul 25 06:25:49 +0000 2010
10588469027	165535388	Sun Jul 25 06:26:02 +0000 2010
10588917266	29132726	Sun Jul 25 06:35:11 +0000 2010
10588983064	73537192	Sun Jul 25 06:36:32 +0000 2010
10589153612	118823245	Sun Jul 25 06:40:04 +0000 2010
10589453132	132473610	Sun Jul 25 06:46:18 +0000 2010
10589653166	171119952	Sun Jul 25 06:50:32 +0000 2010
10589777391	53005464	Sun Jul 25 06:53:13 +0000 2010
10589971290	124321433	Sun Jul 25 06:57:25 +0000 2010
10589991090	113412273	Sun Jul 25 06:57:51 +0000 2010
10589017506	112936517	Sun Jul 25 06:58:24 +0000 2010
10580201586	176364233	Sun Jul 25 07:04:12 +0000 2010
10580330306	174816259	Sun Jul 25 07:05:02 +0000 2010
10591181153	98794828	Sun Jul 25 07:23:34 +0000 2010
10591309355	75906795	Sun Jul 25 07:28:45 +0000 2010
10591433815	112905207	Sun Jul 25 07:29:19 +0000 2010
10591607259	48996324	Sun Jul 25 07:35:26 +0000 2010
10591918330	145931397	Sun Jul 25 07:40:15 +0000 2010
10591030314	161264424	Sun Jul 25 07:43:03 +0000 2010
10591043908	51334946	Sun Jul 25 07:43:08 +0000 2010
10591061276	64541390	Sun Jul 25 07:43:33 +0000 2010
10591065272	176468429	Sun Jul 25 07:43:38 +0000 2010
10591081481	129903357	Sun Jul 25 07:44:00 +0000 2010
10592283821	161264424	Sun Jul 25 07:48:40 +0000 2010
10592359141	97391796	Sun Jul 25 07:50:25 +0000 2010
10592423371	95582058	Sun Jul 25 07:51:54 +0000 2010
10592706975	157239220	Sun Jul 25 08:00:46 +0000 2010
10592949339	167718278	Sun Jul 25 08:03:53 +0000 2010
10593117860	142947457	Sun Jul 25 08:07:47 +0000 2010
10593178028	155279423	Sun Jul 25 08:09:13 +0000 2010
10593223337	171912858	Sun Jul 25 08:10:14 +0000 2010
10593255942	171591928	Sun Jul 25 08:10:57 +0000 2010
10593257205	123557859	Sun Jul 25 08:10:59 +0000 2010
10593284856	115435615	Sun Jul 25 08:11:37 +0000 2010
10593312830	142947457	Sun Jul 25 08:12:14 +0000 2010
10593302663	160881808	Sun Jul 25 08:14:17 +0000 2010
10593447561	121907498	Sun Jul 25 08:15:18 +0000 2010
10593580064	169734759	Sun Jul 25 08:18:36 +0000 2010
10593647280	178516201	Sun Jul 25 08:19:57 +0000 2010
10593723278	148070838	Sun Jul 25 08:21:40 +0000 2010
10593829279	168703847	Sun Jul 25 08:24:09 +0000 2010
10593951239	119129109	Sun Jul 25 08:26:56 +0000 2010
10594173684	127497805	Sun Jul 25 08:32:02 +0000 2010
10594205867	178864538	Sun Jul 25 08:35:08 +0000 2010
10594721178	151604391	Sun Jul 25 08:45:05 +0000 2010
10594833392	98898822	Sun Jul 25 08:47:49 +0000 2010
10594854588	58950926	Sun Jul 25 08:48:19 +0000 2010
10594854752	58950926	Sun Jul 25 08:48:19 +0000 2010
10594916434	146490588	Sun Jul 25 08:49:50 +0000 2010
10594946870	75259868	Sun Jul 25 08:50:33 +0000 2010
10595269985	150134116	Sun Jul 25 08:58:27 +0000 2010
10595302640	59087001	Sun Jul 25 09:01:25 +0000 2010
10595857315	168274468	Sun Jul 25 09:12:29 +0000 2010
10595947552	153624752	Sun Jul 25 09:14:45 +0000 2010
10595071908	27209140	Sun Jul 25 09:17:50 +0000 2010
10596144757	153624752	Sun Jul 25 09:19:41 +0000 2010
10596210284	135273623	Sun Jul 25 09:21:31 +0000 2010
10596442935	134567664	Sun Jul 25 09:27:07 +0000 2010
10596808030	171966324	Sun Jul 25 09:38:40 +0000 2010
10596936279	135626445	Sun Jul 25 09:39:20 +0000 2010
10596995758	110993075	Sun Jul 25 09:40:48 +0000 2010
10597106506	67738703	Sun Jul 25 09:46:00 +0000 2010
10597265826	58317077	Sun Jul 25 09:47:28 +0000 2010
10597428543	58317077	Sun Jul 25 09:51:33 +0000 2010
10597479764	120545600	Sun Jul 25 09:52:49 +0000 2010
10597490098	147437040	Sun Jul 25 09:53:22 +0000 2010
10597535424	60345094	Sun Jul 25 09:54:13 +0000 2010
10597544624	133400212	Sun Jul 25 09:54:27 +0000 2010
10597573990	23027249	Sun Jul 25 09:55:12 +0000 2010
10597927756	91223790	Sun Jul 25 10:03:52 +0000 2010
10597941030	44971338	Sun Jul 25 10:04:14 +0000 2010
10597972207	78164049	Sun Jul 25 10:05:01 +0000 2010
10597996802	164543129	Sun Jul 25 10:05:37 +0000 2010
10598131696	114260448	Sun Jul 25 10:09:02 +0000 2010
10598168034	44971338	Sun Jul 25 10:10:00 +0000 2010
10598235432	132482845	Sun Jul 25 10:11:40 +0000 2010
10598252992	123718832	Sun Jul 25 10:12:07 +0000 2010
10598270718	82083539	Sun Jul 25 10:12:51 +0000 2010
10598454819	50172460	Sun Jul 25 10:17:18 +0000 2010
10598548558	24485378	Sun Jul 25 10:19:47 +0000 2010
10598548631	24485378	Sun Jul 25 10:19:47 +0000 2010
10599302535	121238289	Sun Jul 25 10:41:33 +0000 2010
10599480921	133994158	Sun Jul 25 10:43:47 +0000 2010
10599762338	90762431	Sun Jul 25 10:50:34 +0000 2010
10599768268	29627877	Sun Jul 25 10:50:43 +0000 2010
10599822576	131949792	Sun Jul 25 10:52:02 +0000 2010
10599903947	119977996	Sun Jul 25 10:56:30 +0000 2010
10599900467	15187485	Sun Jul 25 10:56:40 +0000 2010
10599014348	147437040	Sun Jul 25 10:56:46 +0000 2010
10599041266	140829876	Sun Jul 25 10:57:25 +0000 2010
10590363870	88226964	Sun Jul 25 11:04:58 +0000 2010
10590369527	158712741	Sun Jul 25 11:05:05 +0000 2010
10590691889	113408011	Sun Jul 25 11:13:03 +0000 2010
10590793270	133994158	Sun Jul 25 11:15:31 +0000 2010
10590815745	120422889	Sun Jul 25 11:16:03 +0000 2010
10590864437	145527268	Sun Jul 25 11:17:12 +0000 2010
10590871774	149194004	Sun Jul 25 11:17:22 +0000 2010
10590040727	111053109	Sun Jul 25 11:21:40 +0000 2010
10501164758	178402654	Sun Jul 25 11:24:24 +0000 2010
10501215493	157452251	Sun Jul 25 11:25:36 +0000 2010
10501247232	178402654	Sun Jul 25 11:26:22 +0000 2010
10501240824	138346498	Sun Jul 25 11:26:27 +0000 2010
10501255790	88527080	Sun Jul 25 11:26:35 +0000 2010
10501430225	142947457	Sun Jul 25 11:30:57 +0000 2010
10501524952	53849749	Sun Jul 25 11:32:57 +0000 2010
10501539691	113679801	Sun Jul 25 11:33:17 +0000 2010
10501646708	90329742	Sun Jul 25 11:35:50 +0000 2010
10501711125	46895336	Sun Jul 25 11:37:20 +0000 2010
10502304217	44577570	Sun Jul 25 11:53:05 +0000 2010
10502570087	158100653	Sun Jul 25 11:57:00 +0000 2010
10502632876	129098049	Sun Jul 25 11:58:10 +0000 2010
10502714902	90329742	Sun Jul 25 11:59:59 +0000 2010
10502813252	74391026	Sun Jul 25 12:01:52 +0000 2010
10502034463	116832209	Sun Jul 25 12:06:32 +0000 2010
10502034706	168116426	Sun Jul 25 12:06:33 +0000 2010
10503144152	99865137	Sun Jul 25 12:08:52 +0000 2010
10503244276	121306829	Sun Jul 25 12:10:59 +0000 2010
10503339675	90503878	Sun Jul 25 12:13:02 +0000 2010
10503373842	167595770	Sun Jul 25 12:13:47 +0000 2010
10503638125	69268728	Sun Jul 25 12:19:30 +0000 2010
10503678116	116832209	Sun Jul 25 12:20:20 +0000 2010
10503722501	121528726	Sun Jul 25 12:21:17 +0000 2010
10503887858	44482934	Sun Jul 25 12:24:52 +0000 2010
10503941149	176603717	Sun Jul 25 12:25:57 +0000 2010
10503997178	48692207	Sun Jul 25 12:27:06 +0000 2010
10503016905	90329742	Sun Jul 25 12:27:31 +0000 2010
10504436081	140090796	Sun Jul 25 12:36:07 +0000 2010
10504475114	20998110	Sun Jul 25 12:36:53 +0000 2010
10504521444	127025361	Sun Jul 25 12:37:51 +0000 2010
10504521476	127025361	Sun Jul 25 12:37:51 +0000 2010
10504529642	165900910	Sun Jul 25 12:38:01 +0000 2010
10504668323	181751116	Sun Jul 25 12:40:51 +0000 2010
10504712843	123773753	Sun Jul 25 12:41:46 +0000 2010
10504864974	156378898	Sun Jul 25 12:44:54 +0000 2010
10505148826	128411798	Sun Jul 25 12:50:35 +0000 2010
10505297814	15408871	Sun Jul 25 12:53:35 +0000 2010
10505348183	88596532	Sun Jul 25 12:54:36 +0000 2010
10505557981	158616205	Sun Jul 25 12:58:48 +0000 2010
10505564946	115821398	Sun Jul 25 12:58:56 +0000 2010
10505792392	174558499	Sun Jul 25 13:03:06 +0000 2010
10505919171	179676353	Sun Jul 25 13:05:29 +0000 2010
10506146842	170155313	Sun Jul 25 13:09:46 +0000 2010
10506319315	46835975	Sun Jul 25 13:12:56 +0000 2010
10506473991	51631617	Sun Jul 25 13:15:46 +0000 2010
10506494933	157239220	Sun Jul 25 13:16:08 +0000 2010
10506827335	160875912	Sun Jul 25 13:22:15 +0000 2010
10506931497	133994158	Sun Jul 25 13:24:09 +0000 2010
10506042423	46835975	Sun Jul 25 13:26:09 +0000 2010
10507112954	129557907	Sun Jul 25 13:27:27 +0000 2010
10507135692	21023583	Sun Jul 25 13:27:52 +0000 2010
10507107143	133994158	Sun Jul 25 13:29:09 +0000 2010
10507460841	90981914	Sun Jul 25 13:33:42 +0000 2010
10507658605	133994158	Sun Jul 25 13:36:59 +0000 2010
10507603367	133994158	Sun Jul 25 13:37:47 +0000 2010
10507700045	128723478	Sun Jul 25 13:39:39 +0000 2010
10507816338	19411787	Sun Jul 25 13:39:45 +0000 2010
10507934662	98537311	Sun Jul 25 13:41:49 +0000 2010
10507049982	45656242	Sun Jul 25 13:43:52 +0000 2010
10507062521	45656242	Sun Jul 25 13:44:06 +0000 2010
10507093978	119819061	Sun Jul 25 13:44:39 +0000 2010
10508136734	110398549	Sun Jul 25 13:45:22 +0000 2010
10508236908	110412255	Sun Jul 25 13:47:06 +0000 2010
10508257344	88527080	Sun Jul 25 13:47:28 +0000 2010
10508461435	27312326	Sun Jul 25 13:51:02 +0000 2010
10508731512	110412255	Sun Jul 25 13:55:37 +0000 2010
10508822902	135221741	Sun Jul 25 13:57:10 +0000 2010
10508018501	141884406	Sun Jul 25 14:00:21 +0000 2010
10508020704	90981914	Sun Jul 25 14:00:32 +0000 2010
10508088395	40168097	Sun Jul 25 14:01:26 +0000 2010
10509138547	125747809	Sun Jul 25 14:02:15 +0000 2010
10509145191	167612187	Sun Jul 25 14:02:21 +0000 2010
10509108957	118797067	Sun Jul 25 14:03:24 +0000 2010
10509327550	58758107	Sun Jul 25 14:05:25 +0000 2010
10509547586	69417728	Sun Jul 25 14:09:06 +0000 2010
10509638315	75906795	Sun Jul 25 14:10:37 +0000 2010
10509671143	159428648	Sun Jul 25 14:11:10 +0000 2010
10509763276	178385582	Sun Jul 25 14:12:42 +0000 2010
10509910205	67412075	Sun Jul 25 14:15:20 +0000 2010
10500208913	110398549	Sun Jul 25 14:21:49 +0000 2010
10500396984	150287004	Sun Jul 25 14:23:17 +0000 2010
10611653174	44971338	Sun Jul 25 14:43:51 +0000 2010
10612560707	176081835	Sun Jul 25 14:58:32 +0000 2010
10612965705	172686262	Sun Jul 25 15:04:24 +0000 2010
10612903323	148609544	Sun Jul 25 15:04:59 +0000 2010
10612074143	168459169	Sun Jul 25 15:06:05 +0000 2010
10613354499	177668844	Sun Jul 25 15:10:28 +0000 2010
10614432854	162188142	Sun Jul 25 15:27:30 +0000 2010
10614835926	148609544	Sun Jul 25 15:33:51 +0000 2010
10615630558	158721002	Sun Jul 25 15:46:58 +0000 2010
10615715911	154322773	Sun Jul 25 15:48:13 +0000 2010
10615773699	47548602	Sun Jul 25 15:49:11 +0000 2010
10615819613	54600344	Sun Jul 25 15:49:58 +0000 2010
10615076226	1337392	Sun Jul 25 15:54:16 +0000 2010
10616554504	93341092	Sun Jul 25 16:02:10 +0000 2010
10617993861	130899925	Sun Jul 25 16:26:53 +0000 2010
10618798676	136060877	Sun Jul 25 16:41:01 +0000 2010
10618956295	132266443	Sun Jul 25 16:43:49 +0000 2010
10619507901	179536155	Sun Jul 25 16:55:26 +0000 2010
10619056870	172413381	Sun Jul 25 17:03:21 +0000 2010
10610329696	68958638	Sun Jul 25 17:08:20 +0000 2010
10610730386	141224502	Sun Jul 25 17:15:53 +0000 2010
10623605536	67143646	Sun Jul 25 18:12:10 +0000 2010
10627038013	93672866	Sun Jul 25 19:38:32 +0000 2010
10629382781	136942895	Sun Jul 25 20:05:29 +0000 2010
10620350596	181809136	Sun Jul 25 20:25:11 +0000 2010
10632843212	62226731	Sun Jul 25 21:14:54 +0000 2010
10634539917	159307146	Sun Jul 25 21:48:32 +0000 2010
10637404550	52546180	Sun Jul 25 22:44:50 +0000 2010
10638287790	138471849	Sun Jul 25 22:59:06 +0000 2010
10639168268	119355791	Sun Jul 25 23:14:26 +0000 2010
10630302300	53467757	Sun Jul 25 23:36:15 +0000 2010
10630007763	159330123	Sun Jul 25 23:49:01 +0000 2010
10642148720	44914491	Mon Jul 26 00:07:15 +0000 2010
10642544701	121512030	Mon Jul 26 00:14:15 +0000 2010
10642651868	99626386	Mon Jul 26 00:16:06 +0000 2010
10642674777	151121948	Mon Jul 26 00:16:31 +0000 2010
10642727317	121512030	Mon Jul 26 00:17:28 +0000 2010
10642838956	179991130	Mon Jul 26 00:19:29 +0000 2010
10643368681	9547333	Mon Jul 26 00:28:54 +0000 2010
10644511817	160427420	Mon Jul 26 00:49:02 +0000 2010
10644722065	174442898	Mon Jul 26 00:52:44 +0000 2010
10644753842	179694147	Mon Jul 26 00:53:16 +0000 2010
10644774881	149414221	Mon Jul 26 00:53:38 +0000 2010
10645130636	172019211	Mon Jul 26 01:00:01 +0000 2010
10645163993	174442898	Mon Jul 26 01:00:18 +0000 2010
10645250457	110982866	Mon Jul 26 01:01:51 +0000 2010
10645282612	174442898	Mon Jul 26 01:02:13 +0000 2010
10645681899	47513839	Mon Jul 26 01:08:56 +0000 2010
10645861513	178307459	Mon Jul 26 01:11:56 +0000 2010
10646866353	51631617	Mon Jul 26 01:28:48 +0000 2010
10647156745	174442898	Mon Jul 26 01:33:33 +0000 2010
10647317324	123741013	Mon Jul 26 01:36:12 +0000 2010
10648216221	121480278	Mon Jul 26 01:50:51 +0000 2010
10648249399	154757593	Mon Jul 26 01:51:23 +0000 2010
10649011013	98875762	Mon Jul 26 02:18:53 +0000 2010
10640189426	37173264	Mon Jul 26 02:21:39 +0000 2010
10640391083	153320828	Mon Jul 26 02:24:47 +0000 2010
10640696868	154542254	Mon Jul 26 02:29:34 +0000 2010
10640776590	175069377	Mon Jul 26 02:30:47 +0000 2010
10640795602	53787407	Mon Jul 26 02:31:05 +0000 2010
10640011902	85462262	Mon Jul 26 02:34:31 +0000 2010
10640053628	172041090	Mon Jul 26 02:35:10 +0000 2010
10651157889	142951233	Mon Jul 26 02:36:50 +0000 2010
10651263229	145931036	Mon Jul 26 02:38:30 +0000 2010
10651008090	143236675	Mon Jul 26 02:51:51 +0000 2010
10652159039	142194435	Mon Jul 26 02:52:39 +0000 2010
10653100465	150725735	Mon Jul 26 03:08:25 +0000 2010
10653298181	123199768	Mon Jul 26 03:09:46 +0000 2010
10653290441	51631617	Mon Jul 26 03:09:48 +0000 2010
10653559500	177580885	Mon Jul 26 03:13:46 +0000 2010
10653649485	63866488	Mon Jul 26 03:15:08 +0000 2010
10654277649	135486796	Mon Jul 26 03:24:55 +0000 2010
10654378083	99936806	Mon Jul 26 03:26:30 +0000 2010
10654472917	130186009	Mon Jul 26 03:27:57 +0000 2010
10655156771	122649080	Mon Jul 26 03:38:30 +0000 2010
10655278382	10549876	Mon Jul 26 03:40:24 +0000 2010
10655676845	75224153	Mon Jul 26 03:46:45 +0000 2010
10655984907	133116934	Mon Jul 26 03:51:45 +0000 2010
10656222157	164357924	Mon Jul 26 03:55:40 +0000 2010
10656042676	94499854	Mon Jul 26 04:09:01 +0000 2010
10657108777	90841511	Mon Jul 26 04:11:48 +0000 2010
10657362007	172292306	Mon Jul 26 04:14:23 +0000 2010
10657664913	165701161	Mon Jul 26 04:19:31 +0000 2010
10657724068	97374313	Mon Jul 26 04:20:33 +0000 2010
10657873871	161082830	Mon Jul 26 04:23:08 +0000 2010
10658206070	165701161	Mon Jul 26 04:30:33 +0000 2010
10658764373	97374313	Mon Jul 26 04:38:32 +0000 2010
10659911906	143496438	Mon Jul 26 04:59:25 +0000 2010
10650243052	112335780	Mon Jul 26 05:05:20 +0000 2010
10650365788	127940460	Mon Jul 26 05:07:37 +0000 2010
10662219130	153355880	Mon Jul 26 05:43:42 +0000 2010
10662549232	156634549	Mon Jul 26 05:50:31 +0000 2010
10662632076	143802869	Mon Jul 26 05:52:16 +0000 2010
10662921584	160178728	Mon Jul 26 05:58:20 +0000 2010
10663369777	143236675	Mon Jul 26 06:07:32 +0000 2010
10663537613	138296599	Mon Jul 26 06:11:06 +0000 2010
10663746695	141119310	Mon Jul 26 06:15:34 +0000 2010
10663778056	55383716	Mon Jul 26 06:16:15 +0000 2010
10663933260	116196355	Mon Jul 26 06:19:39 +0000 2010
10663975165	137648895	Mon Jul 26 06:20:33 +0000 2010
10664408019	66372607	Mon Jul 26 06:32:18 +0000 2010
10664539143	134530608	Mon Jul 26 06:32:58 +0000 2010
10664588223	146042280	Mon Jul 26 06:34:02 +0000 2010
10664594584	174896742	Mon Jul 26 06:34:11 +0000 2010
10665467932	83986669	Mon Jul 26 06:54:07 +0000 2010
10665699502	168440900	Mon Jul 26 06:59:29 +0000 2010
10665959236	83726972	Mon Jul 26 07:05:06 +0000 2010
10665099674	49837170	Mon Jul 26 07:08:21 +0000 2010
10666369334	162640142	Mon Jul 26 07:14:36 +0000 2010
10666680997	111766040	Mon Jul 26 07:22:07 +0000 2010
10667213561	137195517	Mon Jul 26 07:34:23 +0000 2010
10667230743	137195517	Mon Jul 26 07:35:03 +0000 2010
10667336769	181701073	Mon Jul 26 07:37:20 +0000 2010
10667549612	168433629	Mon Jul 26 07:42:26 +0000 2010
10667501407	156148206	Mon Jul 26 07:43:41 +0000 2010
10667652302	160919525	Mon Jul 26 07:44:55 +0000 2010
10667901390	156008267	Mon Jul 26 07:53:26 +0000 2010
10668213211	138526309	Mon Jul 26 07:58:40 +0000 2010
10668343469	99674031	Mon Jul 26 08:01:37 +0000 2010
10668435482	178451090	Mon Jul 26 08:03:50 +0000 2010
10668044414	56248460	Mon Jul 26 08:18:42 +0000 2010
10669560602	56005106	Mon Jul 26 08:31:27 +0000 2010
10669595662	168830177	Mon Jul 26 08:32:03 +0000 2010
10669643032	122649080	Mon Jul 26 08:33:13 +0000 2010
10669903006	152149944	Mon Jul 26 08:41:56 +0000 2010
10660419689	111077333	Mon Jul 26 08:51:59 +0000 2010
10660095213	99106776	Mon Jul 26 09:08:07 +0000 2010
10671133492	67406674	Mon Jul 26 09:09:04 +0000 2010
10671265810	141869467	Mon Jul 26 09:12:11 +0000 2010
10671569695	152506725	Mon Jul 26 09:19:26 +0000 2010
10671738945	181269735	Mon Jul 26 09:23:30 +0000 2010
10671989263	155228600	Mon Jul 26 09:29:26 +0000 2010
10671068155	113499867	Mon Jul 26 09:31:13 +0000 2010
10672229423	48924492	Mon Jul 26 09:35:06 +0000 2010
10672380378	139675171	Mon Jul 26 09:39:02 +0000 2010
10672300433	122649080	Mon Jul 26 09:39:31 +0000 2010
10672568635	141623309	Mon Jul 26 09:43:12 +0000 2010
10672610528	121470115	Mon Jul 26 09:44:27 +0000 2010
10672672029	44126961	Mon Jul 26 09:45:41 +0000 2010
10672698625	164497408	Mon Jul 26 09:46:17 +0000 2010
10672789244	182116550	Mon Jul 26 09:48:28 +0000 2010
10672923894	124419598	Mon Jul 26 09:51:39 +0000 2010
10672966599	142947457	Mon Jul 26 09:52:39 +0000 2010
10673696079	149194004	Mon Jul 26 10:09:16 +0000 2010
10673850593	122335364	Mon Jul 26 10:12:57 +0000 2010
10674177664	121696956	Mon Jul 26 10:20:08 +0000 2010
10674279237	110962441	Mon Jul 26 10:22:21 +0000 2010
10674298924	66617884	Mon Jul 26 10:22:48 +0000 2010
10674725634	57994635	Mon Jul 26 10:32:02 +0000 2010
10674825930	137571489	Mon Jul 26 10:34:11 +0000 2010
10674879059	133118770	Mon Jul 26 10:35:22 +0000 2010
10674880274	152722252	Mon Jul 26 10:35:35 +0000 2010
10674891572	57994635	Mon Jul 26 10:35:37 +0000 2010
10675367009	133994158	Mon Jul 26 10:45:48 +0000 2010
10675394216	133994158	Mon Jul 26 10:46:21 +0000 2010
10675307115	133994158	Mon Jul 26 10:46:38 +0000 2010
10675429422	150797596	Mon Jul 26 10:47:06 +0000 2010
10675405557	133994158	Mon Jul 26 10:48:44 +0000 2010
10676186367	143930968	Mon Jul 26 11:02:52 +0000 2010
10676355562	86458877	Mon Jul 26 11:06:20 +0000 2010
10676547647	49484869	Mon Jul 26 11:10:23 +0000 2010
10676569267	141238298	Mon Jul 26 11:10:50 +0000 2010
10676671685	133994158	Mon Jul 26 11:12:53 +0000 2010
10676604434	178756565	Mon Jul 26 11:13:34 +0000 2010
10676767133	149136021	Mon Jul 26 11:14:52 +0000 2010
10677284694	178537723	Mon Jul 26 11:25:28 +0000 2010
10677201052	160563220	Mon Jul 26 11:25:49 +0000 2010
10677361250	157532965	Mon Jul 26 11:27:01 +0000 2010
10677750227	121696956	Mon Jul 26 11:34:54 +0000 2010
10677958756	159756406	Mon Jul 26 11:38:48 +0000 2010
10677003702	110969503	Mon Jul 26 11:41:36 +0000 2010
10678133226	149136021	Mon Jul 26 11:42:09 +0000 2010
10678158831	149136021	Mon Jul 26 11:42:38 +0000 2010
10678748853	15419952	Mon Jul 26 11:53:50 +0000 2010
10678816585	143930968	Mon Jul 26 11:55:06 +0000 2010
10678912511	146331420	Mon Jul 26 11:56:54 +0000 2010
10678918664	164088515	Mon Jul 26 11:57:01 +0000 2010
10678936287	154451488	Mon Jul 26 11:57:21 +0000 2010
10670844023	142306479	Mon Jul 26 12:31:07 +0000 2010
10681423297	140076930	Mon Jul 26 12:40:58 +0000 2010
10681476680	141047775	Mon Jul 26 12:41:54 +0000 2010
10681638242	161614279	Mon Jul 26 12:44:35 +0000 2010
10681974115	174981435	Mon Jul 26 12:50:12 +0000 2010
10682234421	122685989	Mon Jul 26 12:54:27 +0000 2010
10682698412	90841382	Mon Jul 26 13:01:46 +0000 2010
10682609701	178554744	Mon Jul 26 13:01:57 +0000 2010
10683725369	145081410	Mon Jul 26 13:17:34 +0000 2010
10683913226	37325888	Mon Jul 26 13:20:27 +0000 2010
10684117219	143130422	Mon Jul 26 13:23:35 +0000 2010
10684365722	135046999	Mon Jul 26 13:27:18 +0000 2010
10684571853	176225597	Mon Jul 26 13:30:21 +0000 2010
10685111832	91714130	Mon Jul 26 13:38:26 +0000 2010
10685165418	133529588	Mon Jul 26 13:39:14 +0000 2010
10685515529	164306390	Mon Jul 26 13:44:22 +0000 2010
10685708421	92073204	Mon Jul 26 13:48:39 +0000 2010
10685883679	133529588	Mon Jul 26 13:49:45 +0000 2010
10686105783	55508796	Mon Jul 26 13:54:23 +0000 2010
10686289042	84142615	Mon Jul 26 13:55:35 +0000 2010
10686395197	120336315	Mon Jul 26 13:57:06 +0000 2010
10686634630	110941970	Mon Jul 26 14:00:25 +0000 2010
10686793413	132708081	Mon Jul 26 14:02:34 +0000 2010
10687392906	132491086	Mon Jul 26 14:11:04 +0000 2010
10687528840	67300456	Mon Jul 26 14:12:59 +0000 2010
10687588357	122602182	Mon Jul 26 14:13:50 +0000 2010
10687591073	172055284	Mon Jul 26 14:13:53 +0000 2010
10687706797	121717344	Mon Jul 26 14:16:51 +0000 2010
10688358801	179590389	Mon Jul 26 14:24:36 +0000 2010
10688373243	133331478	Mon Jul 26 14:24:48 +0000 2010
10688547229	148744920	Mon Jul 26 14:27:15 +0000 2010
10688688431	136209147	Mon Jul 26 14:29:15 +0000 2010
10688833503	137486134	Mon Jul 26 14:31:14 +0000 2010
10688948705	137486134	Mon Jul 26 14:32:51 +0000 2010
10688057026	133331478	Mon Jul 26 14:34:22 +0000 2010
10689161217	134981669	Mon Jul 26 14:35:49 +0000 2010
10689341080	122430795	Mon Jul 26 14:38:22 +0000 2010
10689717725	145931397	Mon Jul 26 14:43:37 +0000 2010
10680419560	122430795	Mon Jul 26 14:53:24 +0000 2010
10680641928	160451988	Mon Jul 26 14:56:31 +0000 2010
10680721667	148061452	Mon Jul 26 14:57:38 +0000 2010
10680742130	124376508	Mon Jul 26 14:57:55 +0000 2010
10680828157	143236675	Mon Jul 26 14:59:08 +0000 2010
10680896448	170658351	Mon Jul 26 15:00:04 +0000 2010
10691301143	113828633	Mon Jul 26 15:06:57 +0000 2010
10691568824	179759362	Mon Jul 26 15:09:20 +0000 2010
10691792853	113828633	Mon Jul 26 15:12:27 +0000 2010
10692111253	90975783	Mon Jul 26 15:16:51 +0000 2010
10692948025	145951370	Mon Jul 26 15:28:51 +0000 2010
10693501120	145951370	Mon Jul 26 15:38:15 +0000 2010
10693633221	163303566	Mon Jul 26 15:38:43 +0000 2010
10693957742	133994158	Mon Jul 26 15:43:28 +0000 2010
10694237564	133994158	Mon Jul 26 15:47:30 +0000 2010
10694552060	145617394	Mon Jul 26 15:52:08 +0000 2010
10694573864	133994158	Mon Jul 26 15:52:26 +0000 2010
10694730396	133994158	Mon Jul 26 15:54:58 +0000 2010
10694855452	133994158	Mon Jul 26 15:56:40 +0000 2010
10694939390	119755407	Mon Jul 26 15:57:54 +0000 2010
10695101167	111740088	Mon Jul 26 16:01:36 +0000 2010
10695279028	133994158	Mon Jul 26 16:02:45 +0000 2010
10696196758	177074707	Mon Jul 26 16:16:18 +0000 2010
10697304290	110984103	Mon Jul 26 16:34:37 +0000 2010
10697556041	167378691	Mon Jul 26 16:36:56 +0000 2010
10698085466	58136548	Mon Jul 26 17:00:34 +0000 2010
10699352789	136097507	Mon Jul 26 17:04:44 +0000 2010
10605627246	68361411	Mon Jul 26 18:50:49 +0000 2010
10714634033	141651201	Mon Jul 26 21:29:43 +0000 2010
10715767783	157433675	Mon Jul 26 21:49:08 +0000 2010
10716457035	133994158	Mon Jul 26 22:00:49 +0000 2010
10719719617	130186009	Mon Jul 26 22:55:14 +0000 2010
10721175116	128723478	Mon Jul 26 23:18:34 +0000 2010
10721617774	164424094	Mon Jul 26 23:25:41 +0000 2010
10721720401	173625026	Mon Jul 26 23:27:30 +0000 2010
10722545747	43988428	Mon Jul 26 23:40:38 +0000 2010
10723312005	154446770	Mon Jul 26 23:53:11 +0000 2010
10723907761	63821415	Tue Jul 27 00:04:22 +0000 2010
10723014816	123441904	Tue Jul 27 00:04:29 +0000 2010
10723069384	80246545	Tue Jul 27 00:05:21 +0000 2010
10723072135	124509044	Tue Jul 27 00:05:23 +0000 2010
10723085013	59709310	Tue Jul 27 00:05:37 +0000 2010
10724272627	114705539	Tue Jul 27 00:08:38 +0000 2010
10725175381	136346398	Tue Jul 27 00:23:03 +0000 2010
10725324482	118792016	Tue Jul 27 00:25:25 +0000 2010
10725674006	118792016	Tue Jul 27 00:30:47 +0000 2010
10725818450	124196469	Tue Jul 27 00:32:59 +0000 2010
10726595074	156322584	Tue Jul 27 00:44:54 +0000 2010
10726833842	162308907	Tue Jul 27 00:48:32 +0000 2010
10726848446	168749336	Tue Jul 27 00:48:46 +0000 2010
10726963162	166884840	Tue Jul 27 00:50:32 +0000 2010
10727101450	25688314	Tue Jul 27 00:54:12 +0000 2010
10727212685	166157386	Tue Jul 27 00:54:22 +0000 2010
10727388953	85462262	Tue Jul 27 00:57:04 +0000 2010
10727837084	45481456	Tue Jul 27 01:08:39 +0000 2010
10728103431	158280310	Tue Jul 27 01:14:32 +0000 2010
10728591035	42837456	Tue Jul 27 01:20:37 +0000 2010
10728673734	42837456	Tue Jul 27 01:21:51 +0000 2010
10728792386	42837456	Tue Jul 27 01:23:36 +0000 2010
10728897268	42837456	Tue Jul 27 01:25:08 +0000 2010
10728045232	63781686	Tue Jul 27 01:27:22 +0000 2010
10728061919	42837456	Tue Jul 27 01:27:38 +0000 2010
10729134476	119654443	Tue Jul 27 01:28:44 +0000 2010
10729826538	166324782	Tue Jul 27 01:39:19 +0000 2010
10720428659	140082893	Tue Jul 27 01:48:26 +0000 2010
10720615235	73428721	Tue Jul 27 01:51:15 +0000 2010
10720822998	160150045	Tue Jul 27 01:54:26 +0000 2010
10731569803	149126662	Tue Jul 27 02:05:37 +0000 2010
10731588117	149126662	Tue Jul 27 02:05:53 +0000 2010
10731958746	146819840	Tue Jul 27 02:11:26 +0000 2010
10731969646	146819840	Tue Jul 27 02:11:35 +0000 2010
10732222229	170970442	Tue Jul 27 02:15:20 +0000 2010
10732575889	73428721	Tue Jul 27 02:20:36 +0000 2010
10732842695	122441293	Tue Jul 27 02:24:31 +0000 2010
10732845409	169057372	Tue Jul 27 02:24:34 +0000 2010
10732973631	120078204	Tue Jul 27 02:26:27 +0000 2010
10733288431	165504036	Tue Jul 27 02:31:05 +0000 2010
10733520103	133410643	Tue Jul 27 02:34:43 +0000 2010
10733661656	158401813	Tue Jul 27 02:36:43 +0000 2010
10733686437	45696298	Tue Jul 27 02:37:06 +0000 2010
10733813760	77620415	Tue Jul 27 02:39:01 +0000 2010
10733984138	156783234	Tue Jul 27 02:41:32 +0000 2010
10734796683	178885307	Tue Jul 27 02:53:42 +0000 2010
10735413082	179607922	Tue Jul 27 03:02:42 +0000 2010
10735423733	99894378	Tue Jul 27 03:02:50 +0000 2010
10735456461	110933460	Tue Jul 27 03:03:19 +0000 2010
10735568504	146564384	Tue Jul 27 03:04:58 +0000 2010
10736398450	134353714	Tue Jul 27 03:17:04 +0000 2010
10736673383	150973996	Tue Jul 27 03:21:08 +0000 2010
10736877170	133529588	Tue Jul 27 03:24:10 +0000 2010
10736046279	115514636	Tue Jul 27 03:26:41 +0000 2010
10736078109	171662686	Tue Jul 27 03:27:09 +0000 2010
10737267648	163237470	Tue Jul 27 03:29:56 +0000 2010
10737445632	179607922	Tue Jul 27 03:32:29 +0000 2010
10737929427	37433690	Tue Jul 27 03:39:39 +0000 2010
10738309200	80029286	Tue Jul 27 03:46:47 +0000 2010
10738484232	164081813	Tue Jul 27 03:47:56 +0000 2010
10738491773	120736736	Tue Jul 27 03:48:03 +0000 2010
10738581885	72262196	Tue Jul 27 03:49:24 +0000 2010
10738702311	133994158	Tue Jul 27 03:52:46 +0000 2010
10738868363	130852294	Tue Jul 27 03:53:47 +0000 2010
10738802907	123263612	Tue Jul 27 03:54:19 +0000 2010
10739329076	43869900	Tue Jul 27 04:00:44 +0000 2010
10739382962	112822568	Tue Jul 27 04:01:30 +0000 2010
10739394456	136128566	Tue Jul 27 04:01:40 +0000 2010
10739686836	110933460	Tue Jul 27 04:06:09 +0000 2010
10739608785	167060163	Tue Jul 27 04:06:30 +0000 2010
10739748960	152011303	Tue Jul 27 04:07:07 +0000 2010
10739023100	158960073	Tue Jul 27 04:11:24 +0000 2010
10739039623	121713326	Tue Jul 27 04:11:39 +0000 2010
10739049049	116124586	Tue Jul 27 04:11:49 +0000 2010
10739082173	113140656	Tue Jul 27 04:12:19 +0000 2010
10730146368	99899270	Tue Jul 27 04:13:20 +0000 2010
10730102261	99899270	Tue Jul 27 04:14:14 +0000 2010
10730287614	116545193	Tue Jul 27 04:15:36 +0000 2010
10730424967	141548248	Tue Jul 27 04:17:48 +0000 2010
10730713289	158660740	Tue Jul 27 04:22:28 +0000 2010
10730767169	143687018	Tue Jul 27 04:23:20 +0000 2010
10741804051	137273542	Tue Jul 27 04:42:26 +0000 2010
10742388456	86438932	Tue Jul 27 04:50:55 +0000 2010
10742489918	150220636	Tue Jul 27 04:52:44 +0000 2010
10742760682	43965092	Tue Jul 27 04:57:48 +0000 2010
10742971304	64767328	Tue Jul 27 05:01:15 +0000 2010
10743649519	43965092	Tue Jul 27 05:13:29 +0000 2010
10744412950	150628119	Tue Jul 27 05:27:55 +0000 2010
10744096697	177034496	Tue Jul 27 05:41:16 +0000 2010
10745106288	127402272	Tue Jul 27 05:43:27 +0000 2010
10745319671	98898822	Tue Jul 27 05:45:42 +0000 2010
10745526652	161291850	Tue Jul 27 05:49:53 +0000 2010
10745535753	164768700	Tue Jul 27 05:50:03 +0000 2010
10746119935	45959765	Tue Jul 27 06:01:46 +0000 2010
10746522390	169055387	Tue Jul 27 06:09:56 +0000 2010
10746565495	51635657	Tue Jul 27 06:10:48 +0000 2010
10746509359	94890823	Tue Jul 27 06:11:42 +0000 2010
10746613282	140707877	Tue Jul 27 06:11:47 +0000 2010
10746820017	143964562	Tue Jul 27 06:16:18 +0000 2010
10747132029	174468892	Tue Jul 27 06:22:44 +0000 2010
10747364007	177019321	Tue Jul 27 06:27:42 +0000 2010
10747725412	97812511	Tue Jul 27 06:35:18 +0000 2010
10747961418	175259661	Tue Jul 27 06:40:23 +0000 2010
10747016141	122130060	Tue Jul 27 06:41:36 +0000 2010
10747043068	174442898	Tue Jul 27 06:42:13 +0000 2010
10748118639	45727865	Tue Jul 27 06:43:55 +0000 2010
10748194918	169768656	Tue Jul 27 06:45:36 +0000 2010
10748651223	123715042	Tue Jul 27 06:55:58 +0000 2010
10748668147	23878289	Tue Jul 27 06:56:21 +0000 2010
10748606912	131430870	Tue Jul 27 06:57:14 +0000 2010
10748737034	90499871	Tue Jul 27 06:57:58 +0000 2010
10748755763	115420232	Tue Jul 27 06:58:22 +0000 2010
10748771656	121651208	Tue Jul 27 06:58:44 +0000 2010
10748786736	39684061	Tue Jul 27 06:59:05 +0000 2010
10748792650	148206146	Tue Jul 27 06:59:13 +0000 2010
10748709474	40290841	Tue Jul 27 06:59:36 +0000 2010
10748843678	164517251	Tue Jul 27 07:00:15 +0000 2010
10748916160	124962458	Tue Jul 27 07:01:47 +0000 2010
10748956663	158228202	Tue Jul 27 07:02:40 +0000 2010
10748983109	122130060	Tue Jul 27 07:03:15 +0000 2010
10748984259	122569332	Tue Jul 27 07:03:17 +0000 2010
10748994824	120124264	Tue Jul 27 07:03:31 +0000 2010
10748021452	149797894	Tue Jul 27 07:04:07 +0000 2010
10748023806	177137768	Tue Jul 27 07:04:10 +0000 2010
10748042362	45727865	Tue Jul 27 07:04:36 +0000 2010
10748061441	159727727	Tue Jul 27 07:05:02 +0000 2010
10748002439	51731866	Tue Jul 27 07:05:57 +0000 2010
10748000536	153288355	Tue Jul 27 07:06:08 +0000 2010
10749130933	120729837	Tue Jul 27 07:06:49 +0000 2010
10749140211	113962922	Tue Jul 27 07:07:03 +0000 2010
10749183836	44956300	Tue Jul 27 07:07:48 +0000 2010
10749195532	165966452	Tue Jul 27 07:08:05 +0000 2010
10749219628	173090404	Tue Jul 27 07:08:38 +0000 2010
10749228546	81521504	Tue Jul 27 07:08:51 +0000 2010
10749202281	20258324	Tue Jul 27 07:10:33 +0000 2010
10749390951	144273984	Tue Jul 27 07:12:48 +0000 2010
10749411322	144362448	Tue Jul 27 07:13:03 +0000 2010
10749427829	52479120	Tue Jul 27 07:13:27 +0000 2010
10749530637	121398868	Tue Jul 27 07:16:07 +0000 2010
10749541800	137632887	Tue Jul 27 07:16:09 +0000 2010
10749543571	94515127	Tue Jul 27 07:16:11 +0000 2010
10749573294	132811807	Tue Jul 27 07:16:54 +0000 2010
10749614679	158660740	Tue Jul 27 07:17:55 +0000 2010
10749615688	174876882	Tue Jul 27 07:17:56 +0000 2010
10749627000	46438585	Tue Jul 27 07:18:13 +0000 2010
10749721442	57754299	Tue Jul 27 07:20:29 +0000 2010
10749772566	57754299	Tue Jul 27 07:21:43 +0000 2010
10749789476	116697403	Tue Jul 27 07:22:08 +0000 2010
10749793878	176425713	Tue Jul 27 07:22:14 +0000 2010
10749839282	75079003	Tue Jul 27 07:23:21 +0000 2010
10749891140	49974397	Tue Jul 27 07:24:37 +0000 2010
10749064972	173514232	Tue Jul 27 07:28:39 +0000 2010
10749086700	114826330	Tue Jul 27 07:29:09 +0000 2010
10740109994	120304859	Tue Jul 27 07:31:57 +0000 2010
10740212482	112822568	Tue Jul 27 07:32:00 +0000 2010
10740261088	158001073	Tue Jul 27 07:33:09 +0000 2010
10740287604	181042067	Tue Jul 27 07:33:46 +0000 2010
10740541126	45693959	Tue Jul 27 07:39:50 +0000 2010
10740697960	162367209	Tue Jul 27 07:43:33 +0000 2010
10740603636	174760222	Tue Jul 27 07:43:41 +0000 2010
10740756426	171119952	Tue Jul 27 07:45:00 +0000 2010
10740816865	162367209	Tue Jul 27 07:46:27 +0000 2010
10740827623	166915989	Tue Jul 27 07:46:43 +0000 2010
10740803458	67991040	Tue Jul 27 07:48:37 +0000 2010
10740969466	59097772	Tue Jul 27 07:50:16 +0000 2010
10740020684	179494125	Tue Jul 27 07:51:48 +0000 2010
10751132477	154445697	Tue Jul 27 07:54:20 +0000 2010
10751229212	150554735	Tue Jul 27 07:56:44 +0000 2010
10751329789	136644592	Tue Jul 27 07:59:12 +0000 2010
10751306931	122746417	Tue Jul 27 08:00:50 +0000 2010
10751417457	74884155	Tue Jul 27 08:01:04 +0000 2010
10751434560	147286760	Tue Jul 27 08:01:27 +0000 2010
10751532493	99121805	Tue Jul 27 08:03:45 +0000 2010
10751854040	119925630	Tue Jul 27 08:11:33 +0000 2010
10751865228	150628119	Tue Jul 27 08:11:48 +0000 2010
10751043445	149844150	Tue Jul 27 08:16:09 +0000 2010
10751045048	163299673	Tue Jul 27 08:16:13 +0000 2010
10751058638	64767328	Tue Jul 27 08:16:32 +0000 2010
10751062524	134893357	Tue Jul 27 08:16:38 +0000 2010
10752266021	164448167	Tue Jul 27 08:21:48 +0000 2010
10752329488	145823436	Tue Jul 27 08:23:19 +0000 2010
10752361455	154456225	Tue Jul 27 08:24:06 +0000 2010
10752397223	145823436	Tue Jul 27 08:24:59 +0000 2010
10752719823	160160030	Tue Jul 27 08:32:35 +0000 2010
10752722453	153603760	Tue Jul 27 08:32:39 +0000 2010
10752837882	48288538	Tue Jul 27 08:35:28 +0000 2010
10752908806	117772737	Tue Jul 27 08:39:40 +0000 2010
10752002719	138471849	Tue Jul 27 08:41:52 +0000 2010
10753151755	168804302	Tue Jul 27 08:43:04 +0000 2010
10753191853	153778791	Tue Jul 27 08:44:02 +0000 2010
10753222283	153333926	Tue Jul 27 08:44:47 +0000 2010
10753280992	87785554	Tue Jul 27 08:46:24 +0000 2010
10753335721	147782357	Tue Jul 27 08:47:30 +0000 2010
10753720718	133347200	Tue Jul 27 08:57:08 +0000 2010
10753743270	54117434	Tue Jul 27 08:57:27 +0000 2010
10753909226	130108911	Tue Jul 27 09:03:37 +0000 2010
10754110788	49025768	Tue Jul 27 09:06:17 +0000 2010
10754294664	18586969	Tue Jul 27 09:10:24 +0000 2010
10754497841	175332020	Tue Jul 27 09:15:14 +0000 2010
10754542724	121856055	Tue Jul 27 09:16:18 +0000 2010
10754598333	132022611	Tue Jul 27 09:17:38 +0000 2010
10754614904	140707877	Tue Jul 27 09:18:02 +0000 2010
10754626120	129126977	Tue Jul 27 09:18:17 +0000 2010
10754670550	65082818	Tue Jul 27 09:19:36 +0000 2010
10754685158	83939297	Tue Jul 27 09:19:42 +0000 2010
10754789595	113774855	Tue Jul 27 09:22:11 +0000 2010
10754805314	160232017	Tue Jul 27 09:24:59 +0000 2010
10754932256	164452326	Tue Jul 27 09:25:36 +0000 2010
10754953119	121000012	Tue Jul 27 09:26:06 +0000 2010
10754011176	67771902	Tue Jul 27 09:27:30 +0000 2010
10754065338	111576824	Tue Jul 27 09:28:46 +0000 2010
10755113691	172574069	Tue Jul 27 09:29:56 +0000 2010
10755133707	117114996	Tue Jul 27 09:30:20 +0000 2010
10755166966	148512046	Tue Jul 27 09:31:07 +0000 2010
10755168452	123769453	Tue Jul 27 09:31:09 +0000 2010
10755181162	161017130	Tue Jul 27 09:31:27 +0000 2010
10755235589	51508806	Tue Jul 27 09:32:46 +0000 2010
10755260087	111576824	Tue Jul 27 09:33:38 +0000 2010
10755314440	165113492	Tue Jul 27 09:34:42 +0000 2010
10755334079	133994158	Tue Jul 27 09:35:11 +0000 2010
10755382074	159811650	Tue Jul 27 09:36:20 +0000 2010
10755300838	119854466	Tue Jul 27 09:37:00 +0000 2010
10755422564	163367239	Tue Jul 27 09:37:17 +0000 2010
10755450579	32718516	Tue Jul 27 09:38:12 +0000 2010
10755486370	74698782	Tue Jul 27 09:38:49 +0000 2010
10755406625	111480298	Tue Jul 27 09:39:18 +0000 2010
10755511442	136985679	Tue Jul 27 09:39:25 +0000 2010
10755512222	37163202	Tue Jul 27 09:39:26 +0000 2010
10755517406	90613124	Tue Jul 27 09:39:34 +0000 2010
10755551445	178385222	Tue Jul 27 09:40:21 +0000 2010
10755550216	176429743	Tue Jul 27 09:40:33 +0000 2010
10755565783	147042896	Tue Jul 27 09:40:41 +0000 2010
10755574728	63099351	Tue Jul 27 09:40:54 +0000 2010
10755570948	128159030	Tue Jul 27 09:41:03 +0000 2010
10755582345	172211634	Tue Jul 27 09:41:05 +0000 2010
10755616685	47225681	Tue Jul 27 09:41:54 +0000 2010
10755616734	136078846	Tue Jul 27 09:41:54 +0000 2010
10755623455	159380902	Tue Jul 27 09:42:03 +0000 2010
10755651251	174705855	Tue Jul 27 09:42:42 +0000 2010
10755669070	169146285	Tue Jul 27 09:43:08 +0000 2010
10755672354	98729179	Tue Jul 27 09:43:11 +0000 2010
10755680232	127409090	Tue Jul 27 09:43:37 +0000 2010
10755680900	129001149	Tue Jul 27 09:43:39 +0000 2010
10755695190	95851487	Tue Jul 27 09:43:45 +0000 2010
10755609812	173700422	Tue Jul 27 09:44:06 +0000 2010
10755718322	110682589	Tue Jul 27 09:44:18 +0000 2010
10755718042	54423586	Tue Jul 27 09:44:19 +0000 2010
10755736452	74756402	Tue Jul 27 09:44:44 +0000 2010
10755738842	149464274	Tue Jul 27 09:44:48 +0000 2010
10755745366	63860239	Tue Jul 27 09:44:57 +0000 2010
10755754018	69724036	Tue Jul 27 09:45:09 +0000 2010
10755772730	65736016	Tue Jul 27 09:45:34 +0000 2010
10755773602	165805337	Tue Jul 27 09:45:35 +0000 2010
10755789759	144626533	Tue Jul 27 09:45:58 +0000 2010
10755701802	65038561	Tue Jul 27 09:46:14 +0000 2010
10755817601	174705855	Tue Jul 27 09:46:38 +0000 2010
10755821861	178070906	Tue Jul 27 09:46:44 +0000 2010
10755823282	51693131	Tue Jul 27 09:46:46 +0000 2010
10755849056	64561698	Tue Jul 27 09:47:24 +0000 2010
10755852904	97426773	Tue Jul 27 09:47:28 +0000 2010
10755855991	86508718	Tue Jul 27 09:47:33 +0000 2010
10755872377	43688832	Tue Jul 27 09:47:57 +0000 2010
10755881228	119309521	Tue Jul 27 09:48:09 +0000 2010
10755881568	91920486	Tue Jul 27 09:48:10 +0000 2010
10755808204	53419381	Tue Jul 27 09:48:48 +0000 2010
10755939726	95851487	Tue Jul 27 09:49:34 +0000 2010
10755941039	129001149	Tue Jul 27 09:49:37 +0000 2010
10755960853	65249569	Tue Jul 27 09:50:17 +0000 2010
10755907423	62702966	Tue Jul 27 09:51:09 +0000 2010
10755016933	137344984	Tue Jul 27 09:51:23 +0000 2010
10755019709	76289191	Tue Jul 27 09:51:27 +0000 2010
10755039593	176367492	Tue Jul 27 09:51:56 +0000 2010
10755053780	114801970	Tue Jul 27 09:52:16 +0000 2010
10755079819	147592156	Tue Jul 27 09:52:53 +0000 2010
10755003420	134923893	Tue Jul 27 09:53:28 +0000 2010
10755008598	36184714	Tue Jul 27 09:53:35 +0000 2010
10756144676	54457550	Tue Jul 27 09:54:27 +0000 2010
10756151498	52447706	Tue Jul 27 09:54:37 +0000 2010
10756178457	124419598	Tue Jul 27 09:55:15 +0000 2010
10756216067	48967929	Tue Jul 27 09:56:09 +0000 2010
10756268748	146255729	Tue Jul 27 09:57:23 +0000 2010
10756291594	98233528	Tue Jul 27 09:57:56 +0000 2010
10756299054	63845354	Tue Jul 27 09:58:08 +0000 2010
10756290179	83939297	Tue Jul 27 09:58:08 +0000 2010
10756208296	138855509	Tue Jul 27 09:58:20 +0000 2010
10756200721	151174306	Tue Jul 27 09:58:23 +0000 2010
10756312281	137393242	Tue Jul 27 09:58:26 +0000 2010
10756314151	179525278	Tue Jul 27 09:58:28 +0000 2010
10756327572	169352506	Tue Jul 27 09:58:47 +0000 2010
10756331721	123830441	Tue Jul 27 09:58:53 +0000 2010
10756366130	117907243	Tue Jul 27 09:59:42 +0000 2010
10756372290	147643589	Tue Jul 27 09:59:51 +0000 2010
10756372902	169828775	Tue Jul 27 09:59:52 +0000 2010
10756379148	164453238	Tue Jul 27 10:00:01 +0000 2010
10756380805	99925194	Tue Jul 27 10:00:11 +0000 2010
10756397686	122654570	Tue Jul 27 10:00:18 +0000 2010
10756300160	158615604	Tue Jul 27 10:00:33 +0000 2010
10756417614	121214099	Tue Jul 27 10:00:42 +0000 2010
10756417921	167389446	Tue Jul 27 10:00:43 +0000 2010
10756433613	124506287	Tue Jul 27 10:01:03 +0000 2010
10756443792	136374940	Tue Jul 27 10:01:16 +0000 2010
10756465045	161976132	Tue Jul 27 10:01:45 +0000 2010
10756460993	168075279	Tue Jul 27 10:01:52 +0000 2010
10756511890	24116735	Tue Jul 27 10:02:47 +0000 2010
10756519620	148359716	Tue Jul 27 10:02:57 +0000 2010
10756521715	48354396	Tue Jul 27 10:03:00 +0000 2010
10756529858	110315365	Tue Jul 27 10:03:11 +0000 2010
10756535208	69749352	Tue Jul 27 10:03:18 +0000 2010
10756536436	157646425	Tue Jul 27 10:03:20 +0000 2010
10756530236	156182084	Tue Jul 27 10:03:25 +0000 2010
10756545319	143494668	Tue Jul 27 10:03:32 +0000 2010
10756547908	56298552	Tue Jul 27 10:03:36 +0000 2010
10756553027	165182885	Tue Jul 27 10:03:44 +0000 2010
10756562828	121965565	Tue Jul 27 10:03:56 +0000 2010
10756587692	179418658	Tue Jul 27 10:04:31 +0000 2010
10756580640	99901118	Tue Jul 27 10:04:35 +0000 2010
10756598542	148065065	Tue Jul 27 10:04:46 +0000 2010
10756631412	158515016	Tue Jul 27 10:05:31 +0000 2010
10756657506	131910472	Tue Jul 27 10:06:07 +0000 2010
10756664644	99134644	Tue Jul 27 10:06:17 +0000 2010
10756675226	132498320	Tue Jul 27 10:06:32 +0000 2010
10756732174	135892717	Tue Jul 27 10:07:54 +0000 2010
10756742822	42309316	Tue Jul 27 10:08:09 +0000 2010
10756747255	16146555	Tue Jul 27 10:08:15 +0000 2010
10756740186	148881226	Tue Jul 27 10:08:19 +0000 2010
10756755257	160842553	Tue Jul 27 10:08:26 +0000 2010
10756796820	145844524	Tue Jul 27 10:09:26 +0000 2010
10756797872	156396193	Tue Jul 27 10:09:27 +0000 2010
10756705404	110976197	Tue Jul 27 10:09:38 +0000 2010
10756707090	170198747	Tue Jul 27 10:09:42 +0000 2010
10756826332	64198658	Tue Jul 27 10:10:06 +0000 2010
10756837206	120827789	Tue Jul 27 10:10:21 +0000 2010
10756861459	124440955	Tue Jul 27 10:10:55 +0000 2010
10756885461	36395369	Tue Jul 27 10:11:28 +0000 2010
10756888350	125003861	Tue Jul 27 10:11:32 +0000 2010
10756892157	43401999	Tue Jul 27 10:11:37 +0000 2010
10756915052	43975534	Tue Jul 27 10:12:10 +0000 2010
10756936732	98575303	Tue Jul 27 10:12:39 +0000 2010
10756955646	66973872	Tue Jul 27 10:13:06 +0000 2010
10756965705	44281808	Tue Jul 27 10:13:20 +0000 2010
10756989990	43956229	Tue Jul 27 10:13:53 +0000 2010
10756994617	124419598	Tue Jul 27 10:14:00 +0000 2010
10756041129	90623492	Tue Jul 27 10:15:04 +0000 2010
10756069170	69539639	Tue Jul 27 10:15:42 +0000 2010
10756081486	65764349	Tue Jul 27 10:15:59 +0000 2010
10756082504	153361888	Tue Jul 27 10:16:01 +0000 2010
10756083494	130007563	Tue Jul 27 10:16:02 +0000 2010
10756088164	69539639	Tue Jul 27 10:16:08 +0000 2010
10756092228	147292578	Tue Jul 27 10:16:13 +0000 2010
10757121209	71742441	Tue Jul 27 10:16:55 +0000 2010
10757135610	95209826	Tue Jul 27 10:17:15 +0000 2010
10757153803	121000012	Tue Jul 27 10:17:40 +0000 2010
10757154109	156322584	Tue Jul 27 10:17:41 +0000 2010
10757155106	28623371	Tue Jul 27 10:17:42 +0000 2010
10757214540	29327957	Tue Jul 27 10:19:06 +0000 2010
10757215515	39932435	Tue Jul 27 10:19:07 +0000 2010
10757226002	174705855	Tue Jul 27 10:19:23 +0000 2010
10757245646	170198747	Tue Jul 27 10:19:50 +0000 2010
10757266287	73128874	Tue Jul 27 10:20:17 +0000 2010
10757270165	116599968	Tue Jul 27 10:20:36 +0000 2010
10757270019	156025673	Tue Jul 27 10:20:37 +0000 2010
10757286613	170766606	Tue Jul 27 10:20:45 +0000 2010
10757291025	85412817	Tue Jul 27 10:20:52 +0000 2010
10757299520	122369758	Tue Jul 27 10:21:03 +0000 2010
10757204310	121129451	Tue Jul 27 10:21:09 +0000 2010
10757380357	65249569	Tue Jul 27 10:23:11 +0000 2010
10757415946	53372140	Tue Jul 27 10:23:47 +0000 2010
10757453521	48354396	Tue Jul 27 10:24:40 +0000 2010
10757457540	98233528	Tue Jul 27 10:24:46 +0000 2010
10757467936	57796102	Tue Jul 27 10:25:01 +0000 2010
10757460865	134064509	Tue Jul 27 10:25:05 +0000 2010
10757476308	170642687	Tue Jul 27 10:25:12 +0000 2010
10757488805	68296629	Tue Jul 27 10:25:28 +0000 2010
10757492771	137802045	Tue Jul 27 10:25:34 +0000 2010
10757490308	58370452	Tue Jul 27 10:25:45 +0000 2010
10757402099	162514263	Tue Jul 27 10:25:48 +0000 2010
10757513911	53300210	Tue Jul 27 10:26:03 +0000 2010
10757516735	63518895	Tue Jul 27 10:26:07 +0000 2010
10757532068	167060164	Tue Jul 27 10:26:29 +0000 2010
10757535163	125782957	Tue Jul 27 10:26:32 +0000 2010
10757536960	62507971	Tue Jul 27 10:26:35 +0000 2010
10757544397	129698347	Tue Jul 27 10:26:45 +0000 2010
10757555800	172321672	Tue Jul 27 10:27:01 +0000 2010
10757566868	182540106	Tue Jul 27 10:27:16 +0000 2010
10757593762	114867227	Tue Jul 27 10:27:52 +0000 2010
10757501025	124163400	Tue Jul 27 10:28:03 +0000 2010
10757502936	167060164	Tue Jul 27 10:28:05 +0000 2010
10757653238	69423852	Tue Jul 27 10:29:16 +0000 2010
10757667759	170198747	Tue Jul 27 10:29:37 +0000 2010
10757669170	181465017	Tue Jul 27 10:29:39 +0000 2010
10757672368	56577750	Tue Jul 27 10:29:44 +0000 2010
10757672703	83939297	Tue Jul 27 10:29:44 +0000 2010
10757716528	97170831	Tue Jul 27 10:30:39 +0000 2010
10757744307	43985540	Tue Jul 27 10:31:16 +0000 2010
10757779306	137195517	Tue Jul 27 10:32:04 +0000 2010
10757781389	96026142	Tue Jul 27 10:32:07 +0000 2010
10757794318	158163754	Tue Jul 27 10:32:25 +0000 2010
10757799095	157747815	Tue Jul 27 10:32:32 +0000 2010
10757705428	40298661	Tue Jul 27 10:32:40 +0000 2010
10757820594	166686863	Tue Jul 27 10:33:15 +0000 2010
10757851966	175381265	Tue Jul 27 10:33:45 +0000 2010
10757852503	162427024	Tue Jul 27 10:33:46 +0000 2010
10757854015	40298661	Tue Jul 27 10:33:49 +0000 2010
10757894553	123437442	Tue Jul 27 10:34:44 +0000 2010
10757933760	169352506	Tue Jul 27 10:35:38 +0000 2010
10757939013	161703033	Tue Jul 27 10:35:46 +0000 2010
10757943949	166553819	Tue Jul 27 10:35:51 +0000 2010
10757965010	174705855	Tue Jul 27 10:36:21 +0000 2010
10757967076	179582576	Tue Jul 27 10:36:24 +0000 2010
10757976309	143483585	Tue Jul 27 10:36:35 +0000 2010
10757991331	181060275	Tue Jul 27 10:36:55 +0000 2010
10757997979	146194164	Tue Jul 27 10:37:04 +0000 2010
10757011175	170166527	Tue Jul 27 10:37:22 +0000 2010
10757012670	172312750	Tue Jul 27 10:37:24 +0000 2010
10757028988	86438545	Tue Jul 27 10:37:47 +0000 2010
10757038413	78552919	Tue Jul 27 10:38:00 +0000 2010
10757059745	128159030	Tue Jul 27 10:38:30 +0000 2010
10757050658	133331478	Tue Jul 27 10:38:31 +0000 2010
10757066920	55483082	Tue Jul 27 10:38:39 +0000 2010
10757060342	113336590	Tue Jul 27 10:38:44 +0000 2010
10757093135	95137738	Tue Jul 27 10:39:15 +0000 2010
10758128209	127691246	Tue Jul 27 10:40:03 +0000 2010
10758120590	176662601	Tue Jul 27 10:40:06 +0000 2010
10758149531	127703594	Tue Jul 27 10:40:30 +0000 2010
10758161623	170001014	Tue Jul 27 10:40:46 +0000 2010
10758164648	67212380	Tue Jul 27 10:40:50 +0000 2010
10758168878	160143862	Tue Jul 27 10:40:56 +0000 2010
10758192703	150669387	Tue Jul 27 10:41:29 +0000 2010
10758211247	175785691	Tue Jul 27 10:41:54 +0000 2010
10758228402	88566694	Tue Jul 27 10:42:16 +0000 2010
10758232260	144491563	Tue Jul 27 10:42:22 +0000 2010
10758271364	125059144	Tue Jul 27 10:43:15 +0000 2010
10758273746	159747362	Tue Jul 27 10:43:18 +0000 2010
10758284496	44930935	Tue Jul 27 10:43:33 +0000 2010
10758312670	129698347	Tue Jul 27 10:44:11 +0000 2010
10758317461	121214099	Tue Jul 27 10:44:17 +0000 2010
10758329195	49775347	Tue Jul 27 10:44:33 +0000 2010
10758329223	117449296	Tue Jul 27 10:44:33 +0000 2010
10758335017	160114336	Tue Jul 27 10:44:43 +0000 2010
10758365208	95863101	Tue Jul 27 10:45:20 +0000 2010
10758366477	166279305	Tue Jul 27 10:45:21 +0000 2010
10758390498	44616044	Tue Jul 27 10:46:06 +0000 2010
10758304905	122569332	Tue Jul 27 10:46:12 +0000 2010
10758420966	75165294	Tue Jul 27 10:46:47 +0000 2010
10758447990	138516386	Tue Jul 27 10:47:09 +0000 2010
10758454409	167672505	Tue Jul 27 10:47:18 +0000 2010
10758457750	75165294	Tue Jul 27 10:47:22 +0000 2010
10758467238	179418658	Tue Jul 27 10:47:35 +0000 2010
10758497640	162044018	Tue Jul 27 10:48:14 +0000 2010
10758528487	67044076	Tue Jul 27 10:48:56 +0000 2010
10758536414	73860872	Tue Jul 27 10:49:06 +0000 2010
10758536832	94486724	Tue Jul 27 10:49:07 +0000 2010
10758542883	51731866	Tue Jul 27 10:49:15 +0000 2010
10758564810	88262256	Tue Jul 27 10:49:44 +0000 2010
10758565206	64216870	Tue Jul 27 10:49:45 +0000 2010
10758566432	137273542	Tue Jul 27 10:49:46 +0000 2010
10758580313	16179619	Tue Jul 27 10:50:16 +0000 2010
10758592806	17602617	Tue Jul 27 10:50:20 +0000 2010
10758504853	75165294	Tue Jul 27 10:50:36 +0000 2010
10758507194	121484861	Tue Jul 27 10:50:39 +0000 2010
10758622831	168185795	Tue Jul 27 10:50:59 +0000 2010
10758648966	132001495	Tue Jul 27 10:51:34 +0000 2010
10758656975	18097771	Tue Jul 27 10:51:44 +0000 2010
10758666506	98256945	Tue Jul 27 10:51:57 +0000 2010
10758672825	83373439	Tue Jul 27 10:52:05 +0000 2010
10758712210	110967578	Tue Jul 27 10:52:58 +0000 2010
10758713386	67686766	Tue Jul 27 10:52:59 +0000 2010
10758716571	132530085	Tue Jul 27 10:53:03 +0000 2010
10758738902	113004767	Tue Jul 27 10:53:33 +0000 2010
10758754267	81121756	Tue Jul 27 10:53:53 +0000 2010
10758757391	95369528	Tue Jul 27 10:53:58 +0000 2010
10758761700	49795824	Tue Jul 27 10:54:03 +0000 2010
10758778814	129419794	Tue Jul 27 10:54:26 +0000 2010
10758818422	167947810	Tue Jul 27 10:55:17 +0000 2010
10758835774	133915881	Tue Jul 27 10:55:39 +0000 2010
10758845603	123723724	Tue Jul 27 10:55:52 +0000 2010
10758847097	77303466	Tue Jul 27 10:55:56 +0000 2010
10758851116	94486724	Tue Jul 27 10:56:00 +0000 2010
10758860486	122167942	Tue Jul 27 10:56:25 +0000 2010
10758876297	127290020	Tue Jul 27 10:56:32 +0000 2010
10758885653	168954098	Tue Jul 27 10:56:45 +0000 2010
10758899302	123491959	Tue Jul 27 10:57:03 +0000 2010
10758807131	147474015	Tue Jul 27 10:57:12 +0000 2010
10758916508	147177423	Tue Jul 27 10:57:25 +0000 2010
10758923738	63887381	Tue Jul 27 10:57:34 +0000 2010
10758935475	170868193	Tue Jul 27 10:57:49 +0000 2010
10758939125	127290020	Tue Jul 27 10:57:54 +0000 2010
10758942257	60320852	Tue Jul 27 10:57:58 +0000 2010
10758958492	172089571	Tue Jul 27 10:58:19 +0000 2010
10758983816	121257743	Tue Jul 27 10:58:52 +0000 2010
10758995779	177971307	Tue Jul 27 10:59:07 +0000 2010
10758068385	77303466	Tue Jul 27 11:00:30 +0000 2010
10758081969	177563982	Tue Jul 27 11:00:46 +0000 2010
10759112794	76626924	Tue Jul 27 11:01:22 +0000 2010
10759115326	155805738	Tue Jul 27 11:01:25 +0000 2010
10759216687	179418658	Tue Jul 27 11:03:31 +0000 2010
10759218416	164533795	Tue Jul 27 11:03:33 +0000 2010
10759239248	94486724	Tue Jul 27 11:04:00 +0000 2010
10759257015	157871388	Tue Jul 27 11:04:23 +0000 2010
10759260886	179418658	Tue Jul 27 11:04:40 +0000 2010
10759294028	160848321	Tue Jul 27 11:05:10 +0000 2010
10759201363	49995357	Tue Jul 27 11:05:17 +0000 2010
10759205269	163651466	Tue Jul 27 11:05:22 +0000 2010
10759364707	127589528	Tue Jul 27 11:06:38 +0000 2010
10759385944	137660838	Tue Jul 27 11:07:05 +0000 2010
10759423852	50771053	Tue Jul 27 11:07:55 +0000 2010
10759433438	97148283	Tue Jul 27 11:08:07 +0000 2010
10759486322	65007069	Tue Jul 27 11:09:15 +0000 2010
10759524962	49969237	Tue Jul 27 11:10:04 +0000 2010
10759526750	162044018	Tue Jul 27 11:10:06 +0000 2010
10759557088	83365219	Tue Jul 27 11:10:44 +0000 2010
10759583295	92803468	Tue Jul 27 11:11:16 +0000 2010
10759584947	117774918	Tue Jul 27 11:11:18 +0000 2010
10759502595	160409576	Tue Jul 27 11:11:40 +0000 2010
10759621237	172312750	Tue Jul 27 11:12:04 +0000 2010
10759636073	113004767	Tue Jul 27 11:12:23 +0000 2010
10759679816	73595934	Tue Jul 27 11:13:16 +0000 2010
10759692067	47718343	Tue Jul 27 11:13:33 +0000 2010
10759696704	167203948	Tue Jul 27 11:13:38 +0000 2010
10759603557	50973165	Tue Jul 27 11:13:47 +0000 2010
10759603687	140720624	Tue Jul 27 11:13:47 +0000 2010
10759606367	83731262	Tue Jul 27 11:13:50 +0000 2010
10759737003	29172830	Tue Jul 27 11:14:31 +0000 2010
10759796569	121406968	Tue Jul 27 11:15:42 +0000 2010
10759702461	153822540	Tue Jul 27 11:15:49 +0000 2010
10759858390	59091807	Tue Jul 27 11:17:00 +0000 2010
10759862963	92759195	Tue Jul 27 11:17:05 +0000 2010
10759894391	126724336	Tue Jul 27 11:17:44 +0000 2010
10759975809	124385688	Tue Jul 27 11:19:26 +0000 2010
10759900257	175666827	Tue Jul 27 11:20:08 +0000 2010
10759032076	64714373	Tue Jul 27 11:20:35 +0000 2010
10759043949	170839784	Tue Jul 27 11:20:48 +0000 2010
10759065935	138790632	Tue Jul 27 11:21:14 +0000 2010
10750122527	133529588	Tue Jul 27 11:22:24 +0000 2010
10750124456	90150104	Tue Jul 27 11:22:26 +0000 2010
10750120403	61154166	Tue Jul 27 11:22:34 +0000 2010
10750161180	146032062	Tue Jul 27 11:23:11 +0000 2010
10750171031	160529613	Tue Jul 27 11:23:25 +0000 2010
10750229889	176482790	Tue Jul 27 11:24:35 +0000 2010
10750232414	120350576	Tue Jul 27 11:24:38 +0000 2010
10750251208	117609352	Tue Jul 27 11:25:01 +0000 2010
10750291325	122183935	Tue Jul 27 11:25:49 +0000 2010
10750330249	154542254	Tue Jul 27 11:26:48 +0000 2010
10750330440	51267482	Tue Jul 27 11:26:48 +0000 2010
10750366348	31626438	Tue Jul 27 11:27:19 +0000 2010
10750301467	138598418	Tue Jul 27 11:28:02 +0000 2010
10750413586	93329570	Tue Jul 27 11:28:17 +0000 2010
10750414922	144427898	Tue Jul 27 11:28:18 +0000 2010
10750421646	135861064	Tue Jul 27 11:28:26 +0000 2010
10750459779	72024661	Tue Jul 27 11:29:13 +0000 2010
10750557974	161633297	Tue Jul 27 11:31:05 +0000 2010
10750580650	134542115	Tue Jul 27 11:31:44 +0000 2010
10750616956	129788032	Tue Jul 27 11:32:15 +0000 2010
10750632860	49995357	Tue Jul 27 11:32:35 +0000 2010
10750635817	145502659	Tue Jul 27 11:32:39 +0000 2010
10750635074	154803062	Tue Jul 27 11:32:39 +0000 2010
10750651809	24274588	Tue Jul 27 11:32:58 +0000 2010
10750663806	29581426	Tue Jul 27 11:33:13 +0000 2010
10750684918	167678580	Tue Jul 27 11:33:38 +0000 2010
10750687667	54157452	Tue Jul 27 11:33:42 +0000 2010
10750600706	179511172	Tue Jul 27 11:34:10 +0000 2010
10750737584	114658910	Tue Jul 27 11:34:43 +0000 2010
10750786951	135330391	Tue Jul 27 11:35:41 +0000 2010
10750780430	127276370	Tue Jul 27 11:35:45 +0000 2010
10750816117	173701404	Tue Jul 27 11:36:16 +0000 2010
10750821499	121712112	Tue Jul 27 11:36:22 +0000 2010
10750836055	141525324	Tue Jul 27 11:36:41 +0000 2010
10750848473	75477028	Tue Jul 27 11:36:55 +0000 2010
10750872962	153361888	Tue Jul 27 11:37:24 +0000 2010
10750870561	140090561	Tue Jul 27 11:37:33 +0000 2010
10750884863	182534467	Tue Jul 27 11:37:38 +0000 2010
10750805315	47457985	Tue Jul 27 11:38:03 +0000 2010
10750806538	153041241	Tue Jul 27 11:38:04 +0000 2010
10750800638	29172830	Tue Jul 27 11:38:09 +0000 2010
10750918360	168761000	Tue Jul 27 11:38:18 +0000 2010
10750933221	168455409	Tue Jul 27 11:38:36 +0000 2010
10750972143	142294028	Tue Jul 27 11:39:22 +0000 2010
10750978754	24029342	Tue Jul 27 11:39:29 +0000 2010
10750984768	142963094	Tue Jul 27 11:39:36 +0000 2010
10750022586	60620799	Tue Jul 27 11:40:19 +0000 2010
10750023124	80031877	Tue Jul 27 11:40:20 +0000 2010
10750024550	139459663	Tue Jul 27 11:40:22 +0000 2010
10750033430	54488894	Tue Jul 27 11:40:32 +0000 2010
10750043383	127583734	Tue Jul 27 11:40:43 +0000 2010
10750051715	139182785	Tue Jul 27 11:40:53 +0000 2010
10750072903	49523625	Tue Jul 27 11:41:18 +0000 2010
10750073313	153361888	Tue Jul 27 11:41:18 +0000 2010
10750077291	49176581	Tue Jul 27 11:41:23 +0000 2010
10750070540	90231863	Tue Jul 27 11:41:27 +0000 2010
10750087106	49176581	Tue Jul 27 11:41:34 +0000 2010
10750096080	141861948	Tue Jul 27 11:41:46 +0000 2010
10750006066	142294028	Tue Jul 27 11:41:57 +0000 2010
10761113454	167960215	Tue Jul 27 11:42:04 +0000 2010
10761143901	140097286	Tue Jul 27 11:42:40 +0000 2010
10761150297	73128874	Tue Jul 27 11:42:59 +0000 2010
10761230319	132007397	Tue Jul 27 11:44:33 +0000 2010
10761257964	129761806	Tue Jul 27 11:44:54 +0000 2010
10761274823	176589667	Tue Jul 27 11:45:12 +0000 2010
10761283504	110894098	Tue Jul 27 11:45:22 +0000 2010
10761287713	122984139	Tue Jul 27 11:45:27 +0000 2010
10761209884	110988287	Tue Jul 27 11:45:52 +0000 2010
10761328611	90231863	Tue Jul 27 11:46:14 +0000 2010
10761355333	121472517	Tue Jul 27 11:46:45 +0000 2010
10761371909	53358608	Tue Jul 27 11:47:05 +0000 2010
10761302715	173453583	Tue Jul 27 11:47:41 +0000 2010
10761413211	173718543	Tue Jul 27 11:47:54 +0000 2010
10761493294	111238700	Tue Jul 27 11:49:27 +0000 2010
10761493310	53358608	Tue Jul 27 11:49:27 +0000 2010
10761515531	169757921	Tue Jul 27 11:49:53 +0000 2010
10761516886	182373432	Tue Jul 27 11:49:55 +0000 2010
10761519202	141197916	Tue Jul 27 11:49:58 +0000 2010
10761519838	158520183	Tue Jul 27 11:49:59 +0000 2010
10761555442	176337523	Tue Jul 27 11:50:37 +0000 2010
10761550111	128817508	Tue Jul 27 11:50:43 +0000 2010
10761561012	122649080	Tue Jul 27 11:50:45 +0000 2010
10761509244	156041701	Tue Jul 27 11:51:38 +0000 2010
10761612291	125097670	Tue Jul 27 11:51:42 +0000 2010
10761689416	158520183	Tue Jul 27 11:53:09 +0000 2010
10761744040	156908965	Tue Jul 27 11:54:13 +0000 2010
10761782441	158520183	Tue Jul 27 11:54:55 +0000 2010
10761851687	158520183	Tue Jul 27 11:56:11 +0000 2010
10761861276	61204989	Tue Jul 27 11:56:22 +0000 2010
10761974584	23993217	Tue Jul 27 11:58:26 +0000 2010
10761983250	141212770	Tue Jul 27 11:58:35 +0000 2010
10761031262	29174056	Tue Jul 27 11:59:28 +0000 2010
10761047201	171205246	Tue Jul 27 11:59:45 +0000 2010
10761055890	55200044	Tue Jul 27 11:59:55 +0000 2010
10761086215	97799057	Tue Jul 27 12:00:20 +0000 2010
10761003854	41929312	Tue Jul 27 12:00:37 +0000 2010
10762106149	153058633	Tue Jul 27 12:02:21 +0000 2010
10762223846	138244385	Tue Jul 27 12:02:39 +0000 2010
10762236920	175369012	Tue Jul 27 12:02:53 +0000 2010
10762311211	124165734	Tue Jul 27 12:04:11 +0000 2010
10762314974	76579047	Tue Jul 27 12:04:15 +0000 2010
10762315419	50817658	Tue Jul 27 12:04:16 +0000 2010
10762365704	160848321	Tue Jul 27 12:05:10 +0000 2010
10762300880	120753370	Tue Jul 27 12:05:58 +0000 2010
10762447322	175394564	Tue Jul 27 12:06:36 +0000 2010
10762487857	65201919	Tue Jul 27 12:07:20 +0000 2010
10762496863	30401015	Tue Jul 27 12:07:29 +0000 2010
10762499104	114864235	Tue Jul 27 12:07:32 +0000 2010
10762403349	71840372	Tue Jul 27 12:07:36 +0000 2010
10762567614	70134409	Tue Jul 27 12:08:44 +0000 2010
10762576006	122329369	Tue Jul 27 12:08:55 +0000 2010
10762636832	140729497	Tue Jul 27 12:09:59 +0000 2010
10762766878	124857392	Tue Jul 27 12:12:15 +0000 2010
10762708516	54159947	Tue Jul 27 12:12:59 +0000 2010
10762810017	124419598	Tue Jul 27 12:13:12 +0000 2010
10762870592	121712112	Tue Jul 27 12:14:14 +0000 2010
10762963162	153361888	Tue Jul 27 12:15:39 +0000 2010
10762028229	124741677	Tue Jul 27 12:16:46 +0000 2010
10762040076	51380498	Tue Jul 27 12:17:09 +0000 2010
10762094298	99941681	Tue Jul 27 12:17:55 +0000 2010
10763112106	145482560	Tue Jul 27 12:18:13 +0000 2010
10763112392	137587556	Tue Jul 27 12:18:13 +0000 2010
10763110381	99035690	Tue Jul 27 12:18:21 +0000 2010
10763171757	91023007	Tue Jul 27 12:19:14 +0000 2010
10763180269	10684264	Tue Jul 27 12:19:33 +0000 2010
10763102832	128128564	Tue Jul 27 12:19:47 +0000 2010
10763237962	71757097	Tue Jul 27 12:20:22 +0000 2010
10763257752	111992698	Tue Jul 27 12:20:42 +0000 2010
10763281868	65201919	Tue Jul 27 12:21:06 +0000 2010
10763331542	665454	Tue Jul 27 12:21:58 +0000 2010
10763337303	56507540	Tue Jul 27 12:22:03 +0000 2010
10763340966	16756730	Tue Jul 27 12:22:17 +0000 2010
10763305954	66932232	Tue Jul 27 12:23:13 +0000 2010
10763453012	57077007	Tue Jul 27 12:24:04 +0000 2010
10763510960	110604263	Tue Jul 27 12:25:11 +0000 2010
10763523620	52104303	Tue Jul 27 12:25:13 +0000 2010
10763595073	166891907	Tue Jul 27 12:26:27 +0000 2010
10763614105	40599940	Tue Jul 27 12:26:45 +0000 2010
10763648957	42923714	Tue Jul 27 12:27:20 +0000 2010
10763652088	151392870	Tue Jul 27 12:27:24 +0000 2010
10763732190	90230224	Tue Jul 27 12:28:44 +0000 2010
10763780004	37074161	Tue Jul 27 12:29:43 +0000 2010
10763812967	140708373	Tue Jul 27 12:30:04 +0000 2010
10763885460	99035690	Tue Jul 27 12:31:12 +0000 2010
10763916587	122362812	Tue Jul 27 12:31:42 +0000 2010
10763956673	141132557	Tue Jul 27 12:32:21 +0000 2010
10763957359	143561558	Tue Jul 27 12:32:22 +0000 2010
10763950445	46272792	Tue Jul 27 12:32:25 +0000 2010
10763989207	51380498	Tue Jul 27 12:32:54 +0000 2010
10763905378	56351234	Tue Jul 27 12:33:10 +0000 2010
10763061989	131052942	Tue Jul 27 12:34:06 +0000 2010
10763085417	49784117	Tue Jul 27 12:34:29 +0000 2010
10763090420	171821279	Tue Jul 27 12:34:44 +0000 2010
10764130477	154536444	Tue Jul 27 12:35:22 +0000 2010
10764143481	169093111	Tue Jul 27 12:35:25 +0000 2010
10764190245	126941780	Tue Jul 27 12:36:21 +0000 2010
10764269147	45927257	Tue Jul 27 12:37:28 +0000 2010
10764344649	129745843	Tue Jul 27 12:38:42 +0000 2010
10764352726	45927257	Tue Jul 27 12:38:49 +0000 2010
10764377895	130899925	Tue Jul 27 12:39:13 +0000 2010
10764392198	114180863	Tue Jul 27 12:39:27 +0000 2010
10764414272	140735114	Tue Jul 27 12:39:49 +0000 2010
10764408632	146623403	Tue Jul 27 12:41:18 +0000 2010
10764544505	170938937	Tue Jul 27 12:41:54 +0000 2010
10764566348	123764901	Tue Jul 27 12:42:14 +0000 2010
10764575423	139266920	Tue Jul 27 12:42:23 +0000 2010
10764582858	168118601	Tue Jul 27 12:42:31 +0000 2010
10764506363	92072678	Tue Jul 27 12:42:54 +0000 2010
10764617455	119722716	Tue Jul 27 12:43:04 +0000 2010
10764617663	172374510	Tue Jul 27 12:43:05 +0000 2010
10764673971	157301454	Tue Jul 27 12:44:01 +0000 2010
10764673050	113336590	Tue Jul 27 12:44:01 +0000 2010
10764685798	122362812	Tue Jul 27 12:44:12 +0000 2010
10764687415	40778431	Tue Jul 27 12:44:13 +0000 2010
10764601876	92522117	Tue Jul 27 12:44:28 +0000 2010
10764730567	134231234	Tue Jul 27 12:45:06 +0000 2010
10764886934	166291741	Tue Jul 27 12:47:27 +0000 2010
10764880428	166291741	Tue Jul 27 12:47:31 +0000 2010
10764938777	128136425	Tue Jul 27 12:48:17 +0000 2010
10764954456	112772037	Tue Jul 27 12:48:32 +0000 2010
10764961086	174705855	Tue Jul 27 12:48:40 +0000 2010
10764969857	168434277	Tue Jul 27 12:48:47 +0000 2010
10764985505	159675943	Tue Jul 27 12:49:03 +0000 2010
10764087356	113023244	Tue Jul 27 12:50:39 +0000 2010
10764008006	99923388	Tue Jul 27 12:50:59 +0000 2010
10765112186	164557811	Tue Jul 27 12:51:02 +0000 2010
10765184980	140387551	Tue Jul 27 12:52:10 +0000 2010
10765278503	177965872	Tue Jul 27 12:53:38 +0000 2010
10765203273	150496119	Tue Jul 27 12:54:01 +0000 2010
10765209015	153882628	Tue Jul 27 12:54:07 +0000 2010
10765321252	80054885	Tue Jul 27 12:54:18 +0000 2010
10765321392	131308979	Tue Jul 27 12:54:18 +0000 2010
10765357645	95053152	Tue Jul 27 12:54:52 +0000 2010
10765382883	62571906	Tue Jul 27 12:55:15 +0000 2010
10765407518	50817658	Tue Jul 27 12:57:12 +0000 2010
10765536058	177137768	Tue Jul 27 12:57:39 +0000 2010
10765568747	97378315	Tue Jul 27 12:58:09 +0000 2010
10765587270	66391952	Tue Jul 27 12:58:27 +0000 2010
10765699104	143544179	Tue Jul 27 13:00:06 +0000 2010
10765604418	99989135	Tue Jul 27 13:00:10 +0000 2010
10765801222	169742759	Tue Jul 27 13:03:00 +0000 2010
10765933466	127004529	Tue Jul 27 13:03:29 +0000 2010
10765970268	132754876	Tue Jul 27 13:04:12 +0000 2010
10765015910	73594086	Tue Jul 27 13:04:44 +0000 2010
10765016805	137632739	Tue Jul 27 13:04:45 +0000 2010
10765019348	62008946	Tue Jul 27 13:04:47 +0000 2010
10765021704	149765402	Tue Jul 27 13:04:50 +0000 2010
10765024600	162817294	Tue Jul 27 13:04:52 +0000 2010
10765029255	120514159	Tue Jul 27 13:04:57 +0000 2010
10765030823	113647598	Tue Jul 27 13:05:07 +0000 2010
10765044918	160848321	Tue Jul 27 13:05:10 +0000 2010
10765071268	141943274	Tue Jul 27 13:05:34 +0000 2010
10766132607	77395622	Tue Jul 27 13:06:30 +0000 2010
10766132734	138482869	Tue Jul 27 13:06:30 +0000 2010
10766159418	131926552	Tue Jul 27 13:06:54 +0000 2010
10766166891	148729843	Tue Jul 27 13:07:01 +0000 2010
10766168386	49753829	Tue Jul 27 13:07:03 +0000 2010
10766173439	110933168	Tue Jul 27 13:07:07 +0000 2010
10766175653	131091865	Tue Jul 27 13:07:09 +0000 2010
10766102103	161688321	Tue Jul 27 13:07:34 +0000 2010
10766218894	120479730	Tue Jul 27 13:07:49 +0000 2010
10766227286	136446478	Tue Jul 27 13:07:57 +0000 2010
10766232754	134518808	Tue Jul 27 13:08:02 +0000 2010
10766234046	136435914	Tue Jul 27 13:08:04 +0000 2010
10766249094	123450934	Tue Jul 27 13:08:17 +0000 2010
10766264573	158359347	Tue Jul 27 13:08:30 +0000 2010
10766316038	51993475	Tue Jul 27 13:09:18 +0000 2010
10766320950	123167232	Tue Jul 27 13:09:30 +0000 2010
10766358821	121968713	Tue Jul 27 13:09:56 +0000 2010
10766475015	118322786	Tue Jul 27 13:11:39 +0000 2010
10766516032	137803080	Tue Jul 27 13:12:17 +0000 2010
10766611978	135835917	Tue Jul 27 13:13:43 +0000 2010
10766630787	179760737	Tue Jul 27 13:14:09 +0000 2010
10766666277	159380339	Tue Jul 27 13:14:31 +0000 2010
10766692200	119661549	Tue Jul 27 13:14:55 +0000 2010
10766607510	138337596	Tue Jul 27 13:15:08 +0000 2010
10766732456	156668802	Tue Jul 27 13:15:29 +0000 2010
10766782505	124419598	Tue Jul 27 13:16:13 +0000 2010
10766789651	172319637	Tue Jul 27 13:16:19 +0000 2010
10766703841	129008101	Tue Jul 27 13:16:32 +0000 2010
10766705521	66393515	Tue Jul 27 13:16:34 +0000 2010
10766700165	64042541	Tue Jul 27 13:16:38 +0000 2010
10766860237	114277307	Tue Jul 27 13:17:33 +0000 2010
10766860067	175821460	Tue Jul 27 13:17:34 +0000 2010
10766887233	98261989	Tue Jul 27 13:17:49 +0000 2010
10766896419	48626741	Tue Jul 27 13:17:57 +0000 2010
10766809203	122310591	Tue Jul 27 13:18:09 +0000 2010
10766928574	144306003	Tue Jul 27 13:18:27 +0000 2010
10766933604	139107363	Tue Jul 27 13:18:31 +0000 2010
10766935244	147544200	Tue Jul 27 13:18:32 +0000 2010
10766984229	49176581	Tue Jul 27 13:19:18 +0000 2010
10766985873	162447050	Tue Jul 27 13:19:19 +0000 2010
10766993476	125315785	Tue Jul 27 13:19:26 +0000 2010
10766902593	164375032	Tue Jul 27 13:19:34 +0000 2010
10766067610	99989135	Tue Jul 27 13:20:31 +0000 2010
10766074176	59237638	Tue Jul 27 13:20:37 +0000 2010
10766087602	127864196	Tue Jul 27 13:20:49 +0000 2010
10767166820	158575743	Tue Jul 27 13:22:01 +0000 2010
10767239133	145880502	Tue Jul 27 13:23:06 +0000 2010
10767259652	167672505	Tue Jul 27 13:23:24 +0000 2010
10767318503	161193127	Tue Jul 27 13:24:17 +0000 2010
10767325920	58607660	Tue Jul 27 13:24:24 +0000 2010
10767330324	126677160	Tue Jul 27 13:24:38 +0000 2010
10767413468	169065247	Tue Jul 27 13:25:43 +0000 2010
10767418230	166410006	Tue Jul 27 13:25:47 +0000 2010
10767452088	16146555	Tue Jul 27 13:26:18 +0000 2010
10767524046	96026142	Tue Jul 27 13:27:21 +0000 2010
10767742579	40027124	Tue Jul 27 13:30:30 +0000 2010
10767747784	147467319	Tue Jul 27 13:30:34 +0000 2010
10767779012	176836924	Tue Jul 27 13:31:02 +0000 2010
10767913135	49351683	Tue Jul 27 13:32:58 +0000 2010
10767012800	88498698	Tue Jul 27 13:34:25 +0000 2010
10767059753	153045764	Tue Jul 27 13:35:07 +0000 2010
10767067328	34168625	Tue Jul 27 13:35:14 +0000 2010
10768122509	74421941	Tue Jul 27 13:36:03 +0000 2010
10768137033	47874589	Tue Jul 27 13:36:16 +0000 2010
10768140939	149868680	Tue Jul 27 13:36:27 +0000 2010
10768245364	175787907	Tue Jul 27 13:37:51 +0000 2010
10768304569	26760197	Tue Jul 27 13:40:11 +0000 2010
10768448738	171346777	Tue Jul 27 13:40:49 +0000 2010
10768461047	130255196	Tue Jul 27 13:41:01 +0000 2010
10768492028	126677160	Tue Jul 27 13:41:28 +0000 2010
10768499226	168440224	Tue Jul 27 13:41:34 +0000 2010
10768532338	134345132	Tue Jul 27 13:42:03 +0000 2010
10768565436	128745601	Tue Jul 27 13:42:31 +0000 2010
10768613817	153564919	Tue Jul 27 13:43:13 +0000 2010
10768623060	50246229	Tue Jul 27 13:43:22 +0000 2010
10768727089	51744392	Tue Jul 27 13:44:50 +0000 2010
10768758532	32173898	Tue Jul 27 13:45:15 +0000 2010
10768759386	33536969	Tue Jul 27 13:45:16 +0000 2010
10768768881	47710340	Tue Jul 27 13:45:23 +0000 2010
10768778014	44182813	Tue Jul 27 13:45:31 +0000 2010
10768780838	132060299	Tue Jul 27 13:45:41 +0000 2010
10768794160	51380498	Tue Jul 27 13:45:44 +0000 2010
10768706175	178173357	Tue Jul 27 13:45:54 +0000 2010
10768822412	143975946	Tue Jul 27 13:46:08 +0000 2010
10768844353	53049329	Tue Jul 27 13:46:27 +0000 2010
10768922884	142227629	Tue Jul 27 13:47:35 +0000 2010
10768963100	156064496	Tue Jul 27 13:48:10 +0000 2010
10768991474	134345132	Tue Jul 27 13:48:34 +0000 2010
10768030068	94003538	Tue Jul 27 13:49:17 +0000 2010
10768070241	127000319	Tue Jul 27 13:49:52 +0000 2010
10769166050	150966641	Tue Jul 27 13:51:06 +0000 2010
10769284383	178337228	Tue Jul 27 13:52:48 +0000 2010
10769317109	112749157	Tue Jul 27 13:53:16 +0000 2010
10769327414	182586553	Tue Jul 27 13:53:25 +0000 2010
10769343805	41028515	Tue Jul 27 13:53:40 +0000 2010
10769431451	175772457	Tue Jul 27 13:54:54 +0000 2010
10769443159	141165065	Tue Jul 27 13:55:04 +0000 2010
10769531508	156064496	Tue Jul 27 13:56:19 +0000 2010
10769641252	167643979	Tue Jul 27 13:57:53 +0000 2010
10769691993	167626772	Tue Jul 27 13:58:37 +0000 2010
10769773620	52770861	Tue Jul 27 13:59:45 +0000 2010
10769792458	179401399	Tue Jul 27 14:00:01 +0000 2010
10769828912	127892151	Tue Jul 27 14:00:26 +0000 2010
10769839152	164582160	Tue Jul 27 14:00:33 +0000 2010
10769842791	135775936	Tue Jul 27 14:00:36 +0000 2010
10769852787	137632739	Tue Jul 27 14:00:44 +0000 2010
10769850649	13934723	Tue Jul 27 14:00:50 +0000 2010
10769804876	117092902	Tue Jul 27 14:01:26 +0000 2010
10769963067	44182813	Tue Jul 27 14:02:14 +0000 2010
10769984942	138214381	Tue Jul 27 14:02:31 +0000 2010
10769063960	179407174	Tue Jul 27 14:03:37 +0000 2010
10769066337	153488203	Tue Jul 27 14:03:39 +0000 2010
10769066904	56181768	Tue Jul 27 14:03:40 +0000 2010
10769090323	115085715	Tue Jul 27 14:04:07 +0000 2010
10769005036	40775954	Tue Jul 27 14:04:12 +0000 2010
10760181790	160848321	Tue Jul 27 14:05:15 +0000 2010
10760184681	141220260	Tue Jul 27 14:05:18 +0000 2010
10760108363	171868248	Tue Jul 27 14:05:37 +0000 2010
10760258687	145547833	Tue Jul 27 14:06:19 +0000 2010
10760346804	55060240	Tue Jul 27 14:07:33 +0000 2010
10760424266	40598843	Tue Jul 27 14:08:37 +0000 2010
10760433921	115085715	Tue Jul 27 14:08:46 +0000 2010
10760582967	61390425	Tue Jul 27 14:10:51 +0000 2010
10760634286	125569105	Tue Jul 27 14:11:34 +0000 2010
10760684504	134345132	Tue Jul 27 14:12:16 +0000 2010
10760830193	158697873	Tue Jul 27 14:14:26 +0000 2010
10760880163	73577098	Tue Jul 27 14:15:07 +0000 2010
10760912247	124184629	Tue Jul 27 14:15:25 +0000 2010
10760945719	68397177	Tue Jul 27 14:15:51 +0000 2010
10760958313	111225306	Tue Jul 27 14:16:02 +0000 2010
10760908502	126604415	Tue Jul 27 14:16:44 +0000 2010
10760043754	174705855	Tue Jul 27 14:17:12 +0000 2010
10760055366	171933205	Tue Jul 27 14:17:22 +0000 2010
10771196436	98036754	Tue Jul 27 14:19:18 +0000 2010
10771217754	131191632	Tue Jul 27 14:19:36 +0000 2010
10771219137	158671393	Tue Jul 27 14:19:37 +0000 2010
10771242879	141525324	Tue Jul 27 14:19:57 +0000 2010
10771267808	123844561	Tue Jul 27 14:20:17 +0000 2010
10771280435	160160336	Tue Jul 27 14:20:35 +0000 2010
10771292753	134345132	Tue Jul 27 14:20:37 +0000 2010
10771354420	65312536	Tue Jul 27 14:21:30 +0000 2010
10771354727	6894693	Tue Jul 27 14:21:30 +0000 2010
10771411154	126906272	Tue Jul 27 14:22:18 +0000 2010
10771452144	110610547	Tue Jul 27 14:22:52 +0000 2010
10771457308	143902622	Tue Jul 27 14:22:57 +0000 2010
10771473608	97821739	Tue Jul 27 14:23:11 +0000 2010
10771479208	174052227	Tue Jul 27 14:23:15 +0000 2010
10771489834	181331384	Tue Jul 27 14:23:24 +0000 2010
10771510613	116255956	Tue Jul 27 14:23:50 +0000 2010
10771501788	174705855	Tue Jul 27 14:24:58 +0000 2010
10771671203	21319539	Tue Jul 27 14:25:55 +0000 2010
10771713281	153798995	Tue Jul 27 14:26:29 +0000 2010
10771834973	63088130	Tue Jul 27 14:28:09 +0000 2010
10771849323	172421589	Tue Jul 27 14:28:20 +0000 2010
10771882943	118679734	Tue Jul 27 14:28:48 +0000 2010
10771800741	121085400	Tue Jul 27 14:29:10 +0000 2010
10771064881	118679734	Tue Jul 27 14:31:11 +0000 2010
10772175571	99602985	Tue Jul 27 14:32:42 +0000 2010
10772189213	110968746	Tue Jul 27 14:32:53 +0000 2010
10772180324	110941970	Tue Jul 27 14:32:54 +0000 2010
10772240966	64042541	Tue Jul 27 14:33:44 +0000 2010
10772251154	148034646	Tue Jul 27 14:33:44 +0000 2010
10772204797	126407616	Tue Jul 27 14:34:28 +0000 2010
10772319480	22738599	Tue Jul 27 14:34:40 +0000 2010
10772422676	132007397	Tue Jul 27 14:36:04 +0000 2010
10772451799	163989380	Tue Jul 27 14:36:27 +0000 2010
10772638446	124034370	Tue Jul 27 14:39:02 +0000 2010
10772676449	145547833	Tue Jul 27 14:39:33 +0000 2010
10772683738	64042541	Tue Jul 27 14:39:39 +0000 2010
10772601849	137632739	Tue Jul 27 14:39:54 +0000 2010
10772746121	118088753	Tue Jul 27 14:40:29 +0000 2010
10772813242	113116012	Tue Jul 27 14:41:23 +0000 2010
10772817573	165516882	Tue Jul 27 14:41:27 +0000 2010
10772867526	94981328	Tue Jul 27 14:42:08 +0000 2010
10772946213	132007397	Tue Jul 27 14:43:13 +0000 2010
10772970783	127864196	Tue Jul 27 14:43:43 +0000 2010
10772075588	52475831	Tue Jul 27 14:45:01 +0000 2010
10773333491	51059331	Tue Jul 27 14:48:28 +0000 2010
10773346154	91942406	Tue Jul 27 14:48:38 +0000 2010
10773454910	110435572	Tue Jul 27 14:50:07 +0000 2010
10773482331	176648704	Tue Jul 27 14:50:29 +0000 2010
10773524851	52068835	Tue Jul 27 14:51:03 +0000 2010
10773576540	139023218	Tue Jul 27 14:51:44 +0000 2010
10773635198	124942918	Tue Jul 27 14:52:33 +0000 2010
10773638667	22734658	Tue Jul 27 14:52:35 +0000 2010
10773669352	153361888	Tue Jul 27 14:53:01 +0000 2010
10773603412	44182813	Tue Jul 27 14:53:29 +0000 2010
10774268132	173383646	Tue Jul 27 15:01:04 +0000 2010
10774310893	64134976	Tue Jul 27 15:01:46 +0000 2010
10774658846	125139470	Tue Jul 27 15:06:21 +0000 2010
10774699471	114985397	Tue Jul 27 15:06:54 +0000 2010
10774793946	121222491	Tue Jul 27 15:08:12 +0000 2010
10774827896	140439172	Tue Jul 27 15:08:41 +0000 2010
10774864506	182460276	Tue Jul 27 15:09:12 +0000 2010
10774878480	21334130	Tue Jul 27 15:09:23 +0000 2010
10774899270	141471268	Tue Jul 27 15:09:40 +0000 2010
10775258873	22518439	Tue Jul 27 15:14:35 +0000 2010
10775289013	72024661	Tue Jul 27 15:15:00 +0000 2010
10775429755	44135577	Tue Jul 27 15:16:52 +0000 2010
10775479389	68397177	Tue Jul 27 15:17:33 +0000 2010
10775523338	133395637	Tue Jul 27 15:18:10 +0000 2010
10775557897	68397177	Tue Jul 27 15:18:38 +0000 2010
10775691844	182224581	Tue Jul 27 15:20:28 +0000 2010
10775861660	176471649	Tue Jul 27 15:22:51 +0000 2010
10775808385	118471449	Tue Jul 27 15:23:30 +0000 2010
10775058053	136908449	Tue Jul 27 15:25:37 +0000 2010
10776122658	125748790	Tue Jul 27 15:26:30 +0000 2010
10776267160	174182426	Tue Jul 27 15:28:33 +0000 2010
10776272103	132585786	Tue Jul 27 15:28:37 +0000 2010
10776304346	65244482	Tue Jul 27 15:30:25 +0000 2010
10776489410	129788032	Tue Jul 27 15:31:35 +0000 2010
10776562051	175180506	Tue Jul 27 15:32:37 +0000 2010
10776664672	112767642	Tue Jul 27 15:34:04 +0000 2010
10776606399	60152078	Tue Jul 27 15:34:39 +0000 2010
10776717400	145224157	Tue Jul 27 15:34:49 +0000 2010
10776858610	98450367	Tue Jul 27 15:36:47 +0000 2010
10776884796	125478121	Tue Jul 27 15:37:10 +0000 2010
10777243727	153488203	Tue Jul 27 15:42:15 +0000 2010
10777420327	49018298	Tue Jul 27 15:44:55 +0000 2010
10777454070	110986641	Tue Jul 27 15:45:15 +0000 2010
10777536174	176589667	Tue Jul 27 15:46:25 +0000 2010
10777685184	116093680	Tue Jul 27 15:48:31 +0000 2010
10777013978	67014274	Tue Jul 27 15:53:08 +0000 2010
10778144694	92714614	Tue Jul 27 15:54:58 +0000 2010
10778252104	119294970	Tue Jul 27 15:56:30 +0000 2010
10778522846	57341121	Tue Jul 27 16:00:20 +0000 2010
10778573589	133994158	Tue Jul 27 16:01:01 +0000 2010
10778619600	172695794	Tue Jul 27 16:01:40 +0000 2010
10778669801	71193589	Tue Jul 27 16:02:23 +0000 2010
10778710392	74115058	Tue Jul 27 16:03:06 +0000 2010
10778807854	150282464	Tue Jul 27 16:05:46 +0000 2010
10778952084	139540032	Tue Jul 27 16:06:26 +0000 2010
10778971646	97938493	Tue Jul 27 16:06:42 +0000 2010
10778994092	182572836	Tue Jul 27 16:07:03 +0000 2010
10778012311	55318954	Tue Jul 27 16:07:18 +0000 2010
10778033596	80957013	Tue Jul 27 16:07:37 +0000 2010
10778053760	153093732	Tue Jul 27 16:07:54 +0000 2010
10779312481	54117434	Tue Jul 27 16:11:37 +0000 2010
10779433927	95368746	Tue Jul 27 16:13:23 +0000 2010
10779592938	120898906	Tue Jul 27 16:15:38 +0000 2010
10779695166	172253575	Tue Jul 27 16:17:06 +0000 2010
10779894833	111079551	Tue Jul 27 16:19:58 +0000 2010
10779896239	123874966	Tue Jul 27 16:20:00 +0000 2010
10779906134	139194236	Tue Jul 27 16:21:34 +0000 2010
10779090629	164341827	Tue Jul 27 16:22:57 +0000 2010
10770167163	67041259	Tue Jul 27 16:23:57 +0000 2010
10770229755	98497764	Tue Jul 27 16:24:52 +0000 2010
10770299723	151625162	Tue Jul 27 16:25:54 +0000 2010
10770325274	175381265	Tue Jul 27 16:26:16 +0000 2010
10770325026	113030707	Tue Jul 27 16:26:16 +0000 2010
10770354165	52104303	Tue Jul 27 16:26:41 +0000 2010
10770414665	157951851	Tue Jul 27 16:27:33 +0000 2010
10770606051	162491755	Tue Jul 27 16:31:38 +0000 2010
10770731358	163429545	Tue Jul 27 16:31:59 +0000 2010
10770784423	90832556	Tue Jul 27 16:32:45 +0000 2010
10781137742	47143655	Tue Jul 27 16:37:55 +0000 2010
10781185906	139194236	Tue Jul 27 16:38:38 +0000 2010
10781424880	97912654	Tue Jul 27 16:42:09 +0000 2010
10781496238	154183593	Tue Jul 27 16:43:11 +0000 2010
10781540125	167796137	Tue Jul 27 16:43:59 +0000 2010
10781559552	182291759	Tue Jul 27 16:44:07 +0000 2010
10781742170	55549290	Tue Jul 27 16:46:48 +0000 2010
10781750099	162491755	Tue Jul 27 16:47:05 +0000 2010
10781885428	123715042	Tue Jul 27 16:48:53 +0000 2010
10781942000	55991609	Tue Jul 27 16:49:44 +0000 2010
10782151944	178813418	Tue Jul 27 16:52:52 +0000 2010
10782161128	150313494	Tue Jul 27 16:53:00 +0000 2010
10782174273	164750186	Tue Jul 27 16:53:12 +0000 2010
10782170449	145887207	Tue Jul 27 16:53:18 +0000 2010
10782273487	167796137	Tue Jul 27 16:54:42 +0000 2010
10782286597	110398549	Tue Jul 27 16:54:54 +0000 2010
10782380077	179285505	Tue Jul 27 16:56:28 +0000 2010
10782400582	132432859	Tue Jul 27 16:58:19 +0000 2010
10782599746	113030707	Tue Jul 27 16:59:43 +0000 2010
10782646575	48288538	Tue Jul 27 17:00:20 +0000 2010
10782672752	150313494	Tue Jul 27 17:00:41 +0000 2010
10782750050	150313494	Tue Jul 27 17:02:01 +0000 2010
10782771534	150313494	Tue Jul 27 17:02:10 +0000 2010
10782865508	150313494	Tue Jul 27 17:03:37 +0000 2010
10782932104	158060016	Tue Jul 27 17:04:39 +0000 2010
10782967292	160848321	Tue Jul 27 17:05:11 +0000 2010
10783108690	63158027	Tue Jul 27 17:08:57 +0000 2010
10783236745	171952799	Tue Jul 27 17:09:23 +0000 2010
10783073877	166073657	Tue Jul 27 17:22:19 +0000 2010
10784163733	167031374	Tue Jul 27 17:23:46 +0000 2010
10785102132	121493203	Tue Jul 27 17:40:10 +0000 2010
10785354408	67236906	Tue Jul 27 17:42:37 +0000 2010
10785411405	140036724	Tue Jul 27 17:43:32 +0000 2010
10785452526	95279494	Tue Jul 27 17:44:11 +0000 2010
10785578323	150313494	Tue Jul 27 17:46:13 +0000 2010
10785617364	179175671	Tue Jul 27 17:46:52 +0000 2010
10785983375	157963294	Tue Jul 27 17:52:52 +0000 2010
10786636727	136019044	Tue Jul 27 18:03:30 +0000 2010
10786873553	163019330	Tue Jul 27 18:07:26 +0000 2010
10786989198	112906993	Tue Jul 27 18:09:24 +0000 2010
10786008379	140894453	Tue Jul 27 18:11:24 +0000 2010
10787130722	124942918	Tue Jul 27 18:11:57 +0000 2010
10787160796	126706432	Tue Jul 27 18:12:26 +0000 2010
10787195490	123288546	Tue Jul 27 18:12:51 +0000 2010
10787282149	165898976	Tue Jul 27 18:14:20 +0000 2010
10787476075	138705030	Tue Jul 27 18:17:35 +0000 2010
10787499376	137486134	Tue Jul 27 18:17:58 +0000 2010
10787871922	162566994	Tue Jul 27 18:24:20 +0000 2010
10793874998	156949269	Tue Jul 27 20:08:00 +0000 2010
10794749007	163206089	Tue Jul 27 20:23:24 +0000 2010
10794891583	181202290	Tue Jul 27 20:25:54 +0000 2010
10796303141	166911036	Tue Jul 27 20:52:46 +0000 2010
10797122556	154457688	Tue Jul 27 21:05:38 +0000 2010
10797186201	159369748	Tue Jul 27 21:06:47 +0000 2010
10799512307	95279494	Tue Jul 27 21:47:15 +0000 2010
10799575459	162889099	Tue Jul 27 21:48:20 +0000 2010
10799579912	161460527	Tue Jul 27 21:48:24 +0000 2010
10799622062	114049583	Tue Jul 27 21:49:09 +0000 2010
10799780783	47225681	Tue Jul 27 21:52:02 +0000 2010
10799823041	77697874	Tue Jul 27 21:52:36 +0000 2010
10799976191	174557714	Tue Jul 27 21:55:14 +0000 2010
10799979261	149330358	Tue Jul 27 21:55:17 +0000 2010
10799982894	40783268	Tue Jul 27 21:55:21 +0000 2010
10799039799	146439920	Tue Jul 27 21:56:19 +0000 2010
10799050297	64198658	Tue Jul 27 21:56:41 +0000 2010
10799095032	137337657	Tue Jul 27 21:57:17 +0000 2010
10790111584	121069214	Tue Jul 27 21:57:33 +0000 2010
10790143670	46508702	Tue Jul 27 21:58:07 +0000 2010
10790268808	167060164	Tue Jul 27 22:00:12 +0000 2010
10790398740	113676030	Tue Jul 27 22:02:18 +0000 2010
10790410042	16146555	Tue Jul 27 22:02:39 +0000 2010
10790439076	16688170	Tue Jul 27 22:02:58 +0000 2010
10790452474	123460972	Tue Jul 27 22:03:10 +0000 2010
10790583452	69024957	Tue Jul 27 22:05:20 +0000 2010
10790580556	167060164	Tue Jul 27 22:05:27 +0000 2010
10790631578	159271423	Tue Jul 27 22:06:08 +0000 2010
10790651739	119832280	Tue Jul 27 22:06:28 +0000 2010
10790674358	141705378	Tue Jul 27 22:06:51 +0000 2010
10790678530	55258880	Tue Jul 27 22:06:55 +0000 2010
10790691589	156214613	Tue Jul 27 22:07:08 +0000 2010
10790600334	162469411	Tue Jul 27 22:07:27 +0000 2010
10790714638	148752704	Tue Jul 27 22:07:31 +0000 2010
10790718301	166931451	Tue Jul 27 22:07:35 +0000 2010
10790723572	156438811	Tue Jul 27 22:07:41 +0000 2010
10790732419	154583507	Tue Jul 27 22:07:49 +0000 2010
10790739509	127770630	Tue Jul 27 22:07:57 +0000 2010
10790884691	137624118	Tue Jul 27 22:10:19 +0000 2010
10790807188	157594669	Tue Jul 27 22:10:41 +0000 2010
10790942510	44585208	Tue Jul 27 22:11:17 +0000 2010
10790953122	157594669	Tue Jul 27 22:11:28 +0000 2010
10790962276	117443770	Tue Jul 27 22:11:37 +0000 2010
10790975860	38311506	Tue Jul 27 22:11:50 +0000 2010
10790995462	99134644	Tue Jul 27 22:12:10 +0000 2010
10790042939	138936643	Tue Jul 27 22:12:59 +0000 2010
10701119617	167060164	Tue Jul 27 22:14:17 +0000 2010
10701131256	153087496	Tue Jul 27 22:14:29 +0000 2010
10701275870	146250804	Tue Jul 27 22:16:49 +0000 2010
10701296544	16146555	Tue Jul 27 22:17:09 +0000 2010
10701371117	53493774	Tue Jul 27 22:18:21 +0000 2010
10701391207	160967089	Tue Jul 27 22:18:42 +0000 2010
10701390331	61522742	Tue Jul 27 22:18:51 +0000 2010
10701441433	44135398	Tue Jul 27 22:19:31 +0000 2010
10701470398	48651772	Tue Jul 27 22:20:08 +0000 2010
10701515835	117049416	Tue Jul 27 22:20:42 +0000 2010
10701554430	40346197	Tue Jul 27 22:21:20 +0000 2010
10701563557	25688314	Tue Jul 27 22:21:29 +0000 2010
10701585278	20042265	Tue Jul 27 22:21:50 +0000 2010
10701506736	98271529	Tue Jul 27 22:22:12 +0000 2010
10701509248	67927682	Tue Jul 27 22:22:14 +0000 2010
10701674703	40675701	Tue Jul 27 22:23:20 +0000 2010
10701698169	137364815	Tue Jul 27 22:23:44 +0000 2010
10701723023	110006577	Tue Jul 27 22:24:10 +0000 2010
10701739782	145105833	Tue Jul 27 22:24:26 +0000 2010
10701777902	121857374	Tue Jul 27 22:25:05 +0000 2010
10701786626	145844524	Tue Jul 27 22:25:13 +0000 2010
10701828225	172992783	Tue Jul 27 22:25:54 +0000 2010
10701832998	49097640	Tue Jul 27 22:25:59 +0000 2010
10701861304	168645044	Tue Jul 27 22:26:27 +0000 2010
10701923330	164915633	Tue Jul 27 22:27:28 +0000 2010
10701927050	93995958	Tue Jul 27 22:27:33 +0000 2010
10701944997	49351683	Tue Jul 27 22:27:50 +0000 2010
10701982528	119327351	Tue Jul 27 22:28:27 +0000 2010
10701907376	136586099	Tue Jul 27 22:28:52 +0000 2010
10701908411	159668038	Tue Jul 27 22:28:53 +0000 2010
10701078860	90840758	Tue Jul 27 22:30:02 +0000 2010
10702218017	135095251	Tue Jul 27 22:32:14 +0000 2010
10702421302	132065579	Tue Jul 27 22:35:35 +0000 2010
10702441550	49372185	Tue Jul 27 22:35:56 +0000 2010
10702443798	116093680	Tue Jul 27 22:35:59 +0000 2010
10702459702	124685681	Tue Jul 27 22:36:14 +0000 2010
10702403066	65255479	Tue Jul 27 22:36:58 +0000 2010
10702544644	164706931	Tue Jul 27 22:37:39 +0000 2010
10702599233	91934554	Tue Jul 27 22:38:34 +0000 2010
10702771548	173900099	Tue Jul 27 22:41:24 +0000 2010
10702798403	136185795	Tue Jul 27 22:41:51 +0000 2010
10702833921	52033374	Tue Jul 27 22:42:26 +0000 2010
10702850221	164828614	Tue Jul 27 22:42:52 +0000 2010
10702874619	148781813	Tue Jul 27 22:43:07 +0000 2010
10702809962	67306915	Tue Jul 27 22:43:42 +0000 2010
10702015632	67306915	Tue Jul 27 22:45:25 +0000 2010
10702034805	177507333	Tue Jul 27 22:45:43 +0000 2010
10702098861	127378070	Tue Jul 27 22:46:43 +0000 2010
10703156160	45693959	Tue Jul 27 22:47:38 +0000 2010
10703263160	121026155	Tue Jul 27 22:49:23 +0000 2010
10703264359	121026155	Tue Jul 27 22:49:24 +0000 2010
10703202074	48900797	Tue Jul 27 22:50:02 +0000 2010
10703333949	131430870	Tue Jul 27 22:50:31 +0000 2010
10703347701	136185795	Tue Jul 27 22:50:44 +0000 2010
10703351345	139266920	Tue Jul 27 22:50:47 +0000 2010
10703380275	59794266	Tue Jul 27 22:51:25 +0000 2010
10703411694	45187186	Tue Jul 27 22:51:46 +0000 2010
10703429778	171168706	Tue Jul 27 22:52:04 +0000 2010
10703457478	136185795	Tue Jul 27 22:52:31 +0000 2010
10703482641	120412245	Tue Jul 27 22:52:56 +0000 2010
10703495877	90794449	Tue Jul 27 22:53:09 +0000 2010
10703526222	92397691	Tue Jul 27 22:53:38 +0000 2010
10703547947	90927251	Tue Jul 27 22:54:00 +0000 2010
10703674807	178422182	Tue Jul 27 22:56:04 +0000 2010
10703670027	71400731	Tue Jul 27 22:56:09 +0000 2010
10703693555	154096984	Tue Jul 27 22:56:21 +0000 2010
10703774912	128427142	Tue Jul 27 22:57:41 +0000 2010
10703826146	55634505	Tue Jul 27 22:58:31 +0000 2010
10703855513	178422182	Tue Jul 27 22:58:59 +0000 2010
10703801801	62794796	Tue Jul 27 22:59:44 +0000 2010
10703917450	136185795	Tue Jul 27 22:59:59 +0000 2010
10703939067	49692483	Tue Jul 27 23:00:16 +0000 2010
10703971223	48614546	Tue Jul 27 23:00:43 +0000 2010
10703077358	97821739	Tue Jul 27 23:02:22 +0000 2010
10703009455	122569332	Tue Jul 27 23:02:53 +0000 2010
10704217741	96220787	Tue Jul 27 23:04:35 +0000 2010
10704226514	63339260	Tue Jul 27 23:04:43 +0000 2010
10704220868	145116985	Tue Jul 27 23:04:47 +0000 2010
10704349553	128308173	Tue Jul 27 23:06:38 +0000 2010
10704392554	174657500	Tue Jul 27 23:07:18 +0000 2010
10704447739	158054069	Tue Jul 27 23:08:11 +0000 2010
10704459632	146437205	Tue Jul 27 23:08:22 +0000 2010
10704535559	56206412	Tue Jul 27 23:09:36 +0000 2010
10704626416	131545167	Tue Jul 27 23:11:01 +0000 2010
10704691110	19613771	Tue Jul 27 23:12:03 +0000 2010
10704690416	131216276	Tue Jul 27 23:12:12 +0000 2010
10704746137	50457483	Tue Jul 27 23:12:56 +0000 2010
10704816249	113020699	Tue Jul 27 23:14:05 +0000 2010
10704824526	178422182	Tue Jul 27 23:14:13 +0000 2010
10704975224	50543653	Tue Jul 27 23:16:32 +0000 2010
10704016243	67728765	Tue Jul 27 23:17:10 +0000 2010
10704043588	73537192	Tue Jul 27 23:17:35 +0000 2010
10704059483	144278242	Tue Jul 27 23:17:51 +0000 2010
10704073899	89529572	Tue Jul 27 23:18:05 +0000 2010
10705136189	179095907	Tue Jul 27 23:19:06 +0000 2010
10705153173	63860239	Tue Jul 27 23:19:22 +0000 2010
10705319032	127696103	Tue Jul 27 23:22:02 +0000 2010
10705322281	45668528	Tue Jul 27 23:22:04 +0000 2010
10705378449	162571580	Tue Jul 27 23:22:59 +0000 2010
10705422590	162571580	Tue Jul 27 23:23:43 +0000 2010
10705423131	53166367	Tue Jul 27 23:23:44 +0000 2010
10705510181	120463764	Tue Jul 27 23:25:19 +0000 2010
10705525753	146585987	Tue Jul 27 23:25:25 +0000 2010
10705586763	163661083	Tue Jul 27 23:26:25 +0000 2010
10705630835	46670078	Tue Jul 27 23:27:15 +0000 2010
10705648076	46508702	Tue Jul 27 23:27:22 +0000 2010
10705738107	53691877	Tue Jul 27 23:28:46 +0000 2010
10705772444	134937831	Tue Jul 27 23:29:19 +0000 2010
10705704405	91624658	Tue Jul 27 23:29:50 +0000 2010
10705838894	49968975	Tue Jul 27 23:30:19 +0000 2010
10705856717	163436392	Tue Jul 27 23:30:36 +0000 2010
10705943670	60260227	Tue Jul 27 23:31:57 +0000 2010
[truncated: 3,380 more rows]
