# Supplementary material for: The Effect of Bad News and CEO Apology of Corporate on User Responses in Social Media
Source: PLoS One. 2015 May 7;10(5):e0126358. doi: 10.1371/journal.pone.0126358 (PMC4423858; doi:10.1371/journal.pone.0126358)
Supplement: S1 Dataset — (ZIP) [file pone.0126358.s002.zip › Emart/followers_yjchung.txt]

111121221
111122558
111126192
111127461
111151608
111169410
111185961
111189677
111193370
111193885
111196057
111198991
111101339
111101085
111104297
111104334
111107635
111100284
111100698
111211925
111214629
111214033
111217772
111210752
111223081
111228846
111235945
111238700
111239629
111239671
111245496
111246435
111248119
111248877
111240313
111240780
111251328
111255748
111256051
111258742
111258935
111259265
111261734
111262013
111263140
111269618
111275086
111270580
111282747
111283612
111284677
111287136
111287817
111289560
111294544
111296662
111204031
111312220
111313261
111315103
111316203
111323457
111328061
111334332
111345229
111345369
111346335
111353989
111354304
111356504
111362747
111363500
111363710
111367545
111368916
111372989
111377274
111378676
111420321
111443761
111462830
111465638
111467314
111472650
111473106
111476343
111481293
111481308
111482194
111484234
111485559
111488181
111488629
111491110
111491220
111495421
111495859
111498637
111498669
111499312
111409944
111518114
111521348
111521377
111522395
111522562
111527200
111531138
111532810
111532036
111537622
111543538
111545882
111545041
111548956
111558508
111562356
111566505
111568075
111578886
111586367
111580034
111595638
111590043
111501424
111502369
111504066
111618438
111610487
111626051
111631711
111644930
111729530
111734645
111739804
111745399
111751627
111750433
111761307
111765994
111769224
111777393
111779609
111781567
111782941
111780499
111791726
111796361
111703987
111704214
111705611
111706088
111708756
111811626
111816616
111818032
111810489
111824340
111824019
111828075
111829048
111831774
111832568
111837094
111849069
111859834
111869893
111871753
111878295
111879156
111894861
111897595
111890620
111914576
111915533
111948122
111948962
111982948
111989151
111980004
111992957
111993127
111993473
111995794
111037244
111039599
111045411
111049720
111054100
111063635
111069487
111060139
111074453
111075610
111075804
111077333
111083897
111086004
111088966
111089917
111095557
111096761
111001497
111003831
111008333
111008361
111008503
112118328
112127763
11217063
112189578
112101860
112211927
112211008
112212751
112218980
112210192
112236172
112236965
112239728
112244120
112248599
112257299
112259890
112265409
112267854
112273943
112277122
112270229
112282984
112287042
112280592
112202886
112203733
112204705
112206580
112311760
112314124
112315078
112318236
112323512
112326848
112328029
112329959
112320439
112320662
112335430
112338931
112339469
112339689
112344206
112344017
112347798
112356263
112358747
112359072
112362508
112368199
112373785
112375417
112375080
112382423
112387809
112389659
112380622
112411681
112432274
112463066
112472343
112473837
112491016
112497586
112497019
112490923
112409914
112510369
112510866
112527766
112545231
112548753
112551524
112553874
112556560
112557100
112558959
112562346
112565102
112576695
112578743
112570571
112584111
112584331
112584684
112587903
112589767
112580452
112503913
112508218
112631718
112632195
112645732
112652924
112656540
112694631
112603102
112603064
112712284
112721218
112721247
112723552
112731759
112734639
112734966
112735521
112737191
112737064
112739458
112741139
112742974
112745212
112747412
112747569
112748206
112755279
112756166
112759086
112761941
112766423
112766049
112767642
112760373
112771176
112771061
11277253
112774920
112775880
112770464
112783019
112784531
112784635
112788844
112788887
112793191
112793888
112794472
112794874
112795871
112795870
112796266
112796587
112799213
112799859
112799933
112701773
112702415
112702074
112703797
112707164
112812746
112817214
112825678
112839010
112843982
112847083
112848957
112852615
112853860
112871707
112876118
112876024
112883000
112888737
112889257
112896404
112801056
112806686
112919248
112924060
112936517
112936645
112937504
112941806
112954226
112905895
112907038
112900386
112017380
112017653
112018638
112019452
112022573
112024097
112027183
112029406
112032004
112035937
112037172
112038894
112043377
112043566
112040497
112055608
112057791
112066108
112067127
112073696
112073943
112074171
112074598
112075194
112077130
112081082
112082078
112084599
112092711
112096990
112090787
112002713
112003089
112005722
112009444
113111050
113112814
113114492
113114722
113115883
113116456
113110204
113110300
113122553
113122757
113123107
113123547
113123017
113129873
113139214
113142756
113144818
113145463
113157048
113163682
113164270
113164831
113166291
113167297
113167990
113172815
113179021
113181946
113183170
113183507
113187768
113191097
113193879
113195196
113195967
113197855
113199780
113190778
113103713
113108973
113212370
113210809
113222965
113297361
113207762
113200808
113315966
113317284
113319375
113324002
113347856
113355491
113357850
113358523
113350063
113361052
113367585
113370118
113386327
113388542
113389093
113380764
113394440
113394456
113395689
113396553
113303763
113306131
113309022
113412184
113415346
113415503
113422019
113425290
113425358
113425705
113429866
113420871
113437520
113437995
113441674
113443944
113440439
113455867
113472684
113472976
113487866
113487926
113495174
113402835
113408619
113408905
113511857
113538834
113553613
113550945
113566285
113581477
113597555
113624032
113628288
113633197
113639449
113643871
113640399
113654718
113656928
113658059
113650799
113661260
113674113
113675880
113678355
113686120
113687010
113687040
113689078
113692912
113693743
113693027
113695156
113696721
113697591
113697618
113697876
113699695
113699070
113603359
113609091
113712490
113721639
113721823
113724784
113725326
113734430
113738951
113739331
113751405
113767437
113768296
113774855
113775356
113778481
113770120
113770256
113791846
113701563
113702734
113702001
113704340
113812386
113818273
113819206
113810894
113827564
113838109
113844992
113849697
113840962
113862652
113869616
113882936
113937435
113945434
113945676
113947900
113948944
113953065
113962646
113962922
113966437
113969607
113960355
113960657
113973219
113973243
113973437
113978465
113970171
113970081
113986168
113986954
113988376
113991427
113997639
113998837
113998958
113990174
113901285
11390153
113902535
113903152
113903770
113903952
113904898
113900264
113011859
113012081
113015530
113017342
113018920
113018096
113010297
113021109
113023422
113024428
113025839
113028495
113028650
113028050
113020692
113020699
113031410
113031755
113031019
113033903
113034298
113035917
113038864
113030707
113042358
113042501
113043169
113045573
113047870
113047974
113055796
113056423
113056930
113068479
113076461
113084161
113084511
113086628
113005860
114111826
114113123
114110965
114124043
114120432
114120987
114134908
114138913
114141863
114146304
114148269
114140567
114140011
114157886
114158052
114163973
114164263
114184169
114187046
114224464
114229985
114229050
114233327
114238927
114252132
114255130
114259311
114263503
114260448
114275450
114282692
114282949
114285177
114292573
114292972
114290521
114204320
114208266
114208452
114200829
114319280
114326221
114329046
114333997
114336231
114336566
114337099
114340521
114353290
114357758
114361729
114363325
114363871
114364873
114365519
114360863
114377818
114381371
114381827
114385878
114388163
114301667
114302017
114305587
114305889
114308141
114413399
114417442
114528281
114534442
114537144
114548654
114540829
114555540
114560975
114575016
114578219
114578905
114588693
114580833
114597269
114599149
114501653
114503473
114505004
114508533
114509118
114615128
114621347
114624824
114629372
114629411
114634487
114640763
114653835
114654813
114658910
114659055
114650035
114662955
114663264
114663379
114663783
114665608
114671614
114675116
114677212
114677799
114678200
114678836
114679735
114681712
114683439
114684706
114688215
114689597
114693166
114693369
114603150
114605342
114711012
114712622
114713883
114726956
114733477
114773647
114799174
114705539
114813646
114816279
114817574
114818709
114819468
114822119
114827019
114829418
114829684
114820736
114836879
114830110
114830623
114830868
114842192
114849622
114859349
114859054
114862712
114862097
114864235
114866962
114866064
114867620
114875068
114877437
114878488
114879100
114879748
114870291
114884353
114886111
114888846
114889310
114893368
114894289
114894800
114895904
114899151
114801970
114807380
114914884
114918804
114923142
114941903
114942634
114942916
114951202
114951207
114951707
114952641
114963409
114968592
114968016
114972983
114981986
114988758
114999203
114903401
114026485
114031059
114067701
114088762
114009482
114000500
115111608
115116503
115110211
115132538
115135224
115135257
115130439
115130879
115142637
115143898
115145455
115154894
115155539
115161741
115163541
115167504
115160762
115171086
115173354
115175509
115175088
115176279
115176329
115178856
115179319
115170301
115181238
115183496
115184267
115185789
115186432
115187036
115188700
115180330
115180627
115192971
115194155
115194404
115194704
115194819
115194902
115196702
115199931
115102171
115104865
115108558
115109137
115100590
115211140
115213107
115213530
115217147
115217018
115219123
115210259
115222902
115226211
115229731
115220848
115232299
115246742
115246831
115248272
115240006
115259978
115261881
115260235
115271686
115273799
115279686
115279820
115270816
115282943
115283415
115295264
115296880
115203127
115316623
115310896
115355777
11539693
115413383
115414920
115425008
115427427
115420232
115431891
115435072
115439678
115441369
115441774
115446914
115465390
115466548
115466575
115468429
115471618
115472429
115476314
115470332
115481015
115486470
115480991
115494995
115497863
115490444
115490661
115405410
115400237
115400043
115518981
115524007
115527879
115533834
115534496
115535149
115535860
115535014
115536971
115539615
115530634
115542031
115544731
115546188
115557297
115558039
115561876
115560628
115572475
115572812
115575752
115509044
115612062
115613337
115622973
115625360
115630083
115663067
115669613
115697292
115713795
115724937
115742835
115743621
115747157
115748200
115753092
115766179
115760166
115760072
115777518
115770246
115770540
115783601
115786410
115787825
115792725
115793391
115795550
115796578
115796788
115798642
115790405
115790062
115701760
115704900
115705944
115706483
115709455
115812139
115814037
115816346
115816433
115818393
115821398
115822872
115822051
115823362
115828153
115820768
115820019
115831253
115832869
115833466
115833878
115836181
115836250
115837300
115839523
115839816
115845763
115847983
115849301
115853766
115854575
115854760
115856590
115858095
115858098
115850305
115861401
115862458
115863581
115864242
115864687
115865906
115868324
115868846
115860728
115878206
115878587
115881012
115884800
115880483
115803029
115808403
115911100
115918621
115923878
115925360
115929995
115932379
115932604
115934859
115937178
115939952
115948445
115909783
115085715
115095711
115095994
115096443
115098772
115002056
116117683
116110753
116127584
116128414
116120538
116134136
116139028
116130413
116144994
116147912
116149669
116159542
116150316
116161312
116162214
116164008
116167320
116167425
116168126
116168372
116160668
116179272
116170201
116181823
116185201
116187158
116187187
116192527
116227858
116238978
116245799
116247464
116248935
116268156
116274122
116285233
116373996
116393972
116422713
116431535
116432859
116433875
116438748
116444991
116447774
116454590
116455066
116459827
116461385
116461422
116464310
116464593
116465086
116466445
116467321
116476209
116477476
116479887
116488444
116493442
116494072
116495763
116515379
116510025
116537612
116544771
116551901
116574934
116570003
116589017
116580807
116591737
116592349
116592309
116593102
116593235
116594282
116594511
116594073
116595832
116597774
116590828
116501815
116503060
116503006
116615709
116610194
116629615
116647424
116654114
116654227
116697403
116710709
116710084
116736399
116737789
116739024
116757746
116750017
116763019
116766286
116760600
116773681
116775085
116781814
116786353
116780193
116799689
116705543
116707372
116709979
116814090
116818612
116829318
116839438
116848485
116840455
116852717
116868766
116872447
116878591
116878942
116879046
116870264
116881462
116882895
116882059
116883514
116885871
116888282
116888475
116893469
116895259
116899408
116802764
116804225
116809119
116916500
116918816
116919817
116921128
116926079
116928448
116957342
116978996
116997925
116041135
116043086
116044519
116045682
116045092
116040742
116051566
116056773
116059781
116050518
116069680
116072030
116073189
116073500
116075894
116077333
116081243
116081587
116088300
116088459
116088549
116080186
116093085
116094435
116096448
116096052
116097101
116098197
116098690
116090462
116003647
116003860
116006147
116007082
116008437
117112898
117114136
117115842
117116316
117117138
117125532
117126563
117132215
117132657
117133836
117133986
117135108
117137311
117137450
117138488
117139933
117130539
117141023
117143782
117146501
117146708
117146954
117147563
117147565
117148338
117151991
117152284
117153363
117165913
117172103
117178349
117170634
117183532
117185800
117193190
117193559
117194374
117195115
117198006
117102228
117103959
117108429
117212571
117214910
117243147
117247535
117253679
117253754
117258469
117250763
117288663
117342054
117354547
117359288
117361416
117361980
117363017
117363078
117366059
117360337
117374190
117374762
117377017
117370530
117382704
117383337
117380180
117392835
117393974
117394916
117397745
117309232
117413587
117414531
117415920
117419362
117419634
117422108
117422315
117423992
117425607
117425897
117427425
117429493
117429648
117429605
117431478
117432149
117433808
117434903
117435079
117437639
117439358
117439556
117430065
117445469
117448150
117448495
117448039
117449253
117449296
117440643
117440799
117453896
117453965
117455961
117456572
117457961
117457084
117458132
117461114
117461658
117463166
117463203
117463747
117468144
117468223
117460632
117479065
11748313
117483259
117486915
117495618
117401854
117406009
117407673
117408221
117408223
117524396
117533097
117535573
117536836
117539497
117545271
117547991
117548753
117551610
117552795
117550732
117560356
117644313
117659457
117662134
117668011
117672438
117675529
117677439
117670962
117685591
117687552
117688585
117680529
117697346
117698733
117601481
117602222
117603952
117604586
117604023
117609352
117714782
117715423
117718123
117710489
117721309
117721934
117723123
117726169
117727614
117731432
117731756
117736980
117730382
117742748
117743507
117740287
117740328
117740482
117740913
117751746
117752498
117753328
117753728
117758477
117759813
117764460
117768415
117768969
117760688
117772283
117772360
117772898
117773981
117774895
117776141
117777110
117777726
117778441
117781036
117782604
117787576
117789236
117792474
117792821
117799760
117703623
117706775
117708127
117708939
117810796
117823897
117824161
117831602
117833002
117836186
117838238
117842443
117844206
117845221
117840899
117853581
117857506
117867674
117872965
117881008
117885071
117891314
117978436
117970903
117986429
117997842
117990457
117901632
117906441
117906648
117906741
117907656
117013319
117013951
117016101
117018369
117019769
117010200
117024624
117027514
117028195
117029119
117033718
117035677
117044821
11704913
117040898
117053615
117054434
117055965
11705063
117068219
117072073
117070201
117081188
117084454
117084752
117085534
117087129
117088680
117089627
117080876
117092739
117098944
117001713
117001912
117002720
117003860
117005979
117007315
117008466
117008897
117009207
118111418
118112254
118115381
118115892
118118140
118119324
118122399
118122037
118124380
118124650
118120036
118146027
118140986
118152778
118157471
118150362
118163719
118168513
118183810
118191418
118191481
118192189
118193370
118194427
118101863
118103272
118103010
118223197
118220921
118232172
118233893
118240008
118338996
118344783
118356420
118357896
118350224
118362716
118365554
118367276
118369215
118372896
118374489
118376155
118381741
118381938
118384615
118385625
118380448
118394942
118398836
118390979
118390080
118413254
118413757
118415827
118416220
118417198
118417373
118417304
118418714
118424240
118426668
118427496
118429204
118429849
118431408
118432389
118434154
118434400
118436198
118438553
118439725
118439755
118430790
118430090
118442432
118444621
118448723
118449902
118440173
118451173
118453130
118454246
118455705
118457375
118457617
118457705
118459535
118459829
118450147
118450704
118461247
118463737
118464899
118465752
118474170
118478707
118487217
118488937
118480924
118491589
118492674
118494712
118496329
118402224
118403117
118400112
118511572
118514541
118518492
118518688
118522446
118528265
118528470
118542265
118546979
118556329
118576859
118598801
118502414
118504106
118666896
118660305
118685410
118691898
118696657
118699153
118604315
118606293
118600623
118712042
118714774
118714818
118716211
118717820
118719510
118725494
118728514
118731460
118732963
118743644
118749152
118740671
118754633
118755197
118758798
118761290
118761591
118761780
118764345
118775087
118779223
118770940
118782020
118786232
118787027
118788083
118780172
118792732
118792016
118793565
118794895
118796017
118701989
118702414
118708867
118700571
118811843
118812670
118816532
118816644
118822257
118836285
118838445
118839909
118839095
118830283
118843864
118844121
118844196
118853120
118853547
118856668
118861595
118862443
118863052
118874744
118875820
118870995
118885648
118893594
118967430
118968578
118969941
118971460
118973882
118977199
118981050
118985951
118986580
118994886
118997662
118998841
118990753
118902236
118903789
118905319
118908612
118900049
118013709
118014295
118015410
118019600
118010576
118027285
118029772
118037290
118042242
118045720
118045916
118045053
118054147
118055283
118059988
118063333
118066461
118069961
118073366
118073486
118077106
118088753
118080867
118091822
118098172
118098234
118090459
118003268
118003360
119113789
119113938
119110473
119110625
119121176
119128152
119129609
119120239
119133116
119135943
119136695
119143144
119143227
119152731
119154557
119155655
119168881
119174552
119235681
119239015
119241031
119242004
119249410
119251332
119251652
119252589
119252507
119253327
119257225
119258935
119259485
119259985
119263714
119264619
119269759
119274143
119274399
119275682
119276690
119276006
119277209
119277067
119278137
119270835
119282255
119283108
119283356
119285602
119292654
119293680
119293970
119294970
119295377
119295887
119296317
119296416
119299769
119290487
119204470
119205282
119207410
119208378
119208386
119200618
119311496
119311630
119313058
119314610
119315526
119318884
119310673
119323342
119327426
119327874
119329526
119331630
119337169
119342633
119343549
119346254
119351632
119351994
119352643
119352659
119353161
119353708
119355636
119355981
119357495
119366230
119366579
119367553
119367557
119370505
119383569
119388910
119391894
119392389
119394860
119395949
119396750
119305479
119307933
119309393
119300443
119413989
119417951
119419578
119421390
119423574
119423746
119426859
119428561
119429531
119443427
119459854
119462196
119532320
119536734
119542609
119543268
119547891
119549598
119540442
119552777
119556410
119557414
119558905
119559799
119563478
119564631
119566005
119560254
119560534
119571932
119573026
119575039
119579167
119581291
119582860
119582893
119583705
119583893
119584519
119589732
119580147
119591952
119593498
119593074
119596899
119502279
119502304
119503326
119508284
119508089
119500604
119612066
119613698
119615856
119618822
119619168
119619060
119610853
119621552
119622151
119623231
119623377
119625646
119626449
119627882
119627956
119628452
119628739
119629625
119632535
119632631
119632607
119636761
119637972
119638636
119639227
119639520
119639639
119630139
119641219
119642405
119643932
119645457
119645964
119645043
119648611
119649489
119651540
119651021
119652284
119652968
119653990
119653085
119654940
119654984
119656502
119656099
119657048
119657066
119658396
119658719
119659766
119650450
119662696
119664173
119664790
119665101
119666141
119666152
119666730
119669901
119669061
119660388
119671280
119671312
119670165
119681109
119682625
119682988
119683652
119686160
119692343
119692762
119693302
119697598
119690145
119602491
119602747
119602066
119604669
119605956
119608571
119609171
119712058
119716030
119717753
119718577
119710739
119721282
119721606
119722911
119722900
119727934
119728472
119731953
119739233
119730747
119745535
119746101
119749360
119740624
119754558
119755407
119756082
119759440
119762963
119763145
119760313
119771406
119819061
119823921
119846450
119849188
119854426
119859225
119862406
119865197
119866854
119867768
119869078
119872897
119876689
119881345
119881002
119883277
119883361
119883581
119883683
119883686
119883759
119884193
119884381
119886731
119891027
119892575
119895482
119898215
119898389
119899151
119890816
119801520
119803754
119803055
119808686
119911043
119915409
119915855
119915937
119915044
119919049
119910161
119921852
119925630
119932330
119933095
119936799
119939153
119941141
119941769
119941857
119942680
119944683
119947187
119947100
119947905
119948865
119949560
119952241
119954484
119954079
119956930
119956047
119957561
119957045
119958151
119950495
119962637
119964129
119965495
119966490
119968864
119973103
119973282
119976542
119977332
119978169
119970198
119981707
119983881
119984553
119980876
119992408
119992968
119992997
119995366
119996663
119996959
119997197
119997865
119901935
119902729
119905836
119909553
119909606
119013565
119019030
119010063
119022986
119024213
119028415
119029456
119043651
119054845
119058616
119059147
119059265
119050315
119050878
119061163
119071797
119072446
119072898
119079794
119079976
119070117
119081374
119085720
119086552
119002151
119002569
110111357
110114149
110118085
110119047
110146504
110180986
110193259
110103336
110108790
110211533
110213261
110214553
110214993
110216035
110217922
110218165
110210430
110222864
110223750
110229922
110231646
110232666
110238355
110242226
110240508
110255846
110256787
110257701
110250173
110261466
110262756
110268024
110276125
110276924
110279875
110282943
110284460
110284924
110285209
110285430
110285559
110285778
110285045
110286192
110287714
110280234
110291442
110291903
110292344
110292937
110293605
110293008
110296536
110296922
110297302
110299832
110299026
110201135
110202479
110202541
110205325
110207010
110200429
110200919
110200084
110313587
110313880
110314063
110317555
110318850
110318056
110319592
110319737
110310284
110310778
110324348
110326579
110328807
110341978
110349621
110349913
110353067
110354224
110357593
110358686
110364567
110375593
110376095
110377370
110377385
110378726
110370899
110381669
110382982
110383618
110384059
110387707
110380928
110397753
110398544
110398549
110398852
110305157
110305252
110307092
110513881
110517552
110523443
110525516
110526319
110526496
110529671
110520716
110533610
110534000
110535880
110536480
110536673
110541797
110542784
110542854
110544286
110545226
110546048
110547616
110549156
110549261
110540907
110551106
110553741
110555112
110555474
110559671
110562877
110563125
110563557
110563903
110567524
110569116
110572287
110575308
110576302
110576431
110579422
110581414
110581735
110584430
110588371
110589319
110594119
110597652
110598248
110598950
110501286
110501848
110502713
110503153
110506217
110508929
110509424
110509602
110611296
110611018
110611028
110612430
110612538
110612659
110613446
110613706
110613887
110614008
110616386
110619807
110622029
110627532
110627648
110628045
110629250
110631503
110635329
110635410
110637135
110638924
110639633
110642839
110648108
110656212
110659054
110675672
110679391
110686689
110687199
110688296
110694040
110695286
110695064
110698594
110601530
110602446
110716476
110717761
110729654
110734496
110752727
110758572
110761718
110764948
110780323
110701443
110702030
110823845
110828454
110820288
110834607
110836815
110838108
110841988
110847882
110847906
110849346
110853384
110854892
110856966
110861665
110862041
110869490
110860157
110872775
110874707
110875962
110876922
110882350
110884478
110891300
110892596
110895458
110801327
110802161
110805120
110805949
110807150
110807655
110800268
110911392
110911993
110912116
110912206
110912653
110912011
110919199
110910093
110921777
110924103
110927928
110928252
110928962
110929896
110933242
110933376
110933607
110935776
110935880
110936976
110938105
110938263
110938863
110939454
110939960
110942454
110943239
110945499
110945981
110948139
110955740
110956678
110956067
110957813
110958550
110958594
110958813
110959162
110964911
110966614
110966870
110966981
110967157
110967795
110967827
110967902
110968297
110968315
110968645
110968656
110968859
110969183
110969284
110969649
110969881
110969035
110960320
110960545
110960568
110960858
110960935
110971183
110971102
110971219
110971417
110971407
110971595
110971848
110971946
110971093
110972173
110972409
110972537
110972686
110972910
110972928
110973150
110973204
110973459
110973513
110973623
110973641
110973709
110973029
110974170
110974109
110974218
110974318
110974573
110974597
110974704
110974817
110974826
110975126
110975276
110975315
110975445
110975449
110975687
110975826
110975898
110975997
110976114
110976197
110976105
110976219
110976471
110976558
110976501
110976748
110976840
110976075
110976004
110977195
110977433
110977595
110977726
110978213
110978436
110978455
110978404
110978640
110978905
110978075
110979132
110979318
110979493
110979533
110979572
110979741
110970151
110970152
110970226
110970543
110970503
110970887
110970936
110970941
110970025
110981318
110982392
110983758
110983904
110983026
110983061
110984245
110984391
110984668
110984848
110985342
110985447
110985618
110985690
110986206
110986466
110986592
110986686
110986917
110986090
110987270
110987369
110987497
110987504
110987717
110987901
110988287
110988361
110988580
110989138
110989196
110989404
110989595
110989604
110989811
110980532
110991496
110991525
110991737
110993634
110993083
110994124
110995808
110996507
110996793
110997172
110997295
110997426
110998343
110999068
110990123
110901114
110901449
110901579
110901802
110901808
110902246
110902719
110903197
110907334
110908957
110909776
110909009
110900937
110012549
110013018
110019584
110025579
110026157
110026664
110026874
110028967
110035620
110037574
110043174
110056704
110050015
110069171
110078565
110079650
110091703
110096164
110003279
110003774
110004357
110005261
110005415
110000111
110000600
121111991
121114136
121116364
121118962
121110180
121121560
121122594
121122693
121122022
121123371
121123609
121124390
121127300
121131458
121133920
121133962
121134164
121134952
121135523
121136165
121139697
121130409
121141425
121143821
121147244
121147924
121148103
121151882
121152116
121153128
121153776
121153797
121154830
121157435
121158332
121150283
121150369
121161800
121161057
121164573
121166609
121166054
121168256
121168575
121160234
121160457
121160670
121172889
121174184
121175624
121175716
121178817
121178053
121179844
121179908
121170559
121181379
121181535
121183704
121186618
121187823
121189625
121189730
121180119
121192951
121193886
121194132
121195178
121196482
121197515
121197903
121198258
121198596
121199485
121199405
121199979
121101251
121101592
121102995
121105420
121105721
121106190
121109443
121100652
121211100
121211662
121212503
121213114
121214647
121214099
121218178
121210302
121210912
121221375
121222747
121223676
121224310
121226846
121220544
121220058
121220001
121231278
121231864
121231923
121232661
121234645
121235577
121236012
121230644
121242610
121242621
121242884
121244776
121245615
121248663
121240302
121251887
121251993
121252519
121254802
121254059
121256516
121258550
121258680
121250133
121250861
121250048
121261026
121262409
121262525
121262545
121263553
121263740
121264993
121265217
121267384
121268728
121269128
121269521
121260449
121272351
121273331
121273633
121275118
121275676
121282104
121283373
121283853
121285870
121286150
121286451
121286581
121286593
121286889
121287263
121287456
121287463
121287745
121287773
121287034
121288262
121288465
121289387
121289715
121289091
121289090
121280430
121280800
121280044
121291277
121291618
121291634
121293200
121293433
121294926
121298835
121314788
121323524
121365728
121360141
121374466
121377681
121370752
121383138
121384390
121385804
121385901
121386617
121386958
121387126
121387568
121388967
121389371
121380447
121391340
121391034
121393030
121396287
121396888
121398702
121398868
121398965
121399921
121399958
121303688
121304705
121304963
121307100
121307546
121307893
121411114
121411418
121412126
121413518
121413734
121417357
121418288
121418205
121418320
121418839
121410815
121410911
121422128
121422805
121422982
121422996
121425839
121426250
121426011
121426028
121428352
121429432
121420044
121431380
121432146
121432322
121432005
121434470
121435155
121435203
121435561
121437585
121438479
121439633
121430301
121430740
121441353
121442766
121443331
121443772
121444162
121444391
121446910
121447551
121447575
121448835
121449455
121449881
121451716
121453619
121453628
121455248
121458325
121459602
121459808
121459918
121459099
121461065
121462109
121462394
121469510
121469502
121469670
121469837
121460536
121460915
121472417
121473316
121473544
121473585
121473950
121474781
121474069
121475822
121476234
121476573
121476880
121477284
121477346
121477706
121478279
121478732
121479102
121479547
121470260
121470766
121470934
121470009
121482430
121483598
121484285
121484356
121484861
121484881
121486538
121487937
121491408
121491722
121491989
121493203
121494956
121495895
121496303
121497063
121401574
121403535
121404197
121404615
121405437
121406968
121407212
121407379
121407521
121515795
121517505
121518572
121518503
121518003
121510277
121522137
121525337
121526474
121528416
121529522
121531107
121531446
121531913
121535316
121537868
121538207
121539029
121542143
121547207
121548121
121540482
121552150
121553835
121554505
121556223
121556806
121556979
121561562
121564991
121566001
121588185
121506112
121614035
121617194
121617972
121644955
121649929
121651208
121652047
121659488
121662270
121666172
121667173
121667917
121671417
121674180
121674992
121675176
121676381
121676471
121677786
121678624
121678863
121670345
121670374
121681320
121682401
121682552
121684508
121685122
121686570
121686645
121686090
121689276
121689280
121689405
121691738
121692874
121693782
121694824
121695732
121698124
121690727
121690738
121601345
121603814
121604743
121607666
121607695
121607008
121711919
121712905
121713064
121714343
121717426
121718268
121719171
121710156
121710244
121723212
121723681
121724986
121725498
121725538
121725731
121726648
121727628
121727803
121727020
121729177
121720912
121732197
121735559
121737045
121738581
121730320
121730825
121741126
121743816
121744474
121744682
121745858
121746374
121748517
121749069
121740404
121740096
121751016
121751062
121753698
121754366
121754915
121755465
121755659
121757024
121757075
121758620
121759463
121759071
121750574
121750833
121761474
121761764
121762169
121762404
121762937
121764001
121765665
121768736
121760272
121760940
121773397
121773977
121773017
121770839
121781861
121783490
121785604
121787247
121789726
121789793
121780249
121792337
121793642
121793861
121798221
121798948
121790095
121704743
121707381
121709854
121700795
121811758
121816964
121821894
121827278
121828564
121832548
121832044
121833945
121836809
121837314
121838225
121841643
121844418
121849886
121856918
121857084
121859058
121864456
121866836
121877680
121802624
121924366
121951543
121952113
121953406
121953708
121956065
121963624
121963739
121967104
121969651
121971359
121972210
121972811
121975870
121976594
121977325
121978744
121981835
121982683
121984533
121986156
121986357
121987587
121995528
121996566
121999167
121999289
121902957
121905548
121906322
121906326
121907086
121908263
121908890
121909349
121900339
121900531
121900094
121012304
121012738
121013281
121013069
121014272
121014518
121015307
121016419
121016518
121016967
121018276
121019931
121021172
121021368
121021761
121021788
121022707
121023844
121024405
121026145
121026155
121026569
121027885
121029481
121029946
121020353
121020984
121031104
121031815
121032718
121033273
121034412
121034579
121035447
121037518
121037967
121038639
121038907
121039740
121039992
121041072
121042263
121042991
121045442
121046118
121046047
121047470
121048882
121049472
121049955
121049026
121040156
121040638
121053114
121054295
121056974
121057082
121058746
121061775
121061928
121062346
121062682
121062735
121064232
121066765
121069214
121060621
121071563
121072868
121076394
121070587
121084801
121087381
121080657
121093170
121093675
121093047
121094348
121094535
121094884
121095015
121005196
121005951
121000012
122111185
122119059
122121306
122127215
122132713
122135088
122138469
122138045
122130770
122130060
122144987
122146748
122158180
122171517
122105878
122215872
122262613
122267067
122269267
122269527
122271859
122273497
122277543
122283391
122284177
122285377
122287309
122288837
122289411
122289539
122289011
122291090
122293504
122293814
122296289
122297397
122297637
122297996
122297012
122298375
122298501
122290869
122290948
122201416
122201565
122202309
122202745
122204820
122204051
122206469
122208204
122200754
122311018
122311092
122312977
122312991
122313372
122313878
122313089
122314239
122314976
122315162
122316480
122318243
122318310
122310308
122310591
122321507
122321861
122322136
122322976
122324492
122327131
122327049
122328312
122329884
122320227
122320238
122331161
122332141
122334357
122334367
122334750
122336964
122337100
122337450
122338221
122338557
122338743
122338751
122339649
122339024
122341085
122342359
122342061
122343158
122343817
122346717
122347121
122347138
122349300
122349829
122340425
122351093
122352116
122352430
122352400
122352806
122352055
122353151
122355836
122355042
122356138
122358435
122359008
122361132
122362242
122362513
122363509
122363975
122363046
122364077
122365522
122366818
122367378
122369063
122360110
122360524
122371029
122372369
122373930
122375285
122375604
122376461
122378148
122378189
122378969
122379335
122385359
122388818
122392666
122393439
122393465
122393482
122394374
122399404
122399710
122390469
122390582
122390925
122301483
122305012
122307747
122412137
122412682
122413953
122418543
122421116
122423598
122425951
122428893
122429855
122435471
122436840
122439037
122430795
122441006
122442455
122444212
122445286
122454203
122457587
122464364
122465214
122468736
122477665
122510671
122534111
122546463
122555648
122555054
122563030
122566440
122566035
122567456
122567046
122568793
122572370
122574332
122578889
122581801
122582815
122585142
122585243
122585548
122585607
122587305
122587935
122580940
122591249
122591288
122593396
122594354
122594083
122595876
122596112
122596925
122505184
122505874
122506611
122509227
122614230
122614299
122615488
122616734
122619640
122621197
122621870
122623072
122625257
122625426
122625658
122626231
122627324
122627671
122628561
122632111
122632332
122633111
122633175
122634355
122636216
122637293
122637977
122638107
122638360
122638005
122639303
122639525
122639059
122630889
122641372
122641504
122641704
122641859
122643051
122645008
122646951
122647810
122647083
122648148
122648579
122648734
122648093
122651385
122652493
122653417
122653451
122653403
122653665
122654570
122658827
122658863
122658919
122650798
122663285
122663346
122664599
122668296
122669381
122678605
122679545
122670322
122670907
122683328
122685989
122689979
122691554
122695249
122697103
122698310
122698744
122604529
122600156
122711112
122721890
122723312
122723926
122720850
122743362
122746417
122749905
122755773
122756749
122759702
122764664
122705275
122833912
122849841
122851705
122851816
122851001
122850895
122864786
122867967
122869591
122871289
122874156
122874783
122879693
122884988
122893710
122893932
122894123
122894248
122802119
122802767
122805263
122805323
122806597
122911617
122913365
122913537
122914339
122915518
122917101
122919292
122919395
122910293
122921052
122924260
122925036
122928382
122928848
122920843
122920055
122931485
122933090
122937479
122937406
122938384
122938683
122939354
122941887
122946244
122948660
122952351
122952629
122952899
122955258
122963609
122965599
122967851
122979420
122979051
122970150
122984460
122984559
122985819
122986219
122988153
122988747
122989154
122989662
122991647
122992280
122995285
122995747
122996734
122904228
122904686
122906899
122908402
122012607
122012882
122012000
122013608
122013726
122014476
122017230
122019397
122022530
122022016
122032508
122034454
122035935
122038356
122030734
122043667
122048388
122051771
122064313
122001302
123121270
123123060
123129286
123129660
123134130
123135323
123137961
123141644
123142348
123143384
123145408
123146892
123147540
123148132
123149787
123157461
123157787
123158607
123166832
123167232
123174698
123178208
123170368
123182448
123184098
123189911
123180272
123180468
123195371
123190261
123190883
123107434
123108284
123211491
123211070
123214718
123210044
123221748
123224103
123234103
123237629
123249959
123240972
123251365
123253716
123253707
123257548
123257583
123258180
123259895
123259069
123265826
123267942
123268908
123269541
123272131
123272544
123272644
123275311
123275845
123276799
123278432
123278701
123278860
123282316
123282902
123284240
123285116
123289473
123292656
123299643
123290434
123202057
123205972
123206965
123207852
123345032
123398477
123304208
123306125
123306377
123306608
123411979
123412240
123412797
123413138
123413511
123421087
123422410
123424388
123425764
123427298
123428483
123436260
123438168
123441423
123441870
123445553
123446259
123447820
123449160
123449327
123440133
123440368
123440025
123452528
123453186
123453658
123454785
123456315
123457077
123458225
123459151
123459481
123450324
123450603
123461238
123462638
123463336
123463941
123466296
123466452
123468475
123468944
123460960
123460972
123472913
123473643
123474546
123474048
123474093
123476637
123476795
123477645
123477938
123478038
123479992
123470543
123481938
123483228
123484896
123484089
123486378
123486069
123488107
123488721
123489153
123489901
123491630
123493510
123495250
123495589
123496907
123497257
123497571
123498166
123404739
123404033
123409769
123400119
123400557
123400867
123511211
123511839
123512176
123512335
123521500
123523914
123524062
123526188
123526208
123526874
123527243
123531948
123531006
123534571
123535761
123530703
123549215
123561990
123563146
123565796
123579910
123570100
123581061
123582612
123583398
123580734
123504878
123635137
123659619
123659600
123650819
123662620
123663543
123678398
123683745
123684394
123684946
123685146
123686664
123689046
123689082
123693439
123693481
123695211
123698440
123698712
123601800
123602461
123603300
123604926
123605194
123608390
123712749
123713552
123715415
123717779
123718315
123718712
123718795
123718832
123721424
123723523
123723609
123726257
123726420
123729642
123729754
123731979
123733462
123733922
123735348
123735613
123737172
123742615
123743955
123747731
123747050
123748595
123748777
123748785
123749363
123740945
123754645
123755014
123757139
123757665
123759593
123761645
123762933
123762985
123763431
123764820
123764803
123765383
123766730
123766780
123767476
123768195
123768324
123768961
123760367
123771835
123773753
123773774
123774288
123774429
123775149
123775621
123778013
123781325
123782511
123783821
123783958
123785795
123787929
123791883
123792939
123795600
123796120
123799513
123790613
123702643
123703853
123706881
123707682
123708917
123709993
123812711
123813022
123815358
123816580
123818813
123819961
123810717
123810890
123821334
123826455
123826476
123833422
123837751
123838369
123838863
123830441
123843376
123847399
123847042
123848484
123851829
123859042
123866482
123868767
123873685
123874762
123874966
123875964
123879592
123870322
123884910
123885456
123890239
123913068
123938070
123959352
123964341
123976854
123970447
123981173
123983611
123984968
123985482
123986418
123986980
123986035
123987272
123987053
123988395
123989368
123991578
123993481
123993621
123995009
123997542
123999864
123990450
123990513
123901908
123902970
123903843
123907237
123908205
123908741
123011665
123013141
123013041
123016663
123017563
123018811
123019393
123010729
123021948
123022054
123023213
123024696
123025455
123025930
123028895
123029330
123020742
123031947
123032201
123033150
123033659
123034783
123035805
123036213
123036028
123038471
123039123
123030533
123043460
123044543
123046757
123047235
123047083
123048582
123049758
123049007
123040138
123040813
123051238
123051853
123051867
123052107
123053275
123054593
123054919
123056190
123056735
123056011
123050110
123063489
123063820
123064299
123064318
123064331
123064473
123065130
123065712
123060304
123060971
123071270
123072165
123072848
123072901
123072082
123073559
123073604
123073932
123073967
123073077
123074330
123074869
123075288
123075300
123075544
123075621
123075920
123075040
123076617
123076900
123077102
123077390
123077468
123079659
123070246
123081399
123082102
123083547
123084441
123085805
123086256
123087116
123087291
123088107
123089160
123092771
123093314
123093458
123096311
123096957
123097537
123097614
123097073
123006528
123007826
123000759
123000798
123000941
124112277
124112369
124114757
124115577
124115950
124118931
124110392
124121410
124121610
124122959
124125389
124126510
124129167
124129107
124120974
124133831
124135940
124136975
124142053
124144957
124146719
124146081
124149435
124151620
124153776
124155608
124156259
124159935
124159087
124161061
124163103
124167103
124169884
124171099
124174872
124176524
124176799
124179982
124186526
124192263
124190365
124104378
124267718
124267803
124275869
124278129
124283820
124284648
124287268
124287313
124280413
124201378
124201504
124202644
124203624
124206691
124208750
124208811
124209213
124209267
124200998
124315294
124316560
124316670
124318264
124318540
124318739
124318847
124319171
124321221
124321796
124321926
124321069
124322428
124325282
124325946
124326438
124329154
124329458
124320194
124333027
124336948
124338847
124339343
124343762
124345432
124345048
124346554
124340962
124340013
124351268
124351455
124354445
124354457
124354995
124356856
124357385
124357651
124358326
124359561
124359652
124361481
124363337
124363613
124364281
124364407
124364510
124366247
124366306
124366863
124367749
124367912
124368229
124368652
124369393
124360686
124378398
124379459
124370346
124381565
124382888
124382908
124383076
124384144
124385502
124385992
124385996
124385063
124386628
124386862
124386913
124387215
124387230
124387024
124388966
124389899
124392230
124392672
124394405
124394091
124398438
124398493
124398852
124399139
124390660
124301137
124301389
124301733
124303140
124306067
124307705
124307889
124300700
124412682
124412067
124413929
124417456
124417476
124419598
124423465
124425554
124426923
124426973
124427091
124436963
124436061
124437789
124438186
124438523
124430226
124444125
124448146
124440955
124456871
124461532
124463526
124465531
124465936
124467889
124474337
124475618
124488064
124493631
124496139
124498963
124512362
124534081
124544829
124558656
124564091
124572698
124574551
124583611
124501237
124504898
124506900
124509356
124509697
124500085
124612380
124612036
124614399
124615416
124616083
124617625
124617885
124610309
124621526
124625851
124625098
124626452
124626750
124626810
124627485
124627047
124620233
124631482
124631580
124632809
124633644
124633789
124634671
124635903
124636152
124637475
124637054
124638756
124630932
124641050
124643475
124649052
124640608
124651374
124652089
124654192
124655545
124656380
124656047
124657806
124659604
124661193
124662329
124664572
124664999
124667343
124668474
124669952
124660912
124671983
124671011
124672886
124673743
124674836
124675885
124676151
124676214
124677102
124677437
124678303
124678878
124670307
124681537
124681979
124682511
124682703
124683250
124685760
124686183
124688787
124680460
124691478
124691066
124692878
124694638
124694726
124695137
124695792
124695013
124696880
124697102
124606827
124711032
124715869
124718603
124710204
124720198
12473203
124735504
124735635
124738383
124745239
124746285
124748095
124752527
124756075
124759510
124761915
124765378
124774316
124790534
124701486
124813490
124848799
124857392
124860809
124876219
124877954
124892909
124893122
124896770
124899993
124802497
124803520
124803687
124807617
124915994
124918262
124919297
124921255
124925767
124927266
124928431
124928667
124929517
124932172
124930151
124944456
124945840
124946317
124953321
124957353
124962280
124963649
124963028
124966416
124969471
124969655
124978892
124981884
124986703
124994276
124998765
124901402
124908970
124014353
124025351
124028982
124029010
124038446
124045707
124049577
124049994
124063040
124064270
124067494
124078966
124088012
124001607
125139470
125162289
125167983
125177456
125182229
125186076
125180147
125190368
125109212
125100930
125213332
125219698
125222529
125224190
125227437
125228123
125228266
125220770
125220915
125236241
125239841
125241681
125241936
125245939
125245043
125247933
125249826
125254141
125254350
125255363
125257681
125265333
125267499
125260593
125260731
125274839
125275144
125279750
125270230
125281654
125281843
125284221
125284684
125287850
125280549
125295132
125299313
125202975
125204390
125315410
125310518
125320469
125335622
125335885
125337714
125338868
125339557
125341419
125345810
125348371
125351295
125353361
12536643
125376170
125416210
125416399
125436833
125437428
125437692
125441422
125442077
125446624
125455395
125459342
125459749
125466066
125467501
125468010
125460184
125460230
125473295
125473095
125478365
125479592
125481285
125486445
125488114
125488763
125480633
125494416
125494686
125494926
125498221
125498919
125499575
125402387
125403742
125404255
125405367
125406500
125408696
125511682
125521008
125527347
125528830
125534903
125536670
125536820
125537652
125539924
125543381
125544693
125545438
125547857
125549208
125552693
125554774
125562161
125563193
125568623
125560530
125571937
125576118
125577821
125578625
125578955
125579305
125581006
125585731
125580358
125580421
125580812
125591322
125502370
125506136
125624222
125633773
125636034
125642903
125677781
125678280
125682996
125684515
125696892
125602495
125603276
125604149
125605622
125606490
125607171
125607848
125608186
125608386
125608521
125608651
125609597
125609814
125711706
125713337
125717813
125717892
125718191
125718411
125719313
125722159
125722935
125723263
125723572
125723615
125724572
125724689
125728702
125728924
125732388
125732464
125733335
125735213
125735331
125736045
125737678
125738633
125739488
125744782
125747983
125748338
125751498
125752238
125753355
125753986
125754674
125755860
125756263
125757594
125758666
125750677
125761725
125762426
125762991
125763123
125763492
125763561
125763942
125764409
125764639
125765975
125766461
125767311
125769653
125771165
125771312
125775268
125775301
125775893
125777278
125777841
125778885
125779156
125779999
125779901
125782221
125782501
125783849
125786108
125786005
125787393
125787836
125789825
125789953
125780711
125780056
125792712
125792024
125794971
125795562
125796676
125797675
125799276
125799619
125799777
125799922
125701312
125701539
125701719
125701091
125702861
125702959
125703172
125703638
125705325
125705454
125705680
125811261
125812528
125815335
125818441
125810900
125821197
125827292
125820805
125833338
125833666
125837571
125843916
125846486
125847673
125848108
125852918
125853736
125858609
125862518
125862992
125863943
125865581
125868651
125868662
125875224
125878842
125886206
125880330
125806783
125914248
125918978
125923355
125947591
125987779
125991917
125995391
125999587
125904752
125905106
125906759
125907439
125908306
125015069
125016284
125017769
125018926
125010431
125010795
125022699
125023380
125027319
125027971
125029433
125029447
125020974
125031353
125032324
125033292
125034110
125034611
125035558
125037448
125038248
125039498
125030258
125042020
125040323
125053809
125058366
125058513
125061118
125061486
125061766
125062488
125062941
125067820
125060664
125071439
125075406
125075700
125076672
125076677
125076826
125076997
125077193
125077766
125077080
125078264
125078597
125078747
125078905
125079192
125079687
125079964
125070639
125070720
125070840
125081032
125083748
125085176
125085421
125080444
125091280
125093107
125093844
125094251
125094739
125095961
125096761
125096787
125097071
125098057
125090655
125003240
125003521
125005582
125006100
125006344
125006738
125007196
125008518
125008060
125009883
125000402
126111653
126113431
126113434
126115270
126115809
126115990
126117807
126118335
126118592
126119587
126126598
126129384
126131169
126134784
126136814
126130406
126145665
126149426
126140530
126158879
126165458
126166101
126169155
126177117
126177319
126177426
126197714
126103588
126104835
126105753
126106210
126109531
126212547
126215614
126226129
126220735
126267205
126269504
126288614
126203964
126313533
126317839
126322224
126322517
126323620
126325671
126325761
126325024
126328494
126320504
126331328
126331472
126333686
126335234
126335788
126338133
126338283
126339136
126341284
126341291
126347861
126349297
126349706
126351174
126352088
126354544
126354765
126356443
126357707
126357980
126358446
126359068
126350212
126361270
126362975
126364935
126366342
126372446
126373088
126376131
126377391
126378745
126378757
126379709
126379091
126382182
126383646
126385637
126386571
126389105
126380225
126391666
126394069
126396127
126396658
126396039
126398149
126390211
126390503
126302587
126303671
126305143
126305675
126305922
126306590
126308150
126309402
126309406
126411780
126412591
126413840
126414712
126415092
126416611
126417376
126417583
126410425
126422143
126422527
126425816
126426596
126426500
126427509
126428345
126428070
126429336
126431369
126431026
126432978
126433679
126434793
126435221
126438366
126441904
126441031
126445426
126445615
126447810
126448964
126448035
126453288
126455528
126455067
126457133
126450520
126464980
126466308
126468590
126468066
126469196
126460611
126474831
126477377
126470320
126470818
126470878
126482949
126485899
126486152
126488269
126488762
126499883
126401509
126515731
126529297
126531532
126530527
126541861
126543267
126544989
126545508
126547279
126552719
126579715
126585780
126628464
126620499
126634667
126636090
126638754
126641844
126642999
126654143
126655194
126656110
126656385
126659200
126659931
126650436
126661160
126661265
126661824
126667200
126660420
126673914
126675817
126675869
126677630
126670535
126681723
126682335
126686307
126686476
126687038
126688204
126688825
126688026
126689661
126680159
126680824
126694259
126697607
126604415
126604078
126606772
126609574
126609089
126714988
126715163
126716337
126716019
126717490
126718876
126721083
126722688
126724703
126724803
126726255
126726096
126727820
126728897
126729969
126731032
126734406
126735099
126738468
126742488
126742785
126743313
126743918
126744012
126745202
126746432
126749667
126749870
126740661
126754835
126756483
126750368
126761663
126766051
126760897
126776177
126778250
126770114
126704549
126705180
126706002
126815659
126822434
126827430
126887324
126807501
126913495
126913694
126917671
126921185
126922541
126923348
126923819
126928522
126929664
126920410
126920994
126932342
126932416
126932865
126935246
126947678
126949216
126955250
126961339
126961402
126964155
126969984
126960526
126971733
126978681
126970254
126970637
126981863
126982180
126983519
126989110
126989128
126992935
126993986
126996147
126997692
126905758
126906196
126015452
126015670
126016882
126017210
126010759
126027955
126031752
126039572
126042581
126043455
126049558
126057473
126062032
126068939
126081438
126094169
126096045
126008108
127111683
127123137
127133913
127182840
127186533
127186598
127188786
127189092
127195401
127195769
127195007
127197406
127197579
127108153
127212262
127213579
127217527
127219856
127222119
127222170
127223687
127224799
127227613
127228493
127220303
127234833
127238228
127239254
127244538
127249522
127255526
127250588
127262477
127266398
127272461
127273665
127273964
127275434
127275626
127276370
127276447
127279156
127279398
127279893
127279990
127270594
127281140
127281592
127281641
127281940
127281059
127282157
127282207
127283855
127285933
127286323
127288327
127289022
127293640
127295715
127295815
127295012
127297373
127298208
127290020
127203222
127204912
127206486
127208287
127209638
127209601
127200549
127312118
127312329
127312782
127314343
127315894
127318919
127310893
127321492
127327400
127336016
127343099
127347237
127371641
127394815
127303028
127305732
127305885
127417822
127419277
127423433
127424297
127424434
127426157
127427007
127428582
127420608
127432122
127433886
127434618
127434823
127435136
127436351
127436529
127438437
127430131
127430565
127443646
127443867
127447440
127440538
127451459
127453639
127453896
127454813
127455594
127456379
127458459
127450323
127450565
127461910
127461080
127465623
127466199
127468134
127468377
127468541
127469942
127474135
127474852
127475109
127475008
127476575
127477000
127478787
127478092
127481317
127482132
127482053
127483996
127486042
127489257
127492233
127492931
127496377
127496937
127497171
127497517
127498354
127490994
127401226
127401450
127401497
127401736
127405610
127405681
127406892
127408519
127408611
127400976
127513032
127514996
127515313
127515932
127510516
127510782
127510958
127525187
127525734
127526042
127529337
127529033
127532546
127538813
127539184
127530141
127541414
127542396
127549060
127554932
127555263
127563095
127565180
127573711
127593473
127598418
127504051
127610512
127643431
127677753
127685397
127686973
127687049
127693389
127693976
127695886
127695805
127697060
127699759
127690786
127601057
127606736
127607882
127608724
127600869
127711333
127712489
127715521
127716960
127717407
127717706
127710438
127723365
127724051
127724003
127727917
127728828
127729526
127731048
127735937
127736050
127730837
127741534
127742615
127744386
127744777
127745986
127746786
127747503
127747677
127747858
127748423
127748644
127748747
127748957
127749453
127753697
127753775
127754490
127756091
127759341
127759760
127750486
127763875
127763078
127765920
127766565
127766026
127768480
127768976
127771564
127771655
127772130
127772065
127774346
127775735
127776147
127778346
127779545
127770418
127770564
127770763
127770998
127782396
127785299
127785595
127785792
127786241
127788648
127789478
127789815
127780675
127780815
127791637
127791602
127793561
127793640
127795594
127795713
127798027
127799431
127704809
127705206
127705336
127705580
127706238
127707647
127709654
127700985
127813451
127814442
127810921
127823016
127825270
127828929
127829204
127829379
127834582
127835031
127837010
127838318
127830138
127843789
127847581
127847011
127851985
127851046
127857761
127858413
127858030
127859045
127864196
127864376
127866087
127869737
127871944
127872999
127875510
127879650
127882699
127883873
127888491
127891600
127895184
127895428
127890545
127890845
127802969
127809852
127914664
127916543
127917510
127918607
127942900
127949853
127905133
127900626
127018025
127024378
127025361
127029790
127020728
127020762
127032989
127035945
127037371
127038527
127038913
127041197
127044951
127046292
127046496
127047468
127048797
127055898
127050157
127061006
127064390
127066678
127060286
127060707
127078486
127078902
127078053
127082733
127084506
127087855
127080060
127091291
127091206
127094333
127095250
127098865
127001328
127001398
127003848
127006549
127006612
127006662
127007450
127009592
127009009
127000704
128113418
128114292
128115851
128116124
128118386
128118814
128121634
128122573
128123640
128128151
128128821
128129133
128129695
128129765
128120400
128131091
128134489
128135203
128135915
128136190
128136425
128137697
128141181
128141671
128141854
128143252
128143267
128144383
128147639
128154279
128155430
128158299
128150157
128162076
128163681
128164394
128169834
128160360
128175412
128177503
128170612
128182031
128183198
128184748
128185096
128180739
128195871
128190271
128103534
128100346
128215226
128216619
128228654
128231808
128237849
128242266
128253965
128255255
128261071
128268176
128287244
128337684
128338825
128338950
128339276
128339396
128345307
128346373
128348387
128348572
128348618
128349309
128340178
128340723
128351933
128352460
128359669
128359015
128361589
128362066
128363287
128365397
128373572
128382849
128383471
128385543
128303307
128304073
128305138
128306686
128411328
128412607
128419677
128410780
128425061
128426734
128428289
128434360
128434833
128439500
128430189
128441736
128442014
128444106
128445940
128448040
128449170
128449323
128440106
128451671
128451762
128452547
128459592
128461832
128464900
128466800
128467880
128460447
128471395
128473887
128477088
128481544
128481901
128482840
128483718
128489291
128480794
128491350
12849313
128493558
128494234
128496715
128496787
128497471
128490257
128511095
128514216
128516859
128518553
128518909
128538377
128541693
128545719
128547700
128561995
128564394
128576862
128504749
128638768
128660686
128681019
128684708
128685898
128686343
128688999
128695661
128695099
128697169
128698757
128698996
128699126
128690391
128606139
128607744
128608961
128600196
128711450
128713032
128714373
128715158
128715781
128718670
128710259
128710354
128710601
128726254
128727248
128720508
128720018
128732574
128732997
128734569
128757175
128758447
128763521
128763799
128764285
128768599
128771559
128772822
128774853
128774062
128775248
128775386
128775855
128776322
128777793
128778866
128779196
128779662
128779737
128781580
128781948
128782629
128786519
128786573
128787482
128789335
128780700
128791290
128793514
128795296
128796294
128790298
128701224
128701881
128702769
128705331
128706179
128706621
128706046
128708917
128810171
128821714
128820592
128831806
128835390
128842977
128847776
128879286
128885237
128885029
128888185
128802519
128804665
128922403
12892573
128937579
128966578
128997161
128903865
128012355
128018941
128022761
128032823
128034944
128037249
128037750
128039309
128048049
128055032
128057650
128066236
128069593
128072379
128078494
128081501
128082404
128083765
128084899
128085354
128085362
128085541
128089193
128080298
128094183
128001750
128009710
128009009
128000989
129114609
129116773
129119582
129110126
129123272
129126062
129129064
129135259
129146172
129147278
129147738
129149563
129151742
129153129
129158548
129161018
129163691
129167525
129168700
129171499
129172885
129175477
129188726
129180965
129198314
129102518
129103371
129107247
129100400
129100654
129216670
129218110
129233067
129297188
129335474
129348493
129356241
129358343
129359833
129361297
129366697
129374174
129378000
129382698
129388450
129393153
129393274
129394913
129396257
129399173
129399562
129305526
129416783
129418797
129423348
129420438
129436714
129436935
129430494
129430979
129448979
129440275
129440716
129466776
129483695
129487528
129488146
129497234
129497315
129497604
129406155
129515848
129519805
129523156
129526896
129527013
129531299
129532541
129533276
129544069
129552347
129598169
129643275
129671319
129672832
129685785
129692656
129602036
129603390
129604022
129609918
129600094
129719296
129721368
129727886
129731758
129733646
129734455
129735856
129730877
129730057
129744027
129748150
129749792
129752598
129753965
129754827
129757350
129762265
129763796
129764917
129766397
129766588
129760113
129760335
129760790
129771689
129772489
129778506
129778742
129787052
129780512
129792626
129794013
129795670
129796098
129798761
129703879
129705146
129706657
129709686
129700244
129817530
129823365
129825272
129827273
129829445
129831281
129834421
129834637
129836471
129842513
129848964
129857659
129880046
129890281
129942513
129975925
129989566
129993005
129994679
129997237
129998747
129902549
129907860
129900999
129014386
129017454
129031145
129032365
129034639
129037884
129038525
129038072
129039129
129030308
129030098
129042346
129043583
129043965
129045105
129047749
129047960
129051913
129058145
129059263
129050626
129061274
129065998
129067474
129067639
129068792
129068985
129073523
129074212
129075483
129075887
129076626
129076785
129077013
129079370
129083405
129084487
129084600
129085477
129087641
129088224
129089673
129080701
129080085
129092788
129094306
129096943
129098274
129099247
129090874
129001149
129003462
129005568
129008357
129009715
129009009
129000630
120114949
120116717
120117110
120124264
120127727
120132979
120133387
120133841
120136332
120130456
120144694
120149340
120152022
120153692
120154052
120161240
120163335
120163791
120164612
120177635
120178521
120193262
120106114
120109827
120216089
120249005
120299764
120206043
120313746
120313820
120314690
120318097
120319307
120322487
120323964
120327142
120320500
120333872
120336694
120330860
120343092
120344180
120345102
120348006
120340694
120353115
120353455
120357216
120357086
120358507
120359915
120350159
120366676
120367795
120369229
120374320
120374566
120376960
120377435
120383106
120384893
120384971
120388222
120388714
120380877
120391250
120393510
120396711
120397664
120301000
120303451
120303830
120304841
120305369
120306236
120306260
120306476
120306491
120300805
120411754
120412741
120410820
120431492
120438207
120438720
120438899
120442409
120443747
120459986
120450250
120461530
120460071
120475046
120477167
120480710
120495825
120496394
120499519
120402430
120405935
120522241
120538198
120539498
120545600
120546028
120549149
120630746
120651593
120652460
120653237
120654732
120658927
120658951
120664188
120664220
120667870
120668893
120671345
120672753
120672967
120675227
120678604
120670111
120670519
120682490
120683193
120685943
120687418
120680936
120691547
120695529
120699860
120690564
120602389
120603918
120604115
120600180
120712197
120716947
120718588
120719581
120710974
120710087
120723574
120723028
120724967
120725199
120725883
120729837
120720171
120720022
120732953
120733369
120733076
120735314
120736102
120737942
120738993
120730175
120730744
120743214
120745487
120747710
120748633
120753941
120754865
120755271
120756830
120758485
120764529
120765673
120767764
120769467
120773754
120775792
120776930
120778778
120781579
120786109
120786883
120789130
120789546
120791950
120793535
120794904
120707565
120812098
120813618
120816241
120824521
120827789
120832318
120833890
120846878
120852847
120861298
120862469
120865056
120866992
120867804
120869151
120884901
120889493
120889838
120889873
120896139
120896058
120897153
12080363
120800905
120926184
120019179
120027162
120028488
120031084
120036828
120043274
120044990
120046517
120049643
120040527
120051180
120051085
120056326
120057195
120058236
120058445
120068052
120069794
120069849
120073594
120078016
120081317
120082459
120086031
120092448
120096137
120096581
120096816
120097470
120099121
120002914
120003291
120003793
120003886
120005776
120007931
120009149
120000467
120000720
120000960
131113679
131115586
131115781
131115862
131116238
131118577
131110337
131123060
131124219
131124901
131126089
131127852
131120664
131131631
131131902
131134524
131135512
131135538
131136500
131137857
131138249
131139257
131139411
131141236
131149109
131149201
131140889
131151929
131152455
131153388
131155307
131157424
131158230
131159788
131161885
131165368
131168873
131171503
131185369
131185694
131186515
131187389
131187050
131102751
131107458
131108512
131100487
131212913
131212996
131216276
131217286
131228555
131220582
131230544
131245445
131247266
131247010
131240418
131240581
131255759
131263150
131267436
131281865
131295669
131296319
131318491
131324126
131370255
13139013
131309518
131300435
131425263
131433572
131430522
131445329
131446518
131446819
131448348
131456641
131463705
131476727
131483497
131484886
131492628
131494670
131495241
131490473
131405247
131407172
131407387
131511815
131515055
131518106
131519787
131524125
131526240
131527791
131538793
131545167
131545253
131551660
131551685
131553545
131558700
131550502
131563489
131563561
131566323
131566085
131568785
131581457
131584477
131594407
131502468
131504606
131616083
131621256
131631164
131654516
131601664
131604157
131600269
131715711
131731188
131732866
131735575
131737375
131743021
131747874
131763660
131768691
131777583
131779199
131783524
131786235
131786714
131792808
131793787
131795898
131799449
131790166
131706939
131708585
131815438
131816487
131818513
131819516
131819932
131825617
131826021
131827430
131820114
131830147
131844688
131849529
131853199
131855389
131856273
131856489
131850340
131861910
131865296
131866732
131868564
131876852
131870094
131884314
131884875
131892810
131894979
131897550
131890364
131805350
131808651
131915847
131918456
131910472
131922795
131925540
131948613
131909162
131016779
131023047
131031372
131037874
131038158
131039022
131030822
131041491
131042668
131043781
131046434
131048150
131053560
131054709
131054056
131058020
131059446
131062805
131063184
131066284
131072408
131072019
131074411
131074470
131075246
131077195
131078482
131079009
131070290
131083582
131087490
131088145
131091874
131092584
131092679
131093208
131094304
131097385
131001161
132111169
132114092
132115257
132116670
132110738
132124866
132125550
132126127
132137716
132141284
132143462
132143661
132144145
132145828
132146363
132149472
132149509
132153459
132155762
132159801
132161465
132163000
132164862
132169443
132160459
132175520
132181602
132197330
132104220
132108009
132214065
132215075
132228948
132236299
132239952
132241696
132243094
132244104
132251898
132254464
132257135
132266443
132267464
132277622
132297231
132200913
132352474
132360814
132372138
132376843
132379979
132381408
132383886
132384359
132386556
132380618
132380635
132393331
132394731
132395418
132395915
132395027
132397354
132398983
132399184
132390190
132306698
132306851
132309396
132413947
132414352
132410994
132422675
132423287
132424422
132425523
132427568
132433432
132434726
132438377
132438610
132430680
132430915
132442285
132444029
132445465
132446356
132447479
132447955
132448433
132448565
132448963
132449380
132449063
132440137
132440507
132440630
132440895
132452347
132452088
132454823
132456355
132457288
132458013
132459893
132461157
132461351
132464339
132465293
132467345
132467878
132468775
132469157
132472438
132474482
132474027
132476587
132476799
132478355
132478626
132470572
132482766
132484886
132485782
132487780
132489851
132491373
132491995
132495373
132495306
132498320
132403263
132404899
132405133
132400363
132510683
132521386
132521998
132526589
132526039
132527252
132531487
132536831
132538645
132543064
132543086
132544533
132545059
132546121
132548653
132548796
132554427
132556456
132556053
132550117
132561422
132562686
132573365
132574276
132570453
132598881
132505253
132641118
132663305
132683822
132687358
132687696
132687859
132688887
132680082
132695476
132696772
132698711
132698770
132690349
132602141
132605744
132605982
132607131
132607017
132711719
132713281
132713536
132713681
132715105
132715109
132715474
132716401
132717692
132718189
132718600
132721115
132721677
132721052
132722624
132723051
132725951
132726498
132726862
132729143
132720299
132731515
132732229
132733635
132734827
132734055
132735688
132735743
132736292
132737815
132738836
132739624
132730368
132743226
132744734
132745106
132745680
132746761
132746940
132747689
132740275
132740511
132751444
132751856
132752216
132753721
132758546
132758919
132750440
132750523
132750785
132761113
132761982
132761997
132762400
132762097
132763359
132763301
132763091
132767977
132768843
132769432
132769437
132760120
132771559
132771891
132772645
132773130
132776141
132776393
132778266
132778040
132779395
132779608
132779706
132781231
132782421
132782769
132782011
132784541
132784637
132787864
132791689
132793113
132793801
132794264
132794438
132794758
132795803
132795040
132795096
132797410
132797840
132798324
132798362
132798613
132790633
132701293
132702216
132702733
132703320
132704417
132704442
132705451
132707374
132707527
132708114
132708848
132709432
132709087
132811807
132812460
132812714
132814547
132814564
132814587
132815478
132815996
132815027
132816292
132817558
132819030
132822866
132825588
132829696
132832847
132834721
132835715
132836155
132836968
132837120
132838104
132838508
132838813
132830915
132843475
132853726
132854312
132855595
132856838
132857357
132857801
132859156
132859913
132861514
132861966
132864158
132866506
132867828
132871760
132874442
132870471
132881229
132881931
132887110
132887542
132888600
132889274
132891559
132892429
132899233
132801182
132938334
132944995
132959398
132976067
132903248
132903361
132908196
132012053
132013315
132013962
132016421
132016652
132016907
132018419
132023161
132024421
132025091
132026622
132027168
132020886
132031841
132031964
132035760
132037218
132039720
132039943
132030138
132041791
132045218
132048248
132057461
132063657
132064808
132064916
132066433
132067053
132060299
132060360
132071455
132076215
132076252
132079979
132070474
132070080
132082590
132083988
132089474
132089662
132093661
132095054
132096275
132096565
132098699
132099901
132090293
132001846
132001018
132003017
132005677
132006379
132008581
132009652
132009987
132000317
133111868
133116215
133116934
133117841
133118626
133118733
133118758
133110714
133123784
133123011
133131862
133135499
133138566
133130437
133141666
133152931
133162012
133162068
133169387
133160383
133160448
133174106
133175726
133175817
133176417
133184161
133180712
133194630
133196339
133102139
133235731
133250881
133287838
133291435
133209586
133316272
133318274
133310014
133321801
133322416
133325035
133328824
133329321
133331983
133332355
133333200
133335097
133337087
133330147
133341539
133342579
133346925
133347683
133349367
133340738
133351725
133355221
133356913
133357374
133357826
133358587
133350609
133361078
133365252
133367614
133371466
133376272
133376934
133377628
133370381
133382983
133383992
133384255
133384876
133385085
133386403
133386562
133386878
133387666
133389745
133380805
133391715
133391730
133392725
133393055
133394145
133395189
133395228
133395556
133395637
133390102
133390041
133302633
133302788
133302929
133304732
133304858
133305935
133306143
133308243
133308771
133308023
133309924
133300458
133411972
133412570
133412700
133412855
133412871
133413963
133414659
133415358
133419710
133410667
133422825
133428208
133420469
133433540
133433925
133435269
133436826
133437059
133438238
133442039
133443391
133444848
133447979
133448397
133457901
133465548
133467738
133471905
133475805
133477041
133483788
133485171
133488117
133499082
133490336
133402044
133409414
133512404
133516263
133510304
133526556
133529588
133567849
133593759
133615244
133619325
133631227
133637879
133642461
133647783
133649324
133651718
133653517
133653999
133663562
133667770
133669246
133674271
133670181
133682420
133684577
133685561
133687252
133689006
133691409
133603905
133607496
133608974
133712546
133719118
133710909
133727968
133727054
133739942
133744911
133745711
133751108
133751770
133756528
133756603
133758870
133766179
133766584
133771890
133775913
133776232
133776274
133777071
133782194
133789439
133794209
133794685
133796822
133799284
133701742
133708778
133822591
133851289
133915707
133916302
133927565
133930294
133955994
133957045
133958124
133964254
133965071
133969966
133974371
133987573
133995403
133996594
133901343
133901488
133901948
133902185
133900939
133011752
133013109
133013913
133015633
133021784
133027824
133027854
133028618
133033304
133033734
133034870
133035709
133036684
133037774
133039646
133030312
133042556
133043526
133054214
133056764
133057431
133057976
133059163
133062340
133063037
133065995
133068911
133075904
133076300
133077328
133078413
133082276
133083206
133086286
133088420
133092234
133093352
133002867
133008425
133009257
134112631
134127951
134148074
134187157
134194424
134197906
134108303
134213352
134214744
134214889
134216776
134218912
134219844
134210346
134210869
134221240
134222673
134227547
134227005
134220547
134231234
134231011
134234905
134235444
134241547
134243643
134245693
134247488
134248305
134251653
134252577
134254309
134254878
134255457
134256106
13425623
134259850
134250285
134250530
134267743
134268642
134268708
134260719
134271317
134273389
134273954
134275523
134275638
134276256
134276043
134277346
134278785
134278807
134281125
134281803
134283267
134284787
134285840
134292789
134295990
134296299
134296539
134298189
134298510
134299421
134299710
134202812
134202900
134203384
134203457
134203732
134203013
134204040
134205231
134205978
134206430
134206080
134208272
134209412
134200552
134200655
134315084
134316107
134317867
134310295
134310063
134321118
134321959
134333729
134334655
134337779
134346362
134353528
134354318
134354505
134354070
134359027
134367681
134371144
134371230
134373709
134381134
134387038
134387007
134380723
134392874
134392921
134396090
134413681
134419251
134466952
134498527
134498569
134499697
134401744
134402722
134403943
134406357
134406363
134407533
134408894
134409537
134400118
134511210
134511687
134512335
134514543
134515770
134510970
134522028
134523438
134525580
134526594
134531983
134532385
134533781
134535334
134536705
134537147
134537837
134538381
134538911
134539800
134543271
134543900
134553183
134553755
134553989
134557826
134561409
134562021
134563947
134566347
134567818
134568416
134560000
134574569
134575265
134575289
134576587
134577195
134578154
134578452
134570484
134583579
134584183
134585606
134587894
134587954
134589175
134592651
134592650
134593126
134595643
134596230
134596253
134597281
134597677
134598653
134501021
134504998
134505188
134505637
134505652
134505894
134506942
134507792
134500245
134611203
134611434
134612389
134615237
134615509
134616651
134619534
134610157
134610689
134622440
134622672
134625125
134626666
134626823
134627808
134628091
134629809
134634907
134639956
134641006
134648080
134651286
134652221
134654260
134654285
134655561
134656520
134657138
134665634
134669433
134676376
134677483
134677837
134685553
134696468
134601403
134714747
134717969
134748936
134764356
134787128
134798461
134703458
134703787
134812916
134813146
134815080
134816248
134816411
134825450
134829270
134832689
134833859
134835397
134835944
134836348
134836976
134837440
134841592
134843579
134845661
134845066
134847183
134848388
134848558
134848656
134848779
134840533
134864168
134866070
134867765
134868644
134869074
134872182
134872222
134874972
134875174
134875878
134876517
134877098
134878214
134870503
134881516
134881007
134882397
134882842
134884180
134884684
134886373
134886904
134887190
134888565
134888055
134880757
134880017
134891283
134891931
134894057
134896394
134896543
134896962
134897205
134898297
134890036
134804874
13480543
134805776
134805800
134807701
134808818
134911255
134912628
134912678
134913482
134913630
134914919
134916440
134919699
134921557
13492323
134923835
134924725
134920853
134931842
134933905
134934420
134934578
134934871
134935568
134935871
134936321
134938988
134944568
134949959
134957207
134961799
134962925
134965515
134965594
134971308
134974463
134977562
134970983
134981669
134989763
134980529
134993285
134993766
134990185
134990549
134900348
134900859
134010333
134022742
134027568
134032124
134033669
134034832
134038406
134038747
134041907
134044299
135116804
135116043
135117365
135121967
135123389
135123861
135124149
135125858
135127012
135132703
135134146
135134188
135135318
135135306
135136620
135142512
135144801
135145937
135146114
135146068
135147082
135148277
135140773
135151282
135152677
135152090
135153602
135157715
135158611
135150120
135150662
135150799
135162793
135167846
135167801
135168148
135169271
135169960
135171131
135172188
135173790
135173931
135174351
135175628
135175897
135179116
135170517
135170787
135182380
135182666
135184436
135184502
135185879
135186460
135189918
135180303
135180804
135191659
135191809
135192150
135192322
135192753
135193619
135193845
135195212
135196271
135197776
135190168
135101957
135102201
135102975
135103859
135104737
135107936
135100178
135212045
135213973
135214864
135216163
135217440
135219708
135210529
135210065
135221489
135221741
135222522
135223698
135224413
135225958
135227670
135231158
135232354
135234632
135239417
135241335
135244351
135246220
135240640
135251200
135252764
135253051
135258043
135263843
135264397
135260367
135260692
135260704
135277440
135286271
135286618
135289424
135289933
135291395
135292937
135295145
135297674
135297012
135203635
135208262
135208306
135311095
135317301
135322084
135325144
135343648
135345320
135356852
135350539
135364755
135372115
135389617
135306070
135308515
135300607
135411553
135412910
135416218
135416877
135410889
135423858
135425593
135425797
135427007
135429615
135431139
135434921
135435431
135435512
135442906
135443730
135444378
135445001
135446956
135449668
135440118
135453068
135459056
135464543
135466497
135472405
135473674
135474538
135475738
135476117
135476594
135478957
135470996
135482031
135485072
135486584
135489596
135480858
135491605
135491990
135492169
135492655
135493543
135494363
135495063
135496908
135497045
135499727
135499786
135490200
135401884
135403680
135404801
135405587
135405701
135407467
135407715
135408709
135408903
135400693
135511381
135511437
135511497
135512760
135513401
135513882
135519510
135519020
135510331
135510766
135521620
135522586
135523872
135524183
135524364
135528687
135528002
135531014
135531086
135532345
135532086
135533580
135533595
135534120
135534004
135535693
135537577
135538382
135542789
135542874
135544807
135547266
135547014
135549206
135540254
135554399
135556419
135556400
135556897
135557379
135557953
135559311
135559378
135562349
135562356
135562804
135564682
135565458
135565827
135571896
135571800
135573682
135576724
135577714
135578101
135570942
135584606
135585983
135586397
135589972
135592393
135592469
135593011
135594408
135594013
135595690
135595001
135596837
135596014
135501572
135501891
135502035
135509805
135613594
135623913
135624170
135626445
135627614
135629445
135633180
135642667
135643872
135646197
135656097
135676509
135682281
135680664
135691825
135692684
135694613
135694095
135604167
135609835
135713424
135714263
135717419
135718525
135718741
135719384
135722128
135722918
135722979
135724298
135725851
135728121
135729310
135720873
135731385
135731846
135735270
135730780
135743314
135743705
135744311
135745802
135745960
135747151
135747509
135747884
135747906
135748420
135749255
135749410
135740250
135751568
135752359
135752467
135753289
135754134
135754835
135755129
135756992
135757303
135758483
135758629
135758916
135759536
135759744
135761834
135763524
135763623
135763801
135763951
135764462
135765328
135766360
135768344
135760147
135771692
135771754
135772183
135772682
135775149
135778005
135779184
135770400
135770979
135782237
135782041
135783703
135784257
135787182
135788132
135788302
135789515
135789669
135780535
135791695
135792433
135793959
135794101
135794777
135794884
135795153
135796494
135796091
135797564
135798486
135790161
135790988
135701393
135702155
135703124
135704987
135705238
135705317
135706960
135707172
135811261
135812220
135812901
135814515
135814675
135814795
135816294
135816961
135817248
135819847
135821635
135822311
135822393
135822560
135824552
135826555
135828697
135829325
135829013
135820244
135831461
135831680
135834517
135836252
135838275
135838625
135838701
135839059
135842416
135843402
135843648
135843916
135843904
135844839
135845558
135846475
135847189
135847229
135847376
135847876
135848608
135849776
135852073
135854155
135854364
135854521
135854771
135855483
135857402
135859511
135850695
135850757
135861064
135862846
135863198
135863249
135863781
135866047
135867658
135867893
135869588
135860195
135860597
135860040
135860009
135871063
135876812
135870528
135870051
135870074
135882410
135882540
135887117
135887121
135887296
135880850
135893681
135896489
135898951
135806743
135806778
135808186
135809818
135911781
135912827
135913692
135914206
135917646
135910122
135910908
135925915
135920403
135920996
135933385
135936575
135944093
135951840
135951995
135956731
135950572
135960957
135988610
135994611
135996474
135996871
135999411
135904354
135904053
135905115
135907276
135908793
135900453
135014686
135014827
135015112
135017215
135017408
135017778
135018381
135021435
135022429
135023855
135024490
135024626
135024700
135024924
135024020
135028619
135028847
135029183
135020269
135032351
135033264
135034503
135034999
135030654
135042335
135043603
135046774
135046790
135046830
135047326
135048556
135049445
135049005
135051668
135052163
135053739
135054664
135056820
135061817
135062456
135062591
135065152
135065459
135066582
135067081
135068921
135069743
135072884
135073601
135074171
135074286
135075349
135078113
135078283
135078462
135079082
135070878
135081026
135083161
135084641
135084661
135084025
135087040
135089045
135091376
135091513
135091504
135093689
135094490
135094717
135095166
135096939
135098405
135098807
135098044
135099287
135099296
135099906
135099085
135001596
135001989
135002202
135002616
135002609
135003228
135003788
135004916
135006483
135006500
135009950
135000647
136111245
136116315
136117447
136119238
136119458
136110113
136110090
136123164
136124477
136124093
136127378
136127533
136128528
136128566
136120709
136120040
136120091
136131103
136132078
136134066
136136374
136136511
136137002
136143906
136145606
136146203
136146330
136148497
136140246
136140488
136151110
136151151
136151856
136155167
136155484
136156035
136157681
136158904
136159165
136161547
136173378
136176001
136178473
136178916
136182091
136183562
136186002
136189141
136180152
136194475
136198639
136105226
136223316
136224965
136235721
136246350
136279252
136287523
136288827
136289645
136289026
136292914
136294714
136295964
136296483
136297268
136290474
136290798
136201665
136202075
136203303
136205759
136205708
136207337
136207769
136209631
136200791
136311594
136313342
136313737
136314446
136314463
136315768
136316050
136318670
136310462
136321976
136322845
136325812
136326037
136327420
136327057
136328421
136329497
136320186
136320738
136334221
136335817
136335973
136337906
136338708
136339552
136330609
136330032
136330006
136341652
136343994
136346660
136347596
136347065
136348887
136349151
136349569
136340987
136351292
136351892
136351042
136352005
136356143
136357347
136358446
136359560
136350620
136350083
136361879
136361970
136362050
136363613
136364373
136366171
136367576
136367758
136368293
136368506
136369275
136369998
136360027
13637113
136372106
136372307
136372539
136373060
136373071
136374416
136374466
136374489
136374969
136375570
136375751
136375750
136375022
136376399
136376804
136377854
136378922
136379132
136370462
136370483
136370997
136382034
136383251
136383990
136383079
136384230
136384439
136385244
136386055
136386087
136387082
136388650
136388738
136389460
136389865
136389904
136380422
136380589
136391303
136391483
136392388
136392674
136392950
136392007
136393233
136395937
136399738
136399839
136307521
136309999
136411919
136412679
136413061
136414234
136423828
136428650
136428860
136431482
136433941
136437895
136438031
136430302
136444870
136446064
136448393
136453198
136454329
136456553
136459534
136459569
136462765
136463915
136464322
136464959
136464035
136474366
136475772
136476396
136476429
136477393
136483895
136483915
136485570
136487234
136488124
136489304
136491539
136403844
136409260
136518798
136570981
136586099
136594865
136594878
136596831
136505027
136507041
136509381
136509984
136509036
136611237
136611258
136612198
136613863
136618695
136610458
136622929
136623845
136624298
136624373
136626471
136627355
136627865
136631079
136632564
136634012
136630716
136641344
136642606
136642938
136645547
136646117
136640996
136640031
136652461
136654055
136656416
136656798
136656097
136658102
136658677
136659359
136659051
136661224
136661280
136661769
136665475
136666459
136668065
136669470
136660265
136660260
136660278
136660681
136671001
136672537
136672606
136673872
136676363
136677779
136678429
136678882
136679294
136670675
136681735
136683244
136683311
136683693
136684290
136685713
136687172
136687258
136687811
136687844
136688715
136689236
136689648
136693439
136694011
136695590
136696638
136696730
136697648
136698510
136698539
136698530
136698557
136690400
136690956
136690063
136601464
136601952
136603038
136604106
136604637
136605999
136606204
136712938
136712903
136717728
136718550
136724143
136724314
136725869
136728092
136731332
136734316
136739933
136739983
136739012
136730412
136742579
136744959
136745732
136746534
136748191
136755520
136756750
136758389
136758779
136759981
136750782
136750933
136762953
136763138
136763686
136776306
136777107
136777710
136779237
136770350
136781274
136782707
136783274
136783995
136784931
136785316
136703487
136706706
136818676
136826986
136838977
136858120
136860973
136912988
136917793
136922946
136926652
136920646
136920758
136932119
136933094
136936998
136937108
136937438
136937520
136938278
136930166
136930069
136942464
136944826
136945922
136946478
136947179
136947089
136948591
136940829
136940862
136940043
136954398
136954403
136954088
136956572
136957810
136958057
136959274
136950151
136950981
136961532
136962259
136962394
136963613
136963629
136963672
136963070
136965232
136965598
136967279
136968190
136968223
136968749
136969686
136969962
136960906
136960068
136972977
136973691
136974291
136974747
136984251
136984013
136985556
136985572
136985811
136989778
136989907
136980696
136991560
136991990
136992319
136992395
136992814
136992027
136993533
136993050
136994700
136994014
136996188
136997331
136997066
136999155
136999977
136999064
136990335
136990862
136901076
136901088
136903865
136904274
136904311
136904391
136904888
136905166
136905891
136905083
136906283
136906343
136906516
136907484
136907507
136908197
136908449
136908076
136900650
136012182
136012291
136012299
136012771
136014393
136014786
136015656
136016338
136016308
136016555
136018305
136019461
136019484
136019790
136010558
136023879
136025839
136025995
136026482
136026044
136028640
136028666
136028606
136029402
136029887
136020599
136031175
136031885
136032965
136035280
136035010
136037636
136038234
136038351
136038827
136039776
136030845
136041482
136041753
136044702
136045580
136046248
136046789
136047363
136047956
136047059
136048667
136051299
136051076
136055111
136055191
136057601
136050574
136064920
136064906
136065033
136067100
136067324
136060046
136071284
136071952
136078846
136070360
136070699
136085373
136085420
136085708
136087916
136093692
136093930
136001770
136002235
136002531
136006343
136007675
136009244
137112563
137114420
137115963
137116443
137118895
137122750
137131427
137133305
137135770
137136662
137138540
137141549
137145756
137180270
137195517
137220812
137233281
137241296
137241897
137243016
137252339
137253805
137254048
137255323
137256128
137256655
137256962
137259395
137262450
137265692
137268775
137260547
137260962
137271489
137272166
137276183
137276220
137276543
137279041
137270880
137281918
137282334
137282957
137284662
137285736
137289035
137280712
137291517
137296152
137298487
137201424
137201480
137203478
137208035
137313326
137315596
137315811
137315956
137316370
137317519
137318712
137319337
137319392
137310681
13732173
137321004
137322957
137323365
137323782
137323858
137325210
137327547
137327652
137329204
137329431
137332092
137333424
137333725
137334463
137334602
137335071
137336941
137339897
137330119
137330544
137330999
137341365
137341076
137344984
137345481
137345950
137345077
137346155
137346387
137347340
137347448
137340405
137340643
137353752
137354167
137354175
137354604
137357831
137359725
137361815
137362496
137363807
137366654
137369340
137369896
137360480
137371485
137372818
137372834
137373730
137374575
137374928
137376368
137376928
137377669
137377067
137378649
137370379
137381436
137382985
137383218
137386161
137386369
137388636
137394547
137395886
137396316
137397714
137399174
137399079
137303248
137303470
137303079
137304398
137304438
137305830
137307576
137308310
137308775
137309278
137412524
137412684
137412958
137413131
137416396
137417905
137418600
137410648
137422391
137422491
137422032
137423339
137423034
137425265
137426246
137429183
137429036
137434739
137435535
137439072
137440220
137453881
137455767
137458238
137458497
137458612
137459311
137450873
137463015
137474326
137486134
137493760
137496895
137498969
137408436
137554125
137557440
137557681
137565749
137565751
137565074
137566391
137566816
137567847
137568255
137569020
137569093
137560825
137571137
137574283
137578067
137584000
137586889
137580966
137592512
137593661
137594567
137596499
137597416
137597643
137597869
137598036
137599376
137590414
137501533
137501733
137502752
137502970
137503023
137504828
137505592
137505035
137506777
137506926
137507324
137508455
137509212
137500979
137500015
137611259
137613324
137613424
137616122
137621556
137624148
137631841
137631003
137632739
137632887
137633326
137633573
137633932
137634546
137634078
137635398
137638553
137639346
137639844
137630755
137630092
137641952
137642396
137642421
137647307
137648861
137649280
137651072
137652368
137652420
137653661
137654478
137655037
137657624
137657609
137659255
137659895
137650157
137650045
137661211
137662787
137663677
137665733
137665882
137668404
137668085
137669762
137671047
137672350
137672547
137672908
137675432
137676690
137677472
137678309
137678827
137678951
137678020
137670872
137681183
137681553
137682403
137682991
137683322
137684044
137685194
137685295
137685448
137685630
137685738
137686511
137686763
137687914
137680671
137680027
137691255
137694488
137695225
137697817
137699678
137601294
137601741
137602186
137606552
137608585
137609104
137609916
137600152
137711113
137714333
137714590
137714636
137718637
137721868
137722450
137724913
137727107
137729146
137734284
137736000
137737763
137741653
137743254
137743098
137740487
137752106
137753066
13775443
137754866
137758975
137759906
137750705
137768156
137769787
137771849
137774813
137776562
137781198
137781930
137787507
137787028
137793977
137794395
137795270
137796008
137799347
137790309
137703172
137836342
137839927
137845492
137848639
137864762
137872223
137873330
137876258
137876828
137882543
137882783
137896236
137802868
137802043
137803785
137805862
137808998
137911336
137913575
137916860
137917539
137917019
137924264
137925125
137928662
137937557
137938017
137930516
137945277
137946147
137946699
137947501
137948665
137948823
137948068
137949596
137949665
137940629
137940011
137954315
137957571
137961365
137963311
137967936
137968144
137968196
137969926
137960632
137974695
137974026
137974083
137975285
137975866
137976242
137976842
137977623
137977035
137978642
137982575
137982616
137982746
137983436
137984324
137985156
137991210
137991408
137992157
137995133
137996310
137999174
137999181
137909736
137900424
137012041
137014812
137015690
137018485
137018994
137021417
137021003
137023776
137026802
137027797
137028923
137033550
137035197
137035708
137036785
137037082
137046736
137040157
137040888
137055492
137058054
137059968
137059059
137050404
137050914
137074023
137078697
137079364
137084019
137091508
137093330
137095965
137097344
137097507
137001286
137003952
137007343
138111494
138114661
138121336
138127962
138168563
138174495
138175524
13818413
138185183
138185979
138189801
138191453
138193246
138195073
138196237
138196307
138196542
138197198
138197377
138199143
138199605
138109602
138109813
138212035
138218691
138219329
138222386
138225693
138220584
138231640
138231979
138234259
138237442
138237869
138241492
138242001
138244385
138246051
138249313
138251222
138253571
138253895
138250870
138266642
138266766
138268746
138272320
138276151
138277603
138278330
138279807
138281205
138281462
138282552
138282755
138285470
138280808
138280976
138295644
138296599
138298415
138290176
138290444
138290554
138204510
138204508
138204079
138206326
138206928
138208281
138209534
138209869
138313076
138316802
138318884
138321468
138321524
138323942
138326745
138326865
138329157
138320089
138331787
138333490
138333653
138334468
138337479
138338494
138341713
138342392
138348595
138353571
138355004
138357397
138363608
138366008
138367380
138367990
138371004
138394864
138395684
138425363
138457157
138462626
138471189
138473150
138473007
138476463
138477093
138481437
138484119
138484721
138484744
138487609
138487889
138488540
138489161
138492559
138493790
138494740
138495450
138496053
138497830
138498423
138490208
138405580
138405984
138408177
138408684
138409353
138511205
138511679
138515434
138515527
138516655
138517605
138518555
138524145
138525449
138526961
138527957
138528269
138528418
138528841
138529205
138529017
138520699
138531565
138531814
138531815
138532406
138532716
138532098
138534779
138534919
138536353
138536865
138536992
138536901
138537167
138537419
138537780
138538124
138538742
138539144
138530170
138541739
138542991
138544197
138546809
138546084
138547693
138548378
138548069
138540639
138551714
138553478
138555361
138555511
138555666
138556500
138556971
138557168
138558716
138558814
138562456
138562972
138563788
138564771
138564870
138565321
138567555
138569503
138569066
138572541
138572086
138573161
138574665
138574914
138575682
138575917
138575030
138576622
138577250
138577677
138578292
138579766
138581052
138581080
138586346
138586460
138586574
138587046
13858823
138588795
138589293
138589620
138580704
138580011
138591359
138591819
138593976
138594781
138598418
138590543
138590596
138501171
138501617
138503139
138504078
138505171
138507443
138507827
138611126
138613833
138613001
138615825
138624589
138628774
138629207
138620546
138631681
138631854
138639543
138641450
138642905
138643914
138644337
138648746
138640944
138653304
138657606
138658712
138666147
138669336
138669077
138674714
138693618
138713343
138758356
138760840
138776867
138788119
138791509
138793724
138794991
138795317
138795961
138799426
138701722
138702509
138707169
138707663
138812797
138814862
138817473
138818479
138818590
138821465
138822976
138823639
138823820
138824063
138825469
138827172
138827337
138828537
138829999
138820806
138832747
138834398
138835301
138835752
138836254
138838167
138841118
138841389
138842958
138844124
138846713
138848465
138848953
138849058
138851753
138856881
138858311
138850700
138850824
138862323
138862746
138863604
138864396
138866332
138869457
138871511
138873716
138875099
138877964
138878510
138878563
138881690
138881806
138882190
138884159
138884827
138884890
138885587
138886876
138887210
138888302
138880699
138880937
138891586
138891731
138892163
138894538
138896432
138896701
138897386
138898787
138899475
138899536
138801141
138804863
138805183
138805956
138805008
138807257
138808569
138808784
138809809
138800933
138911276
138913594
138913857
138914601
138915727
138916521
138916023
138917411
138917737
138917888
138918790
138918916
138921863
138923770
138925471
138925054
138927781
138928419
138928612
138920873
138931354
138931884
138933675
138935774
138939761
138930145
138942362
138945811
138945071
138952078
138953361
138953733
138956195
138956867
138958307
138959661
138967162
138968337
138969327
138960812
138971675
138975715
138975767
138975980
138975031
138975083
138970168
138982251
138982652
138983892
138984884
138985178
138985943
138992404
13899483
138999637
138902261
138906248
138909132
138900234
138014191
138016163
138051127
138084779
138000375
139138627
139153497
139153605
139158274
139164902
139165028
139167539
139171119
139172675
139172984
139177192
139177950
139179651
139170967
139182486
139182785
139183336
139185715
139185778
139186137
139187921
139187938
139188813
139189223
139189443
139180378
139191987
139192158
139192823
139194236
139195882
139196595
139198748
139199309
139105778
139105020
139106521
139107565
139108169
139108927
139109018
139109020
139100195
139100383
139214767
139225252
139225594
139225643
139226114
139226928
139229349
139229638
139220361
139233697
139234148
139236290
139236474
139236603
139237317
139237724
139238879
139239296
139239580
139241157
139242115
139245301
139245515
139246770
139247242
139248434
139248511
139248897
139249484
139240315
139240995
139252749
139253212
139256801
139258302
139262259
139262510
139263741
139264310
139264975
139265252
139265637
139269263
139260833
13927543
139275910
139276030
139270692
139270889
139281929
139286344
139286582
139286939
139287692
139287695
139291905
139292672
139298578
139298592
139299674
139290061
139201948
139202519
139204635
139317787
139310724
139310937
139325137
139325182
139325222
139325538
139327175
139320936
139331956
139334480
139334549
139334814
139337697
139339439
139339917
139343109
139344394
139344470
139340556
139351298
139350593
139361398
139398107
139399065
139308682
139465947
139481548
139486407
139488102
139498349
139490589
139401143
139401146
139401337
139404117
139406788
139407263
139408125
139409777
139400894
139511444
139512389
139514775
139517544
139518892
139510414
139522733
139525709
139526298
139526323
139526769
139527652
139528354
139532765
139535082
139538758
139542985
139543626
139546531
139546741
139548938
139549267
139540584
139551771
139551812
139553654
139553924
139554449
139556280
139556670
139557775
139557875
139558778
139559807
139550325
139550464
139561696
139562748
139563783
139563953
139563002
139568363
139568769
139568906
139569577
139571431
139571465
139571779
139574615
139574932
139576893
139576985
139578482
139570293
139581384
139583335
139583396
139583540
139586979
139587646
139589331
139589365
139589020
139580745
139580828
139591852
139592415
139592941
139593911
139594137
139594631
139594770
139594050
139595191
139595848
139596416
139599149
139590595
139501522
139502563
139503153
139504372
139504765
139505938
139506015
139507016
139509279
139509636
139509762
139509021
139612835
139615488
139616352
139616716
139617793
139617888
139618799
139624195
139625729
139629847
139631503
139632236
139636925
139639337
139630596
139641114
139643566
139640388
139640443
139664611
139664972
139669160
139675992
139677035
139678374
139679798
139670655
139681830
139684018
139697814
139606165
139711463
139721087
139722395
139723442
139724892
139736569
139730998
139743073
139701611
139702480
139700533
139811418
139812301
139813803
139810069
139822960
139824740
139826744
139827600
139828068
139829310
139833039
139837208
139838363
139839362
139839416
139839788
139839861
139839068
139830395
139830665
139843478
139843917
139843094
139844498
139845735
139848104
139849774
139854889
139855280
139856755
139858014
139864239
139872086
139876498
139882369
139882015
139882080
139883837
139884391
139886883
139889263
139889760
139889995
139892194
139892190
139890328
139801114
139801423
139801813
139802766
139803262
139803024
139804194
139805053
139806446
139806863
139800859
139911657
139910171
139921268
139921365
139921620
139924690
139924911
139925087
139926839
139927632
139927696
139927837
139927800
139928701
139928073
139920546
139931152
139931330
139932391
139934622
139935269
139938225
139938443
139941905
139942364
139942536
139943111
139943615
139945368
139947972
139948407
139949839
139940386
139955422
139957095
139963162
139965283
139965450
139966292
139968737
139971153
139974941
139978177
139970357
139981868
139985589
139986351
139987151
139987254
139988329
139989740
139997067
139906310
139906355
139906395
139907331
139908767
139013613
139016070
139017227
139018372
139018373
139018599
139019195
139022452
139023218
139039088
139049582
139061915
139079896
139005586
130119813
130125845
130135119
130139797
130139993
130142887
130143617
130140314
130156497
130159989
130159056
130162476
130162585
130166447
130167844
130173756
130176964
130179972
130186009
130191925
130197753
130190986
130101427
130103078
130214687
130210130
130223601
130223843
130225847
130226864
130220574
130231480
130232300
130232883
130233569
130233500
130237900
130238630
130242422
130244786
130244982
130251454
130252771
130254184
130250435
130261237
130261622
130262119
130262380
130275419
130281341
130283920
130284128
130284936
130287744
130280333
130291063
130296557
130298750
130202932
130205766
130207846
130200423
130311526
130317305
130310910
130321653
130323322
130325902
130328510
130336085
130357082
130361491
130372592
130376331
130421005
130420295
130447665
130448208
130451496
130454990
130457285
130464131
130464538
130465802
130460222
130471565
130471879
130472862
130473386
130475288
130478191
130479122
130481189
130484705
130488235
130488892
130489128
130494681
130498361
130498754
130499746
130401554
130405717
130406834
130407808
130407991
130408196
130408100
130408559
130409436
130511854
130512233
130514558
130516766
130517538
130517942
130510177
130521494
130522539
130522645
130525377
130531582
130531851
130534310
130536073
130538302
130530361
130530381
130530495
130541754
130543782
130546726
130546742
130540067
130553296
130559387
130559672
130550656
130564184
130564761
130567138
130569964
130573687
130575789
130579737
130586238
130591738
130591748
130593602
130595630
130596941
130502146
130503090
130504565
130505833
130506212
130506231
130507353
130508116
130508372
130508592
130508619
130500570
130613343
130613603
130613954
130613995
130614690
130616985
130617374
130618344
130618714
130618992
130621265
130621786
130622405
130625562
130625718
130628693
130620236
130632393
130633203
130635522
130645243
130649673
130655783
130656589
130674570
130734105
130735999
130737842
130741059
130742407
130740829
130752318
130752781
130752703
130752070
130753209
130754115
130754641
130755649
130756479
130756556
130756931
130757062
130758664
130759343
130759414
130759751
130759911
130761477
130763992
130765241
130766164
130766067
130767299
130767380
130767548
130767570
130768261
130769289
130771235
130771633
130772570
130772904
130773329
130773805
130774265
130774627
130775525
130777708
130778215
130770516
130782395
130782644
130782912
130783205
130783760
130783785
130783702
130784877
130785671
130786751
130788703
130788894
130789708
130780956
130791917
130792108
130792681
130793860
130795612
130701576
130701773
130702303
130704772
130706633
130707280
130707409
130709258
130709631
130700320
130811537
130811906
130812316
130812328
130814923
130815124
130815636
130815654
130815743
130815921
130816443
130817330
130818153
130818635
130818648
130819765
130810734
130821003
130823406
130823797
130826877
130827297
130828179
130828493
130828514
130829378
130829598
130829034
130820949
130832056
130833262
130833412
130834286
130834466
130834915
130834956
130836678
130836713
130841821
130842634
130843263
130844440
130844494
130844860
130844932
130844090
130845270
130845628
130846053
130849473
130840184
130851496
130851524
130852294
130852207
130855550
130858538
130859034
130850053
130862161
130863682
130866339
130869645
130860132
130860998
130872469
130873930
130874433
130875161
130875984
130876564
130876822
130881537
130884602
130885415
130886616
130887626
130880820
130892941
130894805
130802054
130803197
130804914
130805889
130807895
130809920
130912751
130913800
130917530
130918414
130925558
130932095
130934948
130935363
130939609
130939918
130941388
130944130
130946447
130949743
130952586
130955996
130959309
130965894
130965081
130960504
130978371
130980056
130991246
130044058
130065382
130074857
130076308
130079377
130079562
130079695
130070784
130082692
130083667
130083680
130085183
130085808
130088854
130089310
130089771
130080805
130091910
130091072
130092902
130092071
130093243
130096499
130097896
130098407
130098599
130099241
130099629
130099685
130090192
130090195
130090273
130090924
130001121
130001544
130003960
130007321
141111850
141112237
141113179
141113886
141117175
141118881
141124304
141126429
141126618
141127179
141128988
141129554
141120146
141133319
141133011
141134348
141135452
141136528
141136637
141137228
141138994
141142178
141142342
141142370
141142492
141142027
141144183
141145451
141145608
141146478
141146719
141147545
141147606
141148286
141148636
141140782
141151318
141151537
141151068
141152293
141152432
141152691
141153246
141153322
141153403
141155511
141155979
141156226
141158369
141159407
141150269
141162979
141163493
141164801
141165111
141165724
141167405
141167047
141168114
141168732
141169574
141160143
141171674
141172962
141173304
141175666
141175857
141175976
141175029
141176429
141178039
141181522
141182269
141182393
141182826
141183918
141183996
141183907
141185704
141186998
141187227
141187939
141187024
141187067
141188296
14118023
141180324
141180028
141191311
141192172
141192327
141193621
141194485
141194762
141194827
141195087
141197254
141198234
141198006
141103514
141107803
141100992
141211650
141211697
141212233
141213295
141214951
141217429
141218287
141219688
141210948
141210069
141223318
141224019
141220933
141231677
141237966
141243778
141243991
141244669
141246827
141247509
141247896
141249374
141253058
141254374
141254032
141256064
141257185
141258680
141250113
141250736
141250994
141250063
141261291
141263808
141264094
141267654
141271940
141272392
141272569
141273227
141275387
141277970
141278719
141270741
141281403
141285728
141289161
141280302
141295216
141295445
141295400
141202796
141208906
141319540
141326019
141336302
141330241
141344044
141340315
141397622
141303381
141414751
141414058
141431271
141432871
141433207
141433727
141434567
141441600
141442067
141445450
141447833
141454735
141455634
141456642
141459783
141450392
141462195
141462540
141465756
141467453
141468066
141469767
141469857
141460146
141460192
141460773
141474828
141475566
141475763
141470297
141470544
141488327
141488391
141491334
141492603
141494948
141495175
141495309
141495932
141496278
141498037
141499442
141490269
141490369
141490973
141403364
141403395
141403694
141403072
141404054
141405680
141407738
141407078
141409057
141400336
141400693
141511494
141511639
141512878
141514360
141515256
141515002
141516176
141516320
141516531
141517133
141518271
141521271
141521453
141522931
141524576
141524811
141525643
141528523
141529127
141520847
141520082
141533838
141536123
141536440
141536547
141536940
141538455
141538673
141538732
141539366
141539910
141539086
141541790
141543138
141543431
141543020
141544466
141544831
141546088
141548248
141548894
141549198
141540800
141540069
141552277
141553595
141554671
141554772
141554960
141555185
141556290
141556532
141556944
141558112
141561794
141562166
141562647
141563941
141565264
141565632
141566171
141566811
141568494
141573681
141575945
141576954
141576012
141577734
141578109
141578413
141579536
141583409
141584209
141586130
141587336
141589224
141591770
141591918
141593752
141593944
141594240
141595276
141597842
141598638
141599707
141599922
141590110
141590698
141502269
141502203
141503874
141503017
141504472
141505806
141505037
141506647
141507348
141507870
141508113
141509943
141612177
141612393
141613760
141613930
141616374
141617166
141617489
141618821
141610633
141621436
141625253
141625255
141626836
141627546
141629390
141631842
141633598
141634217
141635852
141638625
141641348
141644163
141644325
141646791
141648062
141651201
141652782
141653372
141655062
141657739
141657783
141657887
141658784
141658016
141661081
141672933
141674915
141676287
141679647
141691838
141694807
141600921
141714500
141724550
141735553
141764945
141766937
141767464
141768790
141771101
141771218
141771277
141771010
141772312
141773202
141773328
141774697
141776393
141777763
141778816
141779245
141779924
141779999
141781267
141781386
141783170
141783251
141783209
141783510
141783599
141783666
141783010
141784457
141784071
141785370
141785033
141786917
141786999
141786003
141787742
141788113
141788238
141788209
141788873
141789354
141789432
141789796
141780432
141780972
141791357
141791870
141792204
141792310
141792355
141792790
141792075
141793185
141793672
141794478
141795204
141795769
141795709
141795858
141796756
141797275
141797605
141798106
141798973
141799379
141799411
141790408
141790764
141790843
141790076
141701375
141701419
141703366
141703428
141703574
141704357
141704648
141704795
141705234
141705378
141705464
141705888
141707364
141708477
141708828
141708921
141708000
141709105
141709218
141709478
141709529
141709033
141700344
141700439
141700746
141812103
141813353
141813769
141813805
141813956
141814067
141814081
141815265
141815457
141815626
141817672
141818116
141818171
141819171
141810318
141810485
141810541
141810713
141810947
141821824
141822771
141823579
141824985
141825226
141825229
141825262
141826581
141826769
141827298
141827811
141827866
141828331
141820208
141820060
141832484
141833730
141835166
141837257
141838631
141838680
141839178
141839106
141839538
141839797
141830175
141830503
141830024
141830003
141841257
141841045
141842270
141842722
141842060
141842071
141843802
141843021
141844129
141844298
141844607
141844912
141845343
141845730
141845932
141845939
141848464
141848635
141848853
141849197
141849089
141840337
141840590
141840882
141851603
141851730
141853487
141855620
141856153
141856161
141857992
141858352
14185923
141859049
141850227
141850235
141850916
141861349
141861550
141862035
141863195
141863109
141863208
141863506
141863062
141864143
141864090
141865879
141866231
141866234
141866667
141866947
141866087
141867119
141867124
141868367
141868963
141869208
141869440
141869934
141871375
141871485
141871526
141871562
141871762
141872676
141872816
141873419
141873430
141873482
141873573
141873054
141874384
141875217
141875362
141875699
141875607
141876311
141876596
141877356
141877912
141878541
141878509
141878602
141879483
141870424
141870886
141882186
141882103
141882554
141882929
141883375
141883047
141883086
141884155
141884513
141884632
141884975
141884099
141885413
141885837
141885966
141885024
141886100
141886303
141886442
141886547
141886810
141886971
141887123
141887159
141887686
141887718
141887923
141887941
141888296
141888529
141889847
141889872
141880496
141880760
141891328
141891370
141892508
141892912
141893566
141893500
141893616
141893091
141894928
141894931
141895906
141895070
141895094
141896353
141896394
141896669
141896942
141896047
141897514
141897651
141899915
141899961
141802608
141803321
141806968
141807328
141807873
141807045
141808471
141808484
141809131
141809386
141809970
141912776
141914854
141918346
141918676
141910248
141922628
141926461
141929416
141932372
141933271
141933057
141934474
141936757
141938351
141939288
141930673
141948456
141951632
141953085
141957459
141958534
141959514
141959636
141950008
141961885
141962246
141964806
141965775
141968455
141969809
141960783
141974949
141978095
141991154
141997562
141997084
141904022
14190693
141011309
141019771
141034433
141040193
141085748
141091816
141091056
141099177
141001657
141002298
141003211
141004193
141004483
141004553
141005579
141005711
141006987
141008519
141008543
141008556
141008584
141009496
141000596
142111577
142111615
142111743
142111988
142112732
142113602
142114471
142115406
142115004
142116516
142117651
142117812
142117859
142118321
142118931
142118011
142119365
142110296
142110321
142110994
142121036
142122940
142124146
142124244
142124771
142125409
142125554
142128163
142128526
142128686
142129311
142120723
142131239
142132653
142134188
142136197
142130379
142130037
142142353
142143326
142143357
142144902
142145361
142145805
142146227
142146352
142146374
142146542
142146020
142147471
142147956
142151039
142152391
142152594
142152923
142153187
142156621
142157857
142158101
142150248
142150376
142150612
142150813
142164929
142165999
142165012
142166306
142167556
142168184
142168537
142168503
142168671
142168771
142169682
142169071
142160707
142160848
142160886
142171412
142171888
142172720
142173356
142174550
142175330
142175439
142175688
142177257
142178644
142178647
142179576
142179634
142181698
142182218
142183508
142184110
142184704
142185783
142186784
142186704
142187073
142188036
142189320
142189378
142189486
142189087
142191569
142192699
142192969
142193297
142193945
142193970
142193040
142194235
142194081
142195311
142195627
142195063
142196665
142196812
142197154
142197177
142198138
142198170
142198588
142198794
142198851
142190759
142190911
142102648
142102070
142103230
142103205
142103320
142103405
142103028
142104557
142104741
142105155
142105222
142105526
142106884
142106043
142107728
142108063
142109168
142109481
142109778
142109964
142100673
142211746
142212329
142213964
142214476
142214535
142214545
142215583
142216296
142217129
142217391
142217819
142217027
142218111
142218587
142210218
142210926
142221115
142221550
142221800
142221939
142222235
142222288
142223790
142223803
142224664
142224824
142224070
142225701
142226391
142226042
142227629
142227797
142229342
142229304
142220282
142220026
142231967
142232339
142233609
142234281
142238185
142239421
142230500
142242333
142242721
142242047
142243662
142244922
142245715
142246630
142249817
142240482
142253116
142253787
142264591
142265492
142265079
142267922
142268801
142272229
142272987
142274671
142277551
142278002
142279712
142281100
142281505
142282605
142287258
142288113
142280463
142294028
142295236
142290837
142202450
142314261
142314053
142317306
142321820
142331659
142331732
142338407
142330662
142341208
142342894
142343334
142345780
142355296
142364304
142364913
142386623
142418544
142418546
142429452
142429852
142420473
142434787
142438803
142442439
142446535
142447294
142451341
142452745
142452809
142454345
142458142
142462367
142462561
142465139
142465530
142465642
142465823
142468505
142468013
142473714
142474825
142477266
142478028
142481211
142488378
142488607
142480106
142492625
142492865
142493600
142494166
142494858
142495504
142496140
142497708
142497829
142498564
142490395
142405595
142405879
142408789
142512745
142512057
142513272
142514154
142514427
142515515
142515844
142515868
142516725
142517662
142521491
142521760
142521071
142526622
142527898
142529941
142520419
142532333
142532485
142532906
142533046
142534156
142535585
142539462
142530506
142530715
142542763
142545242
142545509
142545958
142545028
142548615
142540167
142540189
142551180
142551343
142551047
142553335
142555315
142555903
142556855
142556003
142559291
142561764
142565176
142566391
142566676
142571243
142572892
142575222
142576187
142584176
142588523
142589770
142592162
142593115
142593858
142594188
142595516
142595076
142597389
142599164
142590112
142502432
142504261
142505667
142509516
142618260
142610443
142622730
142626859
142631829
142632415
142633916
142636425
142641240
142643924
142644400
142646399
142648552
142648986
142649996
142651387
142656130
142656433
142657079
142658862
142661008
142663416
142663440
142671346
142684388
142697703
142699599
142603332
142603378
142603798
142604389
142606627
142600196
142726435
142726688
142758148
142758073
142759982
142764655
142764726
142773260
142775261
142775630
142776061
142779307
142784783
142785877
142787378
142787092
142789092
142791467
142791978
142797664
142799102
142701280
142703124
142705974
142709853
142812214
142818657
142818716
142821146
142821173
142822504
142825859
142820970
142838257
142839997
142842392
142843334
142843788
142844376
142844601
142848166
142851052
142854274
142855306
142856272
142856808
142859090
142861858
142861074
142865377
142866582
142868267
142869576
142860721
142872989
142873054
142874360
142878411
142882618
142882647
142884817
142884057
142886054
142889933
142892357
142893286
142893650
142895229
142807102
142808189
142911112
142911344
142911986
142917621
142919382
142921913
142922219
142923490
142925858
142926177
142927283
142928886
142929637
142929797
142932826
142934413
142937840
142938622
142938710
142941062
142942044
142943578
142944967
142947712
142949193
142949206
142949531
142949659
142940028
142951625
142951862
142954685
142956194
142956858
142958740
142958090
142959919
142963094
142964451
142966655
142966767
142967045
142976853
142970844
142984271
142988696
142997210
142022267
142051940
142052607
142070178
142080525
142080683
142094369
142094929
142095565
142090627
142003848
142006993
142006904
142007376
142008490
142000407
143112267
143112771
143112038
143112094
143115804
143116234
143116708
143117088
143119696
143119862
143119998
143121180
143122350
143128208
143128575
143129231
143120463
143131026
143133234
143133639
143135794
143136325
143136449
143136993
143136096
143137537
143138584
143138056
143142295
143143497
143143777
143149571
143140908
143152187
143152612
143152057
143154317
143154359
143155301
143158109
143158651
143161558
143162888
143163899
143164297
143165431
143166173
143166516
143166810
143166826
143167124
143167231
143160192
143160375
143160087
143160092
143171225
143171024
143173125
143174107
143174043
143175308
143175543
143175597
143175776
143175784
143176104
143176632
143177326
143181707
143183661
143185847
143185063
143186862
143187873
143188271
143188879
143189160
143180137
143180541
143191119
143191544
143192080
143193215
143193838
143193970
143195138
143195444
143195464
143195775
143196358
143196043
143197130
143198285
143199537
143190830
143190905
143101494
143104165
143104293
143104790
143104837
143105595
143105625
143105728
143105791
143106623
143108793
143100629
143211644
143211709
143213400
143215035
143215038
143216741
143216765
143217619
143218199
143218433
143210945
143223010
143227431
143228132
143228195
143229668
143232569
143232675
143232099
143233291
143234043
143236118
143236675
143237431
143237821
143238761
143239585
143247000
143248866
143248006
143249502
143240629
143240915
143253764
143256187
143256778
143250290
143262706
143262861
143263482
143263406
143263631
143265181
143267517
143271458
143271828
143273759
143273962
143274702
143276156
143276310
143277866
143278548
143278094
143270993
143281436
143281933
143286411
143287324
143287689
143288526
143289081
143280419
143292816
143292916
143293538
143298768
143298086
143299912
143299938
143204625
143205668
143205007
143206206
143206963
143207102
143200574
143312091
143315806
143315000
143317001
143318292
143318956
143320091
143332232
143333583
143337032
143350929
143379326
143389159
143398970
143305315
143416581
143432823
143433249
143441053
143444838
143446899
143448457
143448069
143449947
143440224
143452503
143452041
143455524
143456321
143456455
143456683
143457460
143457611
143458126
143458317
143458536
143458734
143461261
143461480
143465247
143465776
143467288
143467704
143468846
143469718
143469957
143460556
143471443
143471088
143472412
143473353
143477577
143478396
143478969
143478974
143479741
143481373
143484055
143485061
143486133
143486159
143486179
143487583
143480567
143492179
143494829
143495705
143496688
143497472
143497670
143498798
143498016
143490937
143401617
143401676
143403342
143404032
143404007
143406897
143406072
143407777
143408652
143400839
143511749
143513291
143513632
143514236
143514048
143515257
143515808
143517058
143519329
143510307
143522111
143522480
143522920
143524651
143525490
143525952
143525906
143528797
143529420
143520027
143520065
143531319
143531414
143532348
143532484
143532504
143533637
143534433
143535317
143535552
143535039
143536657
143536045
143537290
143541747
143541965
143542846
143542860
143544825
143545365
143546335
143547642
143547755
143547785
143547875
143547996
143547029
143548975
143548983
143548063
143549198
143552316
143552693
143552725
143555165
143556918
143556086
143559059
143550365
143550493
143550917
143550053
143561307
143563624
143565255
143565536
143565063
143566882
143568586
143568906
143560067
143571411
143575540
143576898
143577708
143577877
143570286
143570008
143582535
143583177
143584106
143585969
143586076
143587392
143589614
143591619
143595600
143598639
143503968
143503055
143505301
143509089
143614924
143616812
143616019
143623723
143623004
143625463
143625638
143626112
143620815
143631195
143631280
143634570
143637761
143641188
143643210
143647023
143648212
143648661
143649290
143640287
143655040
143656838
143665011
143666057
143674398
143674746
143677620
143670357
143687018
143695974
143756534
143782504
143794933
143798649
143798006
143799997
143705865
143707947
143708347
143814054
143816259
143816991
143818424
143819017
143827933
143828123
143820045
143831184
143831043
143832507
143836259
143837400
143837568
143838156
143830150
143845984
143848899
143840888
143853492
143856498
143857267
143857652
143850081
143862545
143862590
143862031
143863228
143865395
143866464
143867884
143869856
143871734
143871059
143874335
143874690
143878273
143879246
143882452
143883407
143885336
143885568
143885098
143887252
143889339
143880676
143893378
143893427
143894862
143895945
143897525
143897062
143898150
143898700
143899353
143890675
143802335
143803672
143804395
143804782
143806327
143806339
143808777
143808857
143911448
143911584
143912617
143913561
143913698
143915834
143915909
143916428
143916469
143916914
143917340
143917475
143918696
143910630
143910754
143923753
143923758
143923027
143926207
143928147
143928099
143929376
143929525
143931456
143934807
143935149
143935805
143936254
143936020
143938170
143938657
143939445
143930021
143941703
143941816
143951931
143953707
143954077
143955133
143957521
143957999
143959766
143950630
143950955
143965916
143967464
143967650
143972495
143972606
143973172
143974828
143975152
143975946
143976511
143981726
143984341
143985753
143986775
143987443
143987518
143987809
143987067
143991732
143990596
143901748
143905087
143909480
143900585
143012595
143013725
143013788
143013021
143018442
143024479
143028118
143029258
143029877
143031563
143033900
143052360
143052559
143058485
143059286
143061229
143068599
143087555
143088404
14308963
143004526
144168216
144168496
144172238
144172925
144175658
144176143
144178751
144181611
144182237
144183676
144185618
144185764
144188165
144188659
144189849
144193023
144193090
144194600
144197225
144197377
144190281
144101195
144102308
144103467
144105041
144106363
144107814
144100335
144100580
144215929
144217148
144218035
144219206
144219474
144210218
144210730
144210036
144221053
144222850
144225493
144226512
144228362
144229710
144232195
144232796
144233642
144233805
144236908
144238535
144238002
144230789
144241630
144244219
144246323
144247535
144248867
144240569
144252427
144252740
144254409
144254560
144254627
144255652
144255604
144262811
144263039
144264575
144264910
144264047
144265157
144265230
144265470
144265756
144265091
144266263
144267307
144268065
144269350
144271145
144271374
144271557
144273984
144274801
144275793
144275855
144276672
144277224
144277868
144277913
144278865
144279850
144270562
144281203
144281513
144281610
144284197
144284560
144285610
144286220
144287552
144289365
144289705
144280078
144291861
144293427
144294127
144294324
144294665
144297942
144290915
144202127
144203531
144205157
144205630
144206746
144209906
144200413
144200433
144314518
144314731
144315216
144315586
144315505
144317394
144317562
144319775
144310181
144321350
144322543
144323650
144323887
144324123
144324321
144324420
144326326
144328600
144320627
144320643
144332213
144334868
144335872
144337576
144337601
144339829
144339053
144346058
144348360
144348651
144352597
144353827
144350765
144362448
144363351
144369761
144371335
144375640
144376091
144385190
144388952
144389187
144393024
144399192
144390700
144305764
144306003
144307766
144418609
144424562
144429171
144431932
144442374
144442072
144445565
144446520
144446747
144446845
144446958
144447558
144447681
144447796
144447992
144448562
144448853
144448077
144449514
144449572
144449977
144440399
144440422
144440839
144451364
144451416
144451695
144451723
144451972
144452854
144452045
144454364
144455784
144456352
144457299
144457415
144457432
144458301
144458695
144459571
144459759
144450996
144461839
144462140
144463354
144464219
144465130
144466047
144468298
144468821
144468033
144469316
144471138
144471478
144471736
144472844
144473411
144473046
144479312
144470142
144485202
144514516
144520965
144533605
144551983
144574358
144578900
144583130
144589884
144590262
144590344
144503553
144505352
144507266
144500157
144500395
144612373
144613704
144616312
144616557
144616779
144617927
144618868
144619646
144621674
144621799
144622105
144627894
144629140
144629245
144629209
144629457
144629857
144620108
144620316
144620859
144631222
144632305
144632409
144633776
144633844
144635283
144635379
144636960
144636008
144638328
144639255
144641611
144642021
144644426
144646952
144646060
144647432
144651017
144652322
144653804
144655610
144656474
144657839
144658394
144650200
144661305
144662206
144662539
144662554
144662990
144663869
144666201
144660786
144671355
144672167
144672349
144673266
144676927
144678337
144679227
144683481
144683024
144684985
144685419
144687863
144688082
144689146
144689452
144689503
144680116
144693202
144696141
144696329
144696649
144697558
144697005
144690075
144601965
144603083
144608980
144711138
144711275
144717274
144717082
144718723
144710798
144710940
144722526
144722558
144723254
144723646
144724054
144725231
144726804
144729274
144720599
144731494
144731405
144731502
144731615
144732874
144732970
144733806
144733901
144735747
144736439
144738184
144738262
144739560
144730241
144741290
144742378
144742567
144743440
144744354
144745127
144745530
144748090
144740568
144751056
144755319
144755017
144757189
144757605
144758491
144759117
144759962
144762029
144763855
144763033
144765518
144765590
144768685
144769881
144772577
144772907
144770187
144785441
144788205
144789204
144791106
144794871
144797499
144790337
144702645
144702054
144703697
144817066
144822187
144823317
144827758
144827893
144827042
144827048
144828141
144829514
144829760
144832287
144830687
144830866
144841033
144842156
144844551
14484463
144845826
144845056
144848043
144840471
144840818
144840043
144852517
144853578
144854315
144855747
144856752
144856896
144857596
144857090
144863831
144864626
144865145
144865597
144868203
144869989
144860049
144873465
144875977
144879711
144892332
144894329
144897542
144801111
144942257
144956889
144964478
144967015
144972719
144976928
144991870
144999306
144901986
144018279
144018680
144021207
144027274
144028444
144028599
144032698
144035609
144038151
144039888
144043765
144043821
144045908
144047250
144048338
144048383
144050268
144065508
144065904
144067756
144068187
144069060
144060421
144071122
144072328
144074774
144070944
144081805
144085897
144087481
144088636
144092763
144092055
144094252
144002271
144003349
144006552
144008445
144008521
145111888
145111978
145112103
145113254
145113456
145114522
145114679
145115634
145115941
145116174
145116742
145116985
145118492
145121442
145121055
145124553
145126226
145128364
145129411
145129409
145120608
145131959
145136915
145130946
145130033
145143278
145145185
145145045
145149063
145140640
145140887
145152622
145153082
145154445
145161289
145163725
145173277
145174451
145174663
145175182
145175040
145176648
145176601
145176818
145176862
145178089
145183744
145186711
145187086
145189887
145189981
145189034
145180295
145197822
145197970
145199079
145101030
145104300
145107804
145211352
145211643
145212624
145218334
145218337
145218567
145219520
145221187
145225847
145227923
145237019
145239094
145241329
145242179
145246298
145247233
145248394
145240616
145254621
145256282
145261306
145265287
145268140
145271601
145274711
145278970
145279090
145294039
145298306
145208401
145329060
145369064
145378457
145385884
145388731
145392708
145397849
145398497
145390102
145390529
145390034
145306579
145412457
145416920
145421054
145431059
145435335
145435086
145437721
145441461
145444088
145446479
145448428
145448774
145452029
145453302
145455842
145456533
145458230
145459455
145462266
145465473
145467323
145467871
145469709
145472823
145472935
145470289
145481893
145482598
145482086
145483695
145483842
145487460
145488435
145492335
145498268
145401463
145402288
145403811
145404028
145408631
145408682
145409467
145511654
145514896
145515854
145518910
145519311
145510567
145521889
145524458
145526154
145520850
145531230
145531976
145532516
145532643
145532609
145533721
145534923
145535904
145539787
145542467
145543437
145547230
145548246
145548672
145540189
145540535
145540864
145552775
145553627
145554842
145555721
145556138
145556971
145559577
145559663
145559922
145559936
145550152
145550584
145565722
145566121
145566183
145566475
145572172
145572907
145572038
145572043
145573094
145575122
145576600
145579488
145579681
145582650
145594684
145596567
145598693
145590685
145501797
145504648
145507940
145500700
145612806
145613079
145614127
145617802
145624446
145626286
145627529
145620734
145631100
145673505
145670209
145694657
145718621
145721866
145723761
145726533
145729578
145720482
145732737
145736729
145739250
145739956
145742171
145743476
145743051
145743066
145744344
145746253
145746887
145748247
145749399
145740144
145752199
145753088
145755618
145755758
145755986
145756002
145758541
145758039
145750985
145762232
145763457
145766943
145769344
145769868
145774928
145777003
145782995
145782904
145785289
145786869
145787188
145788768
145789095
145780743
145791916
145791038
145794934
145795220
145797685
145798957
145799475
145790350
145790766
145703313
145704540
145705771
145705706
145706375
145706707
145706834
145707777
145700633
145700030
145811786
145811880
145812305
145814261
145815340
145815998
145815047
145816288
145819520
145819594
145810476
145821448
145821450
145822293
145823259
145824024
145825267
145825720
145826381
145826397
145826632
145826761
145827532
145827611
145828134
145828079
145828000
145829080
145829008
145820538
145820889
145831566
145831765
145831809
145834128
145834156
145834509
145835593
145835823
145835827
145838380
145839652
145839809
145841105
145841289
145841832
145842435
145842950
145843049
145844524
145844766
145845580
145846436
145846645
145846765
145847765
145848784
145849686
145840906
145851479
145851499
145852017
145853905
145854338
145854412
145854972
145855590
145850899
145850805
145862774
145862062
145863361
145863660
145864805
145860908
145860008
145876007
145879327
145870371
145882486
145883813
145886169
145887220
145887207
145887672
145888592
145880502
145880748
145893993
145893051
145894505
145894613
145896541
145897678
145890673
145802832
145808690
145808997
145800959
145800044
145911618
145917607
145919302
145921203
145926155
145926540
145926718
145931397
145934798
145935996
145937526
145937069
145949437
145958320
145959330
145959806
145961630
145968439
145971506
145970227
145986697
145995252
145017449
145044534
145053959
145054041
145057950
145061291
145063774
145065738
145071196
145072683
145072003
145073547
145073048
145074714
145074886
145074890
145076120
145070978
145082228
145082046
145084652
145085211
145085363
145085838
145087148
145087287
145087873
145088259
145089536
145089717
145080587
145091471
145092337
145092921
145093669
145093839
145094174
145094933
145095497
145095922
145097204
145099429
145003057
145004127
145004031
145005181
145005196
145005310
145005334
145005384
145005747
145006211
145007485
145007531
145007908
145007062
145008366
145009294
145009427
145009469
145000046
146111778
146111859
146112936
146113835
146114547
146114598
146114725
146115216
146116804
146117520
146117749
146118159
14611823
146119322
146110156
146110589
146110902
146122242
146128178
146128271
146128757
146129979
146120256
146131312
146133660
146134974
146138313
146139284
146139524
146139674
146139682
146130853
146141830
146142578
146142597
146143002
146143009
146144819
146145213
146145086
146147691
146147743
146148499
146149538
146140173
146140291
146140314
146151361
146154133
146155657
146155876
146157758
146150294
146150073
146162895
146165346
146165499
146166139
146167898
146167001
146168166
146168385
146169341
146160803
146171204
146171788
146172686
146172821
146173995
146175618
146177064
146178494
146179791
146170146
146181176
146181426
146182303
146183268
146184300
146184658
146185175
146185598
146185847
146186384
146187919
146188713
146188015
146189526
146189711
146194782
146195102
146195364
146195726
146195810
146195897
146195983
146196469
146196512
146101701
146103104
146104241
146105941
146106864
146212395
146213564
146213771
146218112
146218098
146225790
146225930
146228717
146220916
146231877
146234144
146235672
146236532
146237857
146239157
146239347
146241223
146247854
146248377
146248975
146249080
146240942
146253466
146253719
146253896
146254745
146256412
146261364
146262756
146262017
146264064
146265946
146260329
146277458
146278429
146282825
146285257
146285437
146285872
146285809
146288535
146296331
146313392
146310851
146322259
146329420
146331420
146361831
146360096
146382782
146384467
146308049
146309538
146413317
146416235
146419567
146421040
146423416
146427950
146420827
146435384
146435531
146435848
146435856
146436058
146437982
146439441
146439740
146445837
146446791
146448328
146452051
146453536
146455749
146456069
146459550
146459001
146463220
146463539
146464870
146465882
146466470
146466912
146468155
146474554
146474966
146477265
146477978
146481496
146482243
146484501
146486817
146487132
146488213
146480401
146491719
146492378
146494541
146499583
146499938
146401656
146404093
146405735
146406052
146407222
146409906
146400002
146512022
146514890
146515435
146517637
146519760
146519976
146519065
146510910
146521429
146521859
146522499
146524288
146525301
146526803
146526966
146527441
146527804
146528642
146528702
146528835
146520603
146534215
146536058
146537010
146539214
146539450
146541388
146542675
146542767
146543945
146544088
146545391
146545594
146545634
146546742
146547015
146553771
146553920
146554583
146555796
146556502
146557572
146558690
146559725
146563412
146569720
146560985
146571756
146576177
146577529
146579526
146579724
146570359
146570861
146581590
146582508
146585269
146585300
146585987
146587703
146587906
146580782
146592563
146594167
146598927
146590643
146501602
146506704
146509530
146610848
146621015
146621024
146624777
146627994
146627097
146631692
146631605
146634887
146634893
146638176
146641500
146643357
146644115
146648429
146667403
146669737
146674003
146699223
146720669
146744121
146748232
146755589
146756342
146759154
146763934
146765077
146767986
146773643
146777953
146781245
146781764
146782743
146783828
146784220
146784427
146785633
146786485
146787170
146791758
146794772
146795674
146796983
146797203
146798946
146701297
146701565
146703209
146703921
146705419
146706833
146708145
146708670
146700668
146811227
146812857
146813947
146815392
146817137
146817778
146818530
146819840
146810927
146821239
146821694
146822415
146822596
146824232
146825223
146827198
146828858
146829113
146820665
146820968
146831439
146832557
146835932
146841960
146843944
146844343
146844633
146844838
146845054
146847689
146851410
146851507
146851970
146852701
146853299
146856491
146857008
146858696
146850545
146862149
146862305
146862639
146862967
146863055
146864235
146865199
146865201
146865331
146866800
146867409
146869492
146869508
146860746
146871278
146871382
146872105
146874002
146875574
146875642
146875665
146877479
146877528
146877535
146877023
146878246
146878744
146878020
146879492
146881255
146884020
146885850
146888311
146889647
146889670
146891396
146894652
146896052
146897966
146801879
146802254
146804564
146805752
146807265
146807615
146807739
146807707
146808669
146911086
146913694
146915347
146916158
146919409
146919716
146921253
146921542
146921877
146921080
146923703
146924553
146924089
146925252
146925038
146927501
146931449
146933294
146933465
146934807
146937230
146938329
146939762
146941136
146941801
146941075
146942785
146943895
146947754
146951928
146953396
146953046
146955199
146956890
146958538
146958751
146950187
146950413
146962919
146962096
146964896
146966771
146969799
146981907
146983594
146984162
146985794
146988966
146988903
146980045
146998916
146901935
146902707
146904273
146012548
146017632
146023444
146028104
146037736
146049668
146058502
146061161
146075183
146070176
146084086
147152612
147155755
147155813
147165647
147177423
147178547
147178960
147181267
147182126
147182921
147182930
147186652
147191758
147194432
147196062
147198389
147190180
147190987
147101461
147102485
147102676
147103846
147104119
147104697
147109036
147215563
147215641
147216344
147216060
147217353
147221236
147223738
147223751
147224440
147224481
147224068
147227421
147227035
147229728
147231350
147232421
147232611
147232858
147235481
147235582
147236026
147237260
147239341
147239301
147230223
147241382
147242368
147243795
147244053
147248884
147249816
147251241
147251990
147252128
147257372
147257727
147258428
147259789
147250158
147250205
147250304
147262878
147264087
147266990
147268778
147269578
147269867
147260923
147272548
147272043
147273891
147273005
147276518
147277667
147277764
147278119
147278642
147278930
147279419
147279548
147270191
147270742
147270807
147282616
147283780
147284454
147285248
147285415
147285477
147285724
147286845
147287014
147280196
147292246
147292578
147292968
147292085
147293613
147295775
147295003
147298680
147290092
147201456
147201701
147202712
147203508
147205737
147207493
147207074
147208514
147208872
147208034
147209116
147209022
147311627
147311634
147312622
147314615
147314793
147316316
147316756
147318178
147318494
147318531
147322744
147324966
147325699
147325705
147329529
147320929
147331491
147334144
147335096
147338728
147330571
147341500
147344605
147348408
147340322
147340540
147352331
147352838
147354019
147357926
147363314
147365532
147366357
147367412
147373232
147373897
147377514
147378407
147370189
147389933
147380424
147392875
147394973
147390700
147306430
147309239
147413986
147414445
147421906
147422433
147423444
147424415
147426614
147429358
147431432
147439420
147441263
147445269
147448349
147454342
147455754
147467319
147476093
147486032
147497487
147534092
147535810
147543733
147545332
147556761
147561995
147575924
147577699
147577945
147577000
147570248
147582128
147582405
147582517
147584893
147589202
147592156
147598191
147599755
147501695
147505384
147507162
147612629
147614304
147610096
147628567
147631772
147632242
147634446
147634966
147635343
147636880
147641829
147643093
147644416
147647170
147651745
147652891
147653373
147654316
147656984
147657318
147658267
147659745
147650326
147650739
147665329
147666812
147660654
147672474
147672836
147674606
147677069
147679412
147679642
147670403
147688743
147689215
147680907
147692859
147695855
147697660
147698546
147699546
147602790
147607874
147608671
147600395
147714543
147714672
147716910
147719513
147710028
147724414
147725186
147725102
147726987
147732520
147735902
147741948
147745591
147745753
147745923
147757684
147762254
147769506
147760546
147772180
147772310
147772674
147774741
147775538
147776901
147770849
147782357
147782019
147784877
147787095
147788981
147797641
147790656
147703115
147814166
147819481
147810570
147833846
147852607
147861766
147878275
147870924
147888519
147898683
147806145
147917357
147925820
147928544
147929210
147929434
147931001
147932434
147936296
147937604
147939800
147943828
147943024
147948296
147952420
147952738
147952953
147954697
147955276
147955814
147956735
147963629
147972172
147972584
147973530
147976591
147979594
147981926
147981977
147989528
147980121
147992238
147996242
147996063
147998071
147999302
147901219
147902866
147903794
147905242
147905777
147908479
147908580
147900949
147013059
147015348
147015880
147017815
147026678
147026832
147027387
147028502
147032682
147032938
147033657
147034909
147035526
147037156
147038515
147039622
147030112
147030890
147042267
147044316
147044649
147044099
147046012
147047809
147049104
147040815
147051058
147054326
147055127
147056741
147061566
147062967
147063964
147064546
147065968
147075287
147076148
147077763
147079698
147070361
147070007
147083041
147085302
147088636
147089654
147091944
147092703
147092020
147093307
147094216
147094771
147095576
147097124
147001677
147003893
147006191
147006476
147000680
148112152
148110666
148110058
148122109
148123597
148126585
148126927
148129587
148130928
148147852
148148669
148149961
148140661
148151293
148153624
148156057
148167074
148170526
148170603
148184505
148194905
148248192
148256632
148257208
148258229
148258467
148258854
148263016
148265254
148266593
148266708
148269358
148271268
148271700
148276446
148270315
148281401
148282276
148282632
148282783
148282046
148287834
148288336
148289735
148289984
148289029
148280317
148280552
148291561
148293698
148296314
148297647
148298561
148202771
148204460
148204907
148206146
148207120
148207519
148209272
148200085
148312661
148312907
148313293
148316231
148316971
148317232
148317842
148324149
148325725
148320119
148331887
148331995
148332595
148332928
148332934
148332097
148334923
148335059
148336321
148336525
148336667
148336787
148337153
148337964
148338231
148339347
148330451
148341283
148341327
148342146
148343297
148343955
148343095
148344838
148346436
148346602
148346761
148349305
148349609
148351790
148352689
148352064
148354769
148355641
148355051
148357901
148359716
148350832
148362322
148362636
148363511
148363801
148364563
148364883
148365939
148366281
148367581
148369580
148360755
148372817
148373401
148373670
148373975
148377253
148377658
148378859
148379108
148381591
148381960
148382304
148382549
148383189
148383232
148383968
148383007
148385150
148386291
148387276
148387464
148388216
148389256
148380176
148380817
148395074
148396090
148398673
148399302
148390577
148390741
148303825
148304646
148300901
148412238
148414721
148417109
148419807
148421298
148423193
148423362
148427708
148428485
148420318
148420362
148431655
148432152
148434879
148435879
148436806
148439511
148445045
148448826
148452795
148458547
148461578
148463259
148471822
148472574
148472865
148476874
148483057
148486302
148495174
148497984
148403432
148404858
148405573
148406497
148408284
148511310
148516257
148525769
148532490
148549175
148549041
148556897
148501369
148503310
148613246
148613338
148616171
148616558
148617298
148618347
148621440
148622374
148622735
148624908
148627490
148627803
148628194
148633354
148634766
148637213
148637634
148630573
148641927
148642557
148643908
148644175
148646878
148648262
148648940
148649178
148649776
148651233
148652303
148652646
148652883
148655531
148655871
148657555
148658736
14865803
148650996
148661390
148663595
148663846
148663872
148663019
148664403
148665174
148667767
148667003
148671550
148671030
148673159
148675298
148675531
148677111
148678348
148679493
148670889
148683786
148684656
148684057
148688312
148688061
148689314
148693765
148694118
148694151
148695155
148695210
148695282
148695067
148696235
148696527
148696748
148697298
148697636
148698612
148699356
148699663
148699699
148690137
148601909
148601080
148602559
148603732
148604579
148605199
148605366
148605765
148606442
148606627
148606997
148607910
148609635
148711923
148712214
148712540
148712696
148712808
148712946
148713420
148714676
148714080
148716284
148717800
148718103
148719169
148719252
148719627
148719014
148710514
148721553
148722798
148724304
148725850
148726865
148726889
148731990
148732724
148732029
148733272
148733294
148734341
148736373
148736621
148736901
148736010
148737485
148739116
148739847
148739074
148730739
148742550
148742793
148742012
148743434
148743744
148744818
148745708
148745998
148746706
148749368
148749862
148740585
148751476
148752586
148752704
148752976
148753278
148757649
148757863
148757021
148758536
148759339
148750440
148762144
148763589
148764617
148772348
148776943
148779074
148770232
148784197
148786045
148780170
148799619
148701655
148704276
148705004
148706301
148708876
148818083
148821413
148821638
148821002
148822652
148825771
148827030
148829051
148833577
148837123
148837880
148848046
148873894
148917650
148932638
148933052
148946171
148954625
148954022
148957609
148957865
148965424
148967820
148968008
148960001
148974113
148975233
148977123
148977632
148977023
148970593
148970898
148970950
148981743
148982528
148983552
148986022
148987911
148989083
148992021
148999730
148999897
148999029
148999054
148990242
148990647
148901244
148901097
148906435
148908357
148900269
148900282
148011449
148012939
148015967
148016442
148016873
148017179
148017180
148010753
148022563
148023948
148027153
148027327
148027762
148020670
148033447
148034646
148035690
148037619
148037896
148037057
148039781
148042867
148043283
148044359
148044484
148045228
148046225
148047714
148040226
148051722
148053132
148053529
148054189
148054402
148055462
148056907
148058298
148058477
148058862
148059356
148059821
148050464
148050858
148063009
148064254
148065138
148065415
148065007
148069339
148072207
148077266
148070096
148081181
148081198
148082426
148083256
148083059
148084521
148084675
148087266
148089096
148091607
148091882
148097145
148098150
148098945
148090265
148002296
148003660
148007749
148007826
149112462
149117015
149118151
149119298
149119337
149119479
149110808
149121456
149121774
149122322
149122773
149123942
149124426
149124586
149124862
149124095
149125794
149125912
149128760
149129604
149120435
149131271
149132209
149132719
149132858
149135616
149136894
149136910
149136021
149137027
149137089
149139442
149130424
149141825
149142696
149142884
149142024
149143432
149143952
149144106
149144232
149144305
149144817
149146714
149147557
149147696
149152480
149153200
149153807
149154133
149158801
149161508
149161966
149162591
149169784
149169075
149169092
149160022
149172007
149176816
149179890
149182581
149103774
149100044
149231965
149238265
149241809
149296598
149315320
149315359
149317813
149321341
149331765
149333358
149335820
149342950
149343368
149343382
149343409
149345172
149346533
149349324
149340237
149351044
149352640
149356845
149358453
149359358
149364101
149364526
149364843
149368230
149368413
149369762
149369808
149371412
149371599
149371926
149371959
149373419
149374230
149374970
149377505
149377965
149378285
149370850
149370074
149381900
149382395
149386058
149389246
149380088
149391184
149392840
149393286
149396342
149396081
149397654
149397985
149398844
149398887
149399907
149390326
149390373
149390668
149302259
149302652
149302933
149304860
149305143
149306113
149306635
149306071
149308103
149308922
149300110
149300223
149411236
149412184
149412394
149412789
149412931
149414176
149414221
149414867
149415556
149416794
149417203
149417327
149417071
149418577
149418988
149419210
149410511
149410680
149421188
149421670
149422652
149422835
149423409
149423618
149423974
149425954
149426317
149432573
149432642
149432738
149433590
149436207
149436375
149436654
149437379
149438926
149441920
149442192
149442282
149442028
149443309
149443763
149444429
149445005
149446870
149447614
149448913
149448941
149451307
149454778
149454779
149455101
149455510
149455048
149455054
149456557
149456724
149457657
149457867
149458168
149459636
149450166
149462251
149462352
149462434
149464730
149466868
149467909
149467090
149468589
149460094
149471464
149472388
149472449
149472687
149474128
149477777
149477979
149479281
149470152
149481857
149482330
149482692
149483981
149489194
149489998
149492743
149495964
149498353
149490153
149490709
149402171
149404964
149405890
149405024
149406064
149407028
149408336
149511866
149513171
149516150
149516299
149518895
149522548
149523316
149525907
149529666
149532503
149541126
149544324
149544436
149544912
149546290
149546520
149552361
149554335
149564899
149569981
149560247
149593306
149596538
149618933
149636428
149641982
149673644
14967663
149670123
149670360
149683466
149693530
149694182
149696067
149697292
149697025
149698447
149606382
149606603
149607659
149608157
149608737
149609583
149711365
149713325
149714125
149715849
149717121
149717919
149718327
149719947
149710928
149710070
149722282
149722674
149723923
149724241
149725147
149725940
149727121
149729374
149729438
149729888
149720095
149735703
149735894
149736018
149736084
149737163
149737580
149738206
149738880
149739692
149741406
149741939
149746094
149748282
149749442
149740104
149751648
149751932
149752175
149752385
149753642
149755586
149756916
149758792
149759161
149750290
149750828
149750943
149762733
149763667
149763836
149764436
149764713
149765402
149766490
149767499
149767750
149768222
149769702
149771988
149772885
149773395
149773881
149774617
149776262
149777447
149777620
149778795
149779574
149770252
149770366
149770522
149781244
149781376
149781524
149783309
149783512
149785408
149785090
149786177
149786400
149788436
149780156
149791536
149794600
149794992
149795866
149796989
149797364
149797647
149797894
149798633
149799185
149799342
149790542
149790863
149702672
149703962
149704243
149706481
149706819
149709611
149709015
149709093
149700322
149700646
149812146
149812670
149815396
149816147
149816565
149819495
149819004
149823415
149823437
149823570
149824257
149834332
149837127
149830560
149848182
149840390
149858865
149859567
149863722
149866744
149860329
149873944
149876551
149870320
149883638
149884766
149884882
149886089
149887314
149888081
149892525
149801491
149802839
149807596
149915328
149921409
149946016
149947441
149976727
149982428
149994485
149990059
149901707
149900966
149018479
149027422
149028197
149028359
149029402
149034265
149035655
149036412
149037236
149045345
149046194
149053476
149055028
149050102
149062359
149073597
149079952
149082574
149084562
149085513
149086552
149088027
149092484
149095311
149099648
149090590
149002893
149007311
149008819
140111227
140112439
140112747
140113745
140110984
140123609
140124952
140128471
140128626
140128896
140128994
140129899
140132271
140134516
140135792
140141789
140142088
140143458
140143637
140145813
140147736
140151846
140154409
140154984
140157620
140159846
140150195
140150871
140162826
140163964
140168193
140171223
140173830
140176368
140178691
140179163
140170895
140181762
140182254
140183563
140183926
140186550
140186709
140187093
140189701
140180695
140198146
140108322
140100531
140212396
140212746
140213624
140213781
140213028
140217407
140219508
140210491
140225394
140227461
140229827
140220473
140247243
140249205
140240938
140256029
140269933
140280958
140298703
140209598
140319285
140321821
140326831
140336680
140339013
140339010
140342596
140343899
140340305
140340657
140354949
140357377
140363122
140363886
140369340
140373515
140377639
140382684
140382027
140384240
140393810
140394920
140304942
140305854
140307752
140308973
140309425
140411694
140413576
140415140
140426053
140428651
140432126
140433956
140437237
140441300
140441589
140444127
140445375
140445397
140447661
140447680
140453057
140457449
140450771
140463767
140466745
140467066
140469938
140473286
140473807
140476803
140477255
140477094
140478105
140478476
140470648
140481112
140481322
140482929
140484486
140484061
140485436
140487076
140489113
140489118
140480221
140493836
140495137
140496366
140401858
140404302
140405424
140407107
140408386
140400308
140512564
140515780
140516383
140517123
140519510
140524021
140525094
140527845
140528733
140520391
140520419
140520793
140531424
140535716
140536421
140530660
140542876
140544480
140540604
140552340
140554681
140555821
140559287
140550317
140578934
140618076
140628525
140629719
140639725
140647927
140648510
140640584
140640029
140658703
140659322
140661646
140665923
140667760
140667932
140671503
140672065
140674641
140674677
140677175
140677095
140679876
140684923
140685818
140680000
140691528
140692811
140694257
140694592
140698767
140603958
140604244
140607759
140607860
140607924
140608363
140609797
140600758
140714283
140717829
140719914
140710474
140710736
140721135
140721609
140721727
140721932
140727043
140729159
140729497
140720143
140720940
140732175
140732334
140733804
140734968
140735414
140735741
140737198
140738025
140741382
140741912
140742083
140744300
140744795
140744821
140744927
140746858
140749977
140740192
140740420
140752319
140752303
140755394
140757371
140762278
140763968
140765574
140766216
140766758
140766832
140766973
140767397
140769573
140760770
140772828
140774636
140779223
140781118
140782544
140793686
140793730
140790892
140704502
140708373
140818852
140810128
140821103
140824270
140825520
140826126
140827450
140829876
140820445
140820497
140820684
140832119
140832130
140832598
140836247
140836403
140836939
140836976
140841351
140841363
140841837
140841960
140844236
140846544
140847201
140847803
140849940
140852428
140856804
140858527
140850912
140861283
140861414
140861439
140874480
140891100
140890785
140800256
140911112
140936615
140969324
140978390
14098633
140997223
140990115
140903068
140905384
140905577
140905962
140907357
140900197
140014489
140014646
140018863
140019230
140010491
140021276
140022083
140023129
140024062
140027355
140027397
140027474
140028659
140028949
140029112
140029866
140020168
140031699
140035151
140035194
140037156
140037450
140038346
140038578
140038073
140030146
140041377
140041874
140041091
140042003
140043313
140045644
140046468
140048400
140048645
140053503
140055186
140056372
140058272
140050738
140050968
140061211
140062560
140065308
140065903
140066166
140067593
140069622
140069696
140060424
140072776
140076525
140076846
140077907
140079890
140082792
140080695
140091655
140092390
140094764
140095319
140095585
140095733
140097513
140099269
140090216
140001583
140001508
140003017
140005085
140007372
140009128
140009139
140000143
140000410
151111901
151113666
151113095
151115004
151116120
151118374
151118949
151110008
151123984
151124299
151124356
151125928
151126226
151126984
151127545
151137251
151137508
151141072
151146766
151148102
151149805
151152456
151157508
151159340
151159473
151150393
151163472
151168997
151169807
151173170
151175041
151179771
151181279
151181096
151182386
151186261
151191123
151192813
151193074
151197220
151105315
151108813
151100482
151213213
151213905
151214789
151217748
151231458
151241794
151241942
151245031
151240346
151250698
151278540
151280725
151206242
151318783
151325061
151341327
151344964
151353755
151357029
151359241
151350778
151365144
151369813
151373165
151373204
151373578
151375974
151376760
151378089
151379190
151381216
151381978
151384883
151387140
151380576
151380041
151394118
151396757
151399385
151399827
151415130
151418860
151410258
151423406
151427721
151428569
151420994
151435928
151436065
151439802
151452504
151453571
151455837
151456536
151456712
151450658
151461409
151461068
151462244
151462331
151468406
151468890
151472459
151475952
151477448
151478493
15148223
151483489
151485793
151488191
151491110
151491085
151492497
151493472
151493710
151495574
151401032
151406725
151409811
151511861
151511996
151512948
151512012
151516977
151510387
151523035
151526341
151526549
151527845
151527008
151528335
151529105
151529254
151531726
151532586
151534094
15153693
151537692
151537968
151541293
151541062
151543194
151548178
151548305
151556149
151558981
151562339
151568730
151569292
151574236
151584174
151589236
151580248
151591522
151592011
151592027
151594850
151595525
151503326
15161725
151623130
151625162
151626851
151627941
151646246
151680778
151714491
151719307
151719407
151719837
15171986
151723343
151724219
151729486
151729922
151731775
151731845
151733866
151741356
151741677
151743666
151745898
151747297
151740186
151754181
151754922
151755313
151758549
151750193
151763892
151768712
151783352
151783710
151785114
151785625
151785652
151789723
151780959
151791153
151791731
151791011
151792089
151795888
151798711
151790915
151701187
151701787
151703275
151704891
151706199
151706054
151708176
151813342
151818050
151823265
151824902
151825294
151826675
151831228
151833274
151835047
151836193
151838842
151842908
151845781
151845904
151846356
151847612
151848190
151849584
151849872
151840662
151851161
151851610
151854919
151855601
151855794
151856991
151850752
151850077
151861445
151867916
151868506
151860537
151860975
151873146
151877714
151879492
151881331
151884722
151884033
151889954
151892451
151898177
151899388
151899734
151890957
151802638
151805362
151911624
151912922
151914514
151910643
151922530
151925143
151926208
151928116
151920152
151933165
151933471
151935416
151936383
151938842
151930136
151941380
151944017
151946524
151948387
151953648
151953811
151961106
151964152
151968780
151973744
151981199
151982369
151984737
15198484
151985335
151985038
151986234
151987404
151989647
151989841
151903755
151909103
151909716
151029097
151031282
151030215
151079231
151006547
152117593
152123946
152124232
152124203
152127902
152129842
152120243
152120779
152132005
152133100
152138112
152138391
152130740
152145196
152146125
152146127
152140867
152153308
152155690
152156576
152159346
152150557
152163294
152164787
152171354
152171083
152177271
152177824
152181897
152182740
152183640
152187722
152188861
152189799
152180015
152192191
152193874
152195475
152197090
152199476
152190139
152190514
152102778
152106961
152107648
152109398
152109848
152214870
152214010
152219247
152222291
152222792
152223642
152227684
152229189
152229847
152220536
152231068
152232178
152234341
152237217
152238102
152238578
152242167
152242712
152246315
152247469
152252493
152252690
152253304
152254205
152254978
152257951
152259395
152265879
152266371
152268355
152260506
152272396
152276061
152270529
152283832
152286541
152280219
152291347
1522942
152295500
152202785
152206027
152207276
152208415
152315831
152323925
152324315
152330664
152341143
152345663
152348698
152354055
152355286
152355395
152357596
152359236
152364377
152369182
152372534
152372716
152374326
152389897
152393307
15230347
152434228
152458120
152472481
152478915
152487877
152489932
152491054
152493300
152494041
152497569
152513705
152515730
152517253
152519335
152526464
152527312
152528732
152520782
152520786
152532290
152539543
152539068
152542052
152548022
152553054
152554794
152555318
152555772
152555877
152550111
152561955
152562703
152565056
152567224
152594394
152595332
152595345
152597808
152599085
152590485
152501146
152611829
152612684
152614406
152615003
152617622
152617681
152618218
152618982
152619194
152610537
152624712
152636240
152637565
152638886
152641579
152641753
152644785
152646325
152646828
152648179
152648789
152659947
152650093
152663087
152668891
152660482
152676012
152679157
152679523
152684295
152686170
152686998
152689415
152689471
152693511
152693924
152694788
152695187
152698383
152690894
152603443
152606614
152607153
152607245
152607021
152711538
152712354
152715122
152716582
152716891
152717411
152719220
152723895
152725387
152729345
15272022
152734932
152730383
152743384
152749551
152740801
152753237
152753073
152755291
152755327
152767841
152769390
152772210
152773046
152788450
152812164
152826796
152831162
15284314
152845391
152858831
152865630
152867200
152873531
152881839
152885527
152889260
152895929
152897322
152802130
152802238
152802617
152804574
152807569
152914148
152914592
152917790
152918837
152921600
152925341
152927382
152928508
152928706
15292886
152937958
152942157
152952517
152952875
152954895
152956302
152958615
152958826
152958844
152962384
152963751
152964787
152964007
152969987
152960484
152960541
152960753
152971843
152973014
152970129
152985869
152985802
152987235
152980819
152991102
152991567
152993923
152994351
152995035
152996039
152999410
152990070
152904528
152908033
152014221
152014722
152015901
152018611
152010516
152010840
152022466
152024142
152026383
152028555
152028956
152020238
152020749
152031400
152032103
152036026
152038683
152038928
152042736
152046260
152049858
152040509
152053301
152054111
152054746
152057406
152050924
152061892
152064332
152065890
152060695
152072766
152073679
152074561
152075134
152077515
152077007
152079672
152070717
152070751
152086032
152086051
152089391
152080337
152092155
152097319
152098078
152003078
153149519
153160946
153105545
153105563
153107608
153109779
153100304
153211215
153211453
153213037
153214803
153216507
153217886
153219930
153223153
153224685
153226995
153228247
153228068
153220714
153231998
153232911
153232950
153234151
153235675
153236580
153237742
153242288
153242402
153245307
153245725
153245912
153245926
153246615
153246738
153246903
153247722
153247706
153251431
153253466
153255238
153255569
153257124
153257586
153261346
153262586
153268362
153268524
153269402
153271889
153271009
153273220
153273726
153274023
153276424
153276995
153277228
153277286
153278450
153278801
153279293
153279473
153279581
153279508
153270358
153270463
153282820
153282939
153283404
153283652
153285363
153286812
153287102
153287062
153288355
153289203
153280921
153292291
153295840
153298311
153298681
153299297
153299644
153201395
153202449
153206475
153207146
153207188
153208013
153209124
153209816
153209840
153200719
153200886
153312351
153312074
153313104
153313291
153315893
153316446
153316812
153318478
153318578
153318643
153318735
153321800
153322543
153323916
153324407
153324762
153325411
153326047
153327889
153328346
153328534
153320988
153332703
153335977
153337556
153338543
153330324
153341129
153348932
153349613
153349810
153340218
153351151
153353930
153355263
153355637
153356605
153358951
153350768
15336220
153362565
153367010
153368397
153369124
153360669
153373894
153375885
153375068
153382063
153384333
153385892
153391352
153391843
153394959
153303409
153304822
153306313
153307498
153309302
153412716
153416916
153417728
153419124
153410112
153422531
153423955
153426259
153426861
153435853
153438651
153430841
153443742
153465246
153474188
153497493
15352098
153560589
153571017
153572462
153573588
153575523
153575768
153576111
153576310
153578653
153579822
153581890
153583330
153586294
153587877
153587891
153589605
153580313
153593903
153594656
153598197
153598095
153599509
153599005
153590162
153501640
153503251
153505329
153505418
153507484
153507493
153509360
153611041
153612270
153613103
153615202
153616626
153618617
153619312
153619303
153619300
153619433
153622270
153622307
153624366
153624776
153627331
153620695
153631683
153632840
153633549
153633762
153635642
153636190
153630211
153641680
153645823
153647102
153647607
153648943
153649519
153640130
153640527
153654233
153654599
153654648
153655148
153655611
153655640
153657725
153657810
153659655
153650159
153663735
153664210
153669680
153660833
153671168
153671565
153672614
153672986
153673315
153674247
153674207
153674779
153674884
153674028
153676479
153676995
153678124
153678283
153678616
153679109
153679751
153682753
153683811
153685615
153686375
153686693
153686748
153688370
153689923
153680047
153691181
153691517
153691698
153692400
153693157
153693470
153694148
153694959
153695480
15369714
153698411
153690140
153690610
153601032
153603506
153603760
153604594
153605524
153606373
153606399
153606505
153606762
153606776
153607738
153609633
153600478
153711696
153713327
153713413
153713987
153714122
153716287
153717822
153719014
153710457
153710634
153710676
153710789
153722593
153723589
153725777
153726188
153727183
153728160
153728967
153729206
153729510
153734131
153737132
153739346
153743325
153743487
153745715
153748362
153753498
153753553
153754547
153755140
153763364
153765309
153769439
153769089
153760622
153760907
153772639
153774502
153775957
153778791
153778891
153782198
153786239
153786208
153791344
153792893
153796915
153799188
153709684
153700573
153812545
153814457
153814066
153815125
153816292
153817938
153821773
153826828
153828907
153836624
153836918
153837113
15384308
153844712
153844874
153845665
153849575
153854374
153858123
153859787
153859078
153864101
153882628
153911009
153916621
153922211
153953359
153972195
153972631
153974248
153974904
153977485
153977567
153970762
153981654
153986884
153980698
153901189
153902300
153903871
153903949
153906710
153906990
153908484
153900914
153011105
153012410
153017463
153017632
153021943
153022330
153024299
153025644
153025014
153026135
153028718
153029340
153020585
153034298
153036354
153037096
153041046
153045891
153046227
153047142
153047273
153049696
153053525
153053605
153055449
153056301
153058723
153059216
153059293
153061788
153062531
153062653
153064198
153066350
153066429
153068011
153060212
153071150
153071330
153072782
153073324
153075980
153077488
153078426
153070547
153085357
153086362
153086544
153086013
153088526
153091762
153091860
153094239
153098408
153098912
153090477
153001250
153002311
153004535
153005711
153005969
153000220
153000486
154111176
154111223
154111255
154111538
154112741
154112927
154116155
154116480
154117839
154119465
154110770
154121225
154124428
154129543
154131686
154134833
154136576
154139264
154139999
154144289
154147133
154148898
154140187
154140106
154151896
154151051
154153538
154153811
154159153
154166512
154167888
154169519
154173073
154175811
154183000
154180304
154191252
15419376
154197125
154197986
154102479
154107100
154107324
154108726
154213256
154222550
154271469
154319951
154336918
154339074
154341146
154348854
154349272
154340712
154354492
154357864
154350556
154367917
154369675
154369743
154360129
154373672
154374970
154375594
154377402
15437924
154379586
154370643
154381181
154381549
154382929
154384505
154386727
154387916
154389332
154380824
154391228
154391649
154391008
154392080
154394982
154396222
154397405
154399204
154390889
154301113
154301087
154304340
154307415
154308094
154300475
154300632
154412178
154415139
154415692
154416645
154417615
154419720
154421614
154422960
154423175
154424115
154429449
154420747
154420877
154431237
154432208
154432726
154434859
154435379
154435804
154438821
154430094
154441596
154441738
154442831
154443214
154443282
154443060
154447899
154448936
154449229
154449267
154449029
154440256
154452307
154452787
154452880
154452999
154452051
154454062
154455331
154455805
154456720
154456857
154457753
154458531
154458735
154458784
154458795
154462609
154462831
154463721
154464229
154464574
154465523
154465729
154465994
154468881
154469491
154469897
154460506
154460719
154460882
154471238
154471916
154472055
154473596
154475575
154475947
154476468
154476518
154476683
154476869
154477431
154478875
154478978
154478039
154470290
154481483
154482725
154485148
154485615
154486607
154488398
154488581
154488626
154488896
154492840
154493015
154495167
154496459
154497124
154490321
154490950
154403526
154406367
154406654
154512111
154522815
154522923
154523521
154527239
154520771
154520067
154535568
154536444
154539105
154530747
154530819
154541133
154543737
154544018
154547568
154553051
154555430
154555839
154563118
154563816
154568342
154571334
154573384
154574319
154574529
154576596
154576703
15458163
154581606
154583507
154585335
154589212
154589500
154592857
154597479
154597677
154590950
154504784
154618170
154620593
154645075
15467685
15469635
154605223
154607586
154711029
154721223
154722562
154727005
154729604
154729955
154734527
154734720
154737280
154738590
154742290
154742459
154744152
154744526
154744828
154746220
154746666
154748345
154748948
154740805
154740907
154751260
154752685
154753152
154753315
154755243
154756098
154757400
154759052
154750107
154761788
154761810
154762900
154763488
154763779
154764274
154767975
154769080
154760392
154771964
154774324
154774057
154770478
154782139
154787279
154789579
154796473
154702819
154703405
154703612
154703074
154704022
154707958
154708190
154708075
154700300
154700899
154811102
154811254
154811898
15481228
154812495
154813608
154815397
154816247
154816768
154819007
154810042
154821949
154824801
154825719
154825944
154827388
154831966
154832129
154835441
154836712
154838021
154839417
154841482
154841665
154841921
154841902
154842174
154842218
154842904
154842093
154847794
154848039
154851232
154851203
154851404
154853519
154854989
154855571
154855684
154856263
154858183
154859502
154859984
154861750
154867821
154868949
154869159
154869239
154869811
154869896
154878604
154881834
154882158
154883517
154883711
154889821
154899855
154801943
154803169
154803644
154804091
154807348
154809086
154914832
154914863
154916119
154916102
154917609
154918661
154919452
154923917
154926333
154920444
154920971
154937967
154939623
154930525
154930849
154942280
154942083
154947026
154952669
154955158
154956234
154957356
154959999
15496265
154977059
154979694
154990605
154021792
154036630
154040238
154040574
154069162
154060842
154086245
154095462
154099512
154090079
154005824
154007521
154009192
154009451
155113613
155113728
155114364
155114959
155114984
155115492
155118002
155110397
155123017
155124762
155126894
155127816
155129523
155129022
155131343
155131906
155132463
155134177
155134868
155138016
155142512
155142812
155142007
155146094
155148486
155148577
155149016
155154368
155159818
155159958
155150153
155150276
155150971
155162437
155163634
155163774
155169272
155169995
155171916
155175999
155176924
155182045
155184673
155184870
155185518
155192305
155193850
155194271
155197323
155197605
155198060
155199756
155103519
155104538
155104639
155105171
155106312
155106466
155107852
155108759
155108995
155109500
155100009
155213303
155215018
155218507
155221029
155222140
155222163
155226619
155226804
155227980
155234176
155235592
155235970
155237899
155237090
155238103
155238283
155238201
155238950
155238991
155242557
155244742
155244925
155245179
15524666
155246804
155247932
155248736
155249003
155252882
155252903
155252066
155253274
155256731
155257975
155258720
155263308
155264368
155264416
155264774
155266695
155266051
155269864
155271772
155274693
155274950
155277391
155277543
155270614
155270652
155270704
155282681
155283240
155283262
155284801
155284041
155287910
155288635
155289554
155289761
155280663
155296760
155290689
155207942
155209292
155314426
155321000
155324892
155327845
155327095
15533315
155335457
155345640
155346529
155349950
155357106
155366155
155374782
155381872
155386379
155392913
155397694
155422299
155422526
155422501
155429992
155432880
155437188
155430256
155441236
155447935
155449550
155453045
155459499
155462164
155462096
155466699
155467904
155469309
155471833
155484309
155487069
155491138
155492538
155493970
155495975
155496485
155496836
155496004
155497190
155401608
155402255
155405494
155400391
155400770
155511943
155512535
155512006
155513577
155514335
155514538
155522687
155523487
155524666
155524829
155526537
155526822
155520468
155533509
155534610
155536336
155537483
155538289
155538329
155530095
155543168
155543644
155545924
155546435
155549099
155552452
155554654
155550318
155550057
155561086
155562167
155564755
155567331
155569227
155569551
155571125
155571659
155573322
155574917
155576158
155578814
155582886
155586723
155586016
155589174
155580669
155592318
155595298
155596999
155597291
155598913
155599746
155599029
155590181
155505586
155505667
155612401
155613571
155615263
155617226
155617716
155619354
155619508
155624376
155624977
155626088
155628231
155634889
155636397
155638998
155630095
155643405
155644126
155644997
155640272
155640732
155662539
155664395
155660977
155670469
155686922
155695524
155726353
155752947
155763086
155764846
155767670
155772616
155777929
155777038
155778499
155779314
155779896
155770195
155770516
155781562
155783224
155784076
155785837
155785090
155788490
155789166
155793381
155798638
15579924
155799509
155702763
155704336
155709746
155812325
155815234
155821667
155821716
155829777
155820444
155831246
155832967
155833566
155838317
155830357
155830970
155841859
155842041
155845210
155845714
155840733
155851690
155851788
155853838
155855367
155856612
155857352
155857938
155857954
155858169
155858361
155858728
155859147
155862446
155863427
155864194
155860126
155860232
155873872
155874504
155875699
155876990
155879089
155881428
155882277
155882841
155882847
155883778
155883958
155884892
155887640
155889111
155889372
155889907
155880405
155880685
155880717
155880961
155891792
155892589
155892066
155893121
155893436
155893509
155893842
155894502
155899270
155803623
155804100
155804686
155805630
155805786
155808790
155911858
155912031
155914492
155914660
155919018
155910606
155910751
155910013
155921193
155924322
155927887
155928579
155920817
155937420
155939589
155945387
155948927
155940744
155940890
155951930
155952571
155954952
155958449
155958670
155950661
155964861
155966523
15596779
155971922
155974668
155977653
155979558
155983271
155992612
155997141
155990531
155901302
155908424
155909317
155012171
155012779
155016268
155017440
155034625
155051196
155053398
155097728
156114494
156133740
156135498
156139376
156130700
156142302
156144125
156148787
156151012
156154218
156157736
156163961
156165354
156168793
156168858
156169684
156169892
156160905
156172386
156172977
156174121
156176452
156177388
156177701
156178018
156179434
156170217
156170783
156182523
156182084
156187201
15618891
156188012
156188040
156191912
156192264
156192009
156193977
156195769
156196407
156196667
156197442
156199945
156102451
156102703
156103327
15610531
156109728
156211793
156211709
156213345
156214412
156214613
156216188
156216075
156217192
156218166
156223439
156223552
156223822
156224435
156225431
156226517
156227869
156229305
156231871
156233174
156233477
156235454
156236710
156236738
156236787
156239178
156239572
156230417
156241480
156242339
156243964
156244227
156244828
156248899
156251520
156253624
156253730
156255815
156255871
156256180
156256647
156256726
156256084
156257540
156258273
156261379
156261724
156263188
156264276
156264581
156264747
156265317
156266377
156269046
156260239
156260557
156271213
156271499
156276120
156277266
156278222
156278738
156279748
156270467
156283328
156286390
156289551
156280141
156292033
156298415
156299305
156290320
156201807
156202262
156202587
156202038
156203831
156204645
156207344
156200456
156200904
156311637
156315319
156315650
156316170
156323278
156326637
156331362
156331909
156333314
156335796
15633597
156336780
156337853
156338258
156339504
156339771
156342239
156342837
156345972
156346587
156346083
156348754
156340684
15635173
156353232
156355475
156356087
156362339
156362654
156367106
156369433
156371740
156372112
15637278
156373794
156373892
156374191
156377822
156370258
156381297
156381866
156383086
156385598
156386014
156387012
156380997
156391810
156396193
156397361
156303622
156306675
156309738
156414714
156418450
156426384
156431507
156430517
156403284
156405191
156533843
156534384
156530375
156542188
156544212
156546545
156547932
156540267
156552338
156557465
156562589
156562594
156564792
156564045
156569180
156569278
156560460
156572343
156573315
156574279
156576538
156579833
156582441
156583879
156583917
156584767
156584984
156585665
156586875
156588415
156580371
156591230
156593450
156593667
156593810
156593849
156595857
156596992
156598123
156502538
156503226
156503618
156508775
156611717
156614354
156615119
156616974
156617427
156619113
156610657
156622124
156622427
156623729
156624235
156624026
156626758
156628384
156620426
156620559
156632294
156632510
156635070
156636377
156636645
156638489
156639427
156639434
156641672
156641743
156641798
156642759
156644307
156647460
156649583
156649751
156640552
156651636
156653771
156654636
156655953
156656649
156657510
156659370
156650555
156650069
156661363
156661771
156662261
156662873
156665748
156669923
156669013
156660367
156660796
156671344
156672803
156673954
156678541
156681201
156682055
156684483
156684623
156685553
15668647
156688124
156688794
156689133
156689225
15669405
156696895
156697506
156690862
156690890
156607002
156600462
156711160
156711005
156717946
156719550
156729413
156720798
156732828
156734588
156734816
156735609
156741164
156744246
156748632
156755231
15675768
156759598
156764836
156767949
156768033
156773007
156777242
156779108
156770860
156781145
156783234
156783508
156788722
156789301
156792001
156790214
156700089
156813758
156810086
156822694
156825336
156829606
156840442
156889248
156804700
156809537
156912144
156927336
156934357
156938774
156938859
156938935
156938064
156939165
156941664
156941604
156945533
156948540
156940300
156952938
156954371
156955090
156956006
156950773
156950921
156962236
156962809
156963637
156964107
156968646
156978792
156978061
156983568
156986268
156986465
156986586
156980429
156997934
156998866
156901025
156905997
156908919
156909815
156011365
156013035
156016896
156017720
156018106
156019255
156019832
156021394
156022073
156024886
156025673
156026298
156028189
156029868
156032496
156033836
156033906
156034644
156036347
156036591
156036506
156036971
156038326
156038881
156039695
156041149
156041294
156041088
156042831
156043239
156043426
156043739
156044648
156045369
156046252
156046996
156047269
156052025
156053500
156054393
156055224
156058186
156064253
156064496
156060087
156071713
156071854
156072732
156077175
156077538
156078289
156078826
15607923
156081102
156081893
156084305
156086491
156080435
156091551
156093407
156099493
156090057
156004253
156006520
156008077
157113382
157113650
157114479
157117804
15712137
157122494
157122606
157123575
157123019
157124460
157120672
157133338
157134957
157135246
157137720
157138196
157138239
157145674
157147130
157148567
157140493
15715622
157156800
157158916
157164076
157165000
157168805
157169486
157172069
157174182
157176476
157182084
157183026
157187494
157191594
157192712
157193259
157105619
157109265
157217779
157217083
157218996
157219985
157225214
157225954
157227930
157234097
157239220
157246865
157258145
157294552
157295231
157325374
157334034
157335840
157341128
157342822
157355375
157356028
157361757
157360889
157372410
157375350
157377847
157378147
157382399
157386209
157387698
157391498
157392461
157392862
157394300
157394508
157395483
157397445
157398819
157399131
157390099
157301745
157306119
157307604
157300354
157412200
157413682
157415089
157421637
157421641
157422701
157424165
157424354
157426669
157428641
157435628
157443548
157443049
157445276
157448753
157451739
157451740
157456099
157462157
157463330
157464340
157466480
157467446
157467539
157469239
157469320
157469424
157460223
157472439
157472849
157473796
157474323
157474419
157476982
157478131
157482532
157482037
157484131
157485109
157488719
157488884
157491364
157491950
157493414
157494348
157497889
157498681
157499576
157490603
157405354
157406838
157408138
157409647
157511156
157513129
157516546
157518846
157519629
157510941
157523248
157528665
157528868
157529422
157520387
157533247
157533475
157536471
157536991
157547864
15754849
157548019
157540620
157555674
157555690
15755634
157556739
157565072
157569415
157560499
157572808
157573764
157573095
157576099
157583773
157586213
157586086
157587637
157591001
157592472
157593894
157596741
157597539
157598398
157599146
157501851
157503008
157505548
157507336
157500761
157617123
157617582
157628568
157631264
157631822
157631056
157634603
157643124
157644275
157648991
157657630
157662904
157664924
157666538
157683926
157690566
157600355
157714388
157723714
157724275
157726497
157726777
157728337
157729332
157729758
157720591
157731972
157731991
157732088
157735332
157736185
157736547
157736915
157737938
157739521
157730650
157745530
157747815
157747904
157751244
157752054
157753249
157754311
157754092
157754002
157756520
157757168
157757954
157759141
157750436
157761164
157762111
157762205
157762445
157763440
157763606
157765173
157765934
157766334
157766397
157767117
157767738
157769837
157769021
157760199
157760453
157760771
157760986
157771155
157772392
157772896
157773219
157773261
157773598
157773008
157774360
157774640
157775138
157775583
157775942
157777340
15777886
157779272
157779580
157770426
157770644
157770676
157781366
157781444
157781830
157781027
157781077
157782540
157782688
157782956
157784361
157785231
157785783
157785852
157786141
157787350
157789187
157780941
157791692
157791932
157792451
157794484
157794488
157796293
157796623
157796693
157798885
157799677
157799867
157790797
157701240
157702257
157702344
157702725
157703158
157704395
157705121
157705286
157705454
157706519
157707068
157707083
157708685
157709207
157709384
157700099
157811987
157813332
157813533
157813821
157815364
157815763
157816857
157816041
157818471
157818516
15781886
157819160
157819227
157819764
157819961
157810667
157810996
157821599
157822193
157822792
157823475
157824072
157825279
157825686
157825696
157825961
157825976
157826708
157826831
157827494
157827013
157828033
157820751
157820825
157820968
157832215
157833005
157834662
157835248
157835608
157836368
157836723
157836885
157837498
157837508
157837764
157838640
157838666
157838733
157839145
157841301
157841767
157842985
157842003
157844258
157844322
157845787
157845882
157846546
157846006
157847655
157848607
157849714
157851744
157851806
157852640
157853486
157854049
157855242
157856173
157856889
157856013
157857957
157857958
157858814
157858865
157859496
157859633
157850831
157861705
157861838
157862478
157863199
157864439
157864482
157865195
157865586
157865799
157866681
157866821
157866078
157868417
157868761
157860603
157871760
157872225
157872422
157872692
157872010
157873332
157873624
157875670
157877714
157878195
157879366
157879752
157870204
157870660
157870824
157870847
157881613
157882545
157884638
157884966
157886183
157887988
157888703
157889703
157880888
157891848
157892151
157892212
157893337
157894901
157894095
157897029
157898299
157898395
157898422
157898766
157899220
157890999
157802607
157803133
157804593
157805448
157805819
157806121
157806647
157806745
157806784
157806987
157807379
157808767
157808821
157911165
157911077
157913146
157913817
157914589
157916455
157916667
157917623
157918547
157918779
157919593
157919089
157910082
157921306
157921961
157922938
157923510
157924704
157926116
157926387
157927375
157927461
157928167
157929441
157920217
157920610
157931400
157931834
157931800
157933208
157934648
157934609
157937130
157937937
157938659
157938816
157944725
157944743
157946277
157946750
157946766
157947431
157949300
157951246
157951779
157951826
157951851
157952362
157953770
157954901
157955117
157956817
157957112
157957013
157958042
157959486
157963599
157965705
157965818
157966368
157967587
157971173
157972177
157972606
157973956
157974674
157974991
157976763
157977892
157979281
157979005
157970219
157970064
157982130
157983800
157984383
157987530
157988514
157989459
157980307
157992567
157997012
157998182
157998803
157990267
157901552
157901050
157903551
157903568
157908159
157908965
157011501
157017028
157022147
157024272
157025761
157027483
157027935
157020016
157031701
157031884
157038776
157044975
157051486
157066876
157067994
157068799
15707402
157086391
157098737
157090501
157004172
157004288
157008332
157009837
157000194
157000787
158111214
158111034
158112214
158116494
158117146
158117774
158117802
158110533
158122254
158123247
158123377
158126138
158127135
158127327
158127333
158128154
158120660
158120938
158131303
158131885
158132881
158134301
158136566
158136725
158137371
158137778
158138186
158130006
158141220
158143843
158144248
158144396
158145714
158148775
158148967
158149849
158149025
158140564
158140742
158140947
158153793
158154430
158155677
158155872
158156878
158156803
158158187
158159863
158150397
158150572
158161511
158161507
158161826
158161838
158161885
158163471
158164334
158164524
158165035
158166204
158166462
158166040
158167354
158168169
158168612
158169713
158169784
158160606
158171536
158172735
158173365
158173931
158173007
158174158
158174508
158176309
158177688
158177605
158177744
158179841
158179948
158170978
158182078
158184458
158184634
158185273
158185476
158187866
158188488
158188569
158189062
158180137
158191125
158193740
158194023
158196341
158197473
158198628
158199198
158199341
158199459
158190455
158102985
158103652
158104889
158104056
158105253
158105719
158107270
158107917
158107934
158100199
158211125
158211429
158212274
158212499
158213167
158214983
158215651
158216995
158217161
158217657
158218249
158218746
158210284
158221333
158221922
158223261
158223265
158223070
158224626
158227588
158228202
158229588
158220260
158231834
158231909
158233142
158233303
158233441
158233960
158235837
158236204
158236728
158237309
158237671
158238756
158238006
158239494
158239593
158230178
158230841
158241111
158241209
158241374
158241917
158242280
158243413
158245630
158245660
158246843
158248588
158251067
158252645
158254480
158255024
158256216
158256348
158258029
158250109
158250902
158250012
158261029
158262242
158263932
158264105
158264273
158264808
158266523
158267582
158267016
158268687
158269214
158269266
158269260
158269603
158260484
158273270
158273798
158275394
158275969
158275067
158276103
158276245
158276350
158276463
158279649
158279944
158270972
158281818
158281876
158281920
158282201
158282318
158282340
158282403
158282763
158284143
158284875
158285989
158286300
158287311
158287990
158288549
158288846
158289600
158291484
158292295
158292353
158293078
158294886
158294920
158295898
158296518
158297032
158298216
158298201
158298503
158298711
158299960
158299991
158201780
158201020
158202947
158203976
158204219
158204542
158204578
158205587
158206429
158206528
158206707
158207532
158207966
158208745
158209162
158209791
158200236
158200200
158200821
158311831
158311840
158312514
158312538
158312007
158313323
158313358
158313681
158314388
158314582
158314613
158317420
158318296
158319502
158310553
158310846
158321793
158322132
158323190
158324987
158327015
158327084
158329727
158320018
158333707
158337906
158339427
158330832
158342442
158345471
158346164
158347035
158348235
158349392
158356466
158359846
158361300
158362053
158364497
158367815
158368369
158368903
158369993
158360109
158371998
158378770
158381179
158382103
158396862
158399833
15830290
158307604
158413388
158413679
158458321
158459409
158466546
158473396
158473466
158475164
158476333
158470268
158470640
158481232
158481981
158481982
158483725
158485941
158486928
158486992
158487776
158489862
158489878
158491456
158491936
158491991
158493122
158494838
158496615
158497945
158497088
158490513
158401762
158401962
158401046
158401085
158403144
158403102
158403871
158404294
158404015
158405627
158406354
158409477
158400363
158400590
158511929
158512542
158512969
158515534
158516775
158518172
158522956
158523424
158523534
158523594
158524567
158525130
158525891
158525013
158526333
158527834
158528221
158528938
158529132
158529569
158529763
158520183
158520881
158533090
158534452
158534507
158535690
158535980
158536716
158538686
158539310
158539535
158539750
158530555
158542367
158542678
158543441
158543086
158544230
158545457
158546393
158546543
158546837
158547183
158547346
158547607
158549240
158549288
158540437
158540806
158552282
158552360
158552500
158552925
158553405
158554484
158554797
158554810
158555799
158555917
158555049
158557731
158558637
158558786
158558822
158558995
158559140
158559477
158559915
158559024
158550382
158561149
158562949
158563991
158564297
158565178
158565060
158566610
158566643
158567537
158569135
158560175
158560051
158571548
158571087
158572037
158574583
158575862
158578561
158578625
158579190
158579326
158579783
158579952
158570167
158581111
158584112
158585710
158587122
158587744
158588496
158589160
158589392
158589393
158589469
158589553
158589037
158580193
158580378
158592575
158593571
158595883
158596516
158596601
158597543
158598074
158599248
158599688
158599919
158599934
158590277
158590366
158501333
158501472
158501994
158502573
158502009
158503476
158504192
158505988
158507747
158508160
158509433
158500175
158612718
158614279
158614743
158615604
158615883
158615949
158616264
158616612
158617204
158618602
158610199
158623248
158623985
158624974
158626851
158627548
158631834
158632335
158632516
158632863
158633137
158635857
158636170
158639521
158630135
158630761
158644589
158645041
158646404
158649050
158653199
158653787
158655593
158655680
158658924
158650146
158650488
158650653
158661594
158663989
158664845
158665584
158668553
158660740
158671681
158674193
158679462
158679876
158681675
158682156
158682289
158683279
158683610
158684101
158684867
158685525
158686632
158688189
158692012
158693341
158693753
158693035
158694812
158695581
158695979
158696189
158696563
158697660
158697994
158699916
158690187
158601785
158602875
158603711
158603026
158604989
158605945
158607962
158609757
158600334
158600578
158712758
158715159
158717419
158719388
158710335
158721511
158725319
158727271
158729250
158731459
158746462
158746650
158748277
158756542
158764431
158707153
158707400
158831452
158839661
158830330
158840255
158840376
158852712
158853680
158855276
158856543
158857860
15885860
158850757
158850999
158862548
158863517
158865511
158866141
158868143
158869899
158860453
158860764
158860035
158874233
158874391
158875749
158878147
158878437
158879965
158881000
158882898
158883074
158885568
158886627
158887538
158888501
158888863
158888002
158889126
158891210
158892665
158892849
158892880
158895520
158897163
158897570
158897658
158897730
158890286
158801439
158803996
158804189
158804532
158804595
158804860
158806206
158807911
158809462
158809674
158800722
158800862
158800029
158911653
158914908
158916444
158916635
158916038
158917767
158919188
158910731
158923781
158923071
158925947
158929318
158920292
158920364
158920814
158920871
158932229
158932405
158932707
158933254
158933648
158934876
158935261
158935566
158937231
158937588
158937505
158937807
158941211
158941984
158942770
158942006
158943723
158944772
158945552
158947680
158948991
158949976
158949994
158940594
158951180
158951471
158952262
158952551
158956389
158956999
158956017
158958614
158959387
158950312
158962184
158963523
158964504
158965853
158960475
158971472
158972390
158973226
158973250
158976255
158977313
158978172
158978532
158978660
158979194
158970260
158981287
158981809
158982799
158983205
158985221
158986752
158991398
158991458
158992431
158992401
158992031
158993335
158993571
158993999
158994555
158994764
158997786
158999181
158902939
158904129
158904471
158904543
158905307
158906695
158907373
158907621
158015934
158016192
158016240
158016303
158021651
158022125
158022402
158023798
158024714
158026687
158020364
158020725
158034035
158044539
158044993
158046559
158048423
158049684
158040422
158051146
158051053
158052578
158053669
158058365
158058898
158059571
15806268
158062935
15806311
158064367
15806716
158060321
158060912
158071344
158074910
158076763
158077166
158077447
158079401
158070046
158081598
158083593
158085963
158087729
158096396
158098560
158099441
158090911
158001073
158009283
158000977
159112316
159114779
159116556
159116914
159119151
159110204
159121236
159121603
159122537
159134440
159164180
159171073
159235492
159238150
159241346
159243265
159248335
159249908
159257649
159258164
159259220
159262367
159262605
159263123
159263840
159264546
159266380
159266660
159266992
159267093
159268372
159271750
159273597
159273804
159279727
159283655
159283975
159285395
159286129
159286615
159287523
159288685
159289482
159289484
159295754
159296892
159297207
159297767
159298246
159298466
159290084
159203999
159206133
159208752
159200496
159311574
159312616
159313107
159314211
159314467
159315190
159315972
159317465
159317469
15931809
159319157
159319970
159310176
159324166
159324455
159327404
159328778
159328904
159320154
159320192
159332560
159333488
159334474
159335379
159337652
159338707
159330383
159341252
159342787
159343825
159344467
159349046
159340184
159340847
159351505
159352574
159353119
159353195
159353474
159358476
159358730
159358817
159359749
159350476
159361340
159362291
159362840
159363550
159363901
159364821
159364076
159365259
159365444
159365642
159365044
159366516
159366723
159367810
159367938
159368151
159368775
159369748
159372870
159373178
159374636
159376780
159377038
159379938
159381476
159384823
159384996
159385487
159386821
159386853
159387131
159388413
159388015
159389146
159380297
159380339
159380824
159392667
159393852
159397483
159398397
159399830
159399032
159303998
159304242
159306210
159306684
159306855
159300290
159300311
159411620
159415415
159415513
159419433
159419471
159419040
159410725
159421827
159422350
159423873
159425878
159425905
159429318
159433720
159437054
159439739
159439891
159430792
159430086
159442118
159442142
159442308
159445151
159452801
159453030
159457231
159457548
159458202
159461664
159462182
159463749
159466233
159466917
159469012
159475581
159482247
159483156
159488275
159492714
159493101
159494356
159496940
159403929
159513172
159515270
159517879
159521293
159521903
159539729
159564249
159568864
159577667
159508607
159622544
159627026
159632132
159634147
159634295
159635429
159643669
159648813
159640638
159640937
159658156
159663461
159663936
159665761
159668782
159669319
159671248
159671694
159672636
159673019
159675943
159676949
159679883
159670348
159670617
159670066
159684841
159685278
159686867
159687865
159687090
159689256
159689732
159691355
159691548
159691797
159692535
159697085
159698773
159690307
159604383
159604029
159604005
159607356
159711528
15971621
159718485
159723769
159724056
159726381
159726032
159727727
159720324
159731721
159731966
159733904
159735134
159735868
159735097
159737123
159738999
159739397
159741983
159742461
159742089
159744687
159746646
159749212
159749372
159740725
159740879
159751950
159753895
159754326
159755789
159757085
159758273
159758472
159758537
159759739
159750210
159761637
159763845
159764246
159766551
159766057
159760761
159760796
159771359
159774126
159774952
159778748
159778841
159778932
159782596
159784270
159786458
159786851
159780078
159791232
159798799
159799608
159799795
159790020
159704520
159709255
159814358
159816300
159818684
159810549
159823853
159825377
159826101
159834235
159834990
159834093
159844499
159851085
159853092
159854521
159859565
159864894
159867649
159869543
159860711
159872664
159875360
159877858
159870623
159882647
159885793
159895360
159896184
159898578
159802340
159805663
159806334
159942699
15997144
159992044
159023339
159025758
159036597
159038597
159038967
159043359
159045103
159048668
159049641
159040862
159053312
159056597
159058476
159050434
159050765
159050045
159061541
159063687
159065170
159067141
159068233
159060052
159071302
159071878
159073373
159074941
159076455
159076491
159077675
159079794
159083585
159085137
159086293
159088149
159088849
159080166
159096760
159096863
159097569
159098580
159006205
159006072
159008153
159009164
159000941
150111780
150112248
150113935
150114470
150114667
150115296
150115360
150110042
150122406
150123321
150124979
150126034
150127097
150128463
150133261
150135474
150135597
150135029
150136152
150137452
150138377
150138077
150130732
150143920
150144836
150145812
150146623
150147016
150148836
150140755
150151207
150151622
150152149
150152965
150152084
150153510
150153075
150154353
150155493
150155545
150155810
150157898
150164089
150165536
150166029
150168596
150168751
150168996
15016927
150169740
150173397
150175726
150181555
150185241
150186949
150189627
150180875
150191183
150191331
150192462
150192603
150197455
150197827
150199339
150103362
150104740
150107026
150109846
150212273
150214977
150222384
150225420
150226333
150228499
150236187
150237766
150238334
150230407
150242400
150251995
150258551
150264437
150273362
150273036
150274923
150276285
150276468
150278146
150282464
150282559
150283623
150285738
150288198
150292968
150296832
150297774
150299175
150202975
150208966
150313494
150322605
150344210
150387311
150303193
150304080
150421647
150431535
150432283
150435095
150441737
150442710
150444947
150451207
150456164
150461236
150465294
150466208
150466953
150467353
150467994
150468516
150471198
150472255
150476613
150478840
150479866
150484124
150484936
150480914
150496119
150496878
150497175
150499703
150490154
150490645
150403284
150407748
150511982
150512733
150518576
15051023
15052213
150526308
15052788
150529280
150529820
150520302
150531707
150538487
150541538
150541096
150542248
150546423
150547943
150540411
150551426
150551578
150551824
150553345
15055349
150555614
150556809
150557159
150559098
150562162
150562778
150569612
150560642
150578710
150581007
150582052
150587948
150588796
150594804
150596406
150597980
150501287
150501857
150503080
150505242
150616709
150610844
150635320
150639146
150643020
150645135
150645282
150646582
150640712
150651789
150652265
150654583
150661384
150663465
150665891
150669191
150669387
150677820
150682073
150696572
150601365
150711243
150765599
150773321
150783386
150797596
150701737
150816318
15081720
150818790
150825864
150839088
150843305
150843070
150845292
150845677
150859352
150850409
150861558
150861961
150863644
150863654
150866766
150867759
150860725
150871038
150872594
150873538
150878966
150882887
150883239
150883757
150886388
150886856
150887454
150889843
150889878
150880407
150880784
150891475
150894801
150895313
150890358
150801609
150802454
150804397
15080523
150911434
150916195
150918719
150910292
150910683
150921319
150922926
150924596
150924637
150929009
150931509
150933953
150937636
150930034
150941553
150944047
150953321
150954137
150957669
150958653
150958019
150963782
150966641
150972495
150976873
150977256
150986909
150989018
15098904
150991233
150991442
150991470
150991933
150992041
150997747
150998186
150990977
150013798
15001508
150022685
150022944
150036155
150036661
150036062
150046082
150040774
150054118
150065642
150005608
161118504
161134161
161145945
161150560
161163597
161168033
161169171
161172804
161176125
161179120
161179499
161185580
161188448
161189336
161191512
161193821
161195882
161197451
161197021
161198904
161105657
161106228
161108710
161211290
161211772
161213130
161218460
161221057
161222068
161223512
161225239
161225973
161227252
161228936
161220306
161220906
161232546
161234615
161238654
161239880
161230565
161230998
161241332
161241494
16124101
161244011
161245022
161246977
161248554
161248694
161253647
161259413
161261242
161262710
161262059
16126326
161267417
161269011
161274205
161277617
161278750
161279274
161279701
161281307
161282290
161282733
161285060
161287900
161288491
161289983
161292266
161293449
161294669
161297325
161298796
161298039
161299926
161201589
161206152
161206319
161206816
161208728
161311707
161313073
161316861
161321733
161325551
161325855
161328625
161333559
161333560
161334642
161338363
161330920
161343883
161348643
161352969
161353197
161355925
161356523
161364480
161365239
161376158
161378902
161381368
161384928
161385975
161387590
161394464
161301863
161304804
161411845
161415314
161425834
161420170
161430569
161454834
161460527
161476442
161478438
161535844
161537505
161546153
16154866
161557291
161557365
161558708
161563062
161567620
161567711
161560399
161574048
161577217
161579213
161579074
161581896
161582146
161582388
161582411
161583950
161584268
161588671
161580465
161580842
161591132
161595007
161595000
161596575
161597189
161598871
161598039
161501522
161501724
161502056
161505314
161506118
161506988
161508881
161509456
161612822
161613285
161613395
161615845
161615805
161616341
161618696
161619911
161625708
161625955
161626575
161629064
161620332
161631698
161632160
161632881
161633297
161633397
161634051
161634071
161635228
161636623
161636828
161637874
161641911
161642321
161646237
161646578
161646680
161647434
161648571
161649920
161649959
161651114
161652959
161652090
161653143
161653291
161653561
161654237
161654353
161655756
161661793
161662830
161663949
161667646
161668572
161668727
161668739
161668967
161669039
161669091
161672655
161673414
161674562
161674668
161675226
161679146
161679644
161683107
161683214
161684188
161684597
161687020
161689857
161692840
161693636
161693777
161693709
161695787
161695907
161698405
161699977
161605761
161606752
161607923
161718288
161718337
161718027
161719155
161723407
161727301
161728079
161733824
161734555
161730383
161746232
161752075
161754866
161757222
161761265
161763890
161765519
161766611
161768719
161771374
161771567
161771848
161773953
161776572
161777338
161781201
161781012
161786731
161787230
161787889
161780007
161794223
161794650
161797447
161797023
161798444
161799701
161702540
16170880
161708935
161700496
161811697
161812963
161815978
161810390
161810825
16182812
161820612
161831290
161838658
161841198
161861130
161880289
161911119
161922889
161920476
161932154
161930393
161946994
161940707
161952217
161952360
161953721
161955498
161959055
161969020
161975160
161976132
161978160
161981568
161983121
161984735
161985013
161997813
161998733
161999848
161990776
161901353
161902559
161903001
161904579
161905332
161908106
161908429
161909147
161012097
161014714
161015411
161016583
161017130
161025916
161027186
161027387
161027418
161029586
161031073
161032481
161036704
161039504
161042259
161044667
161047314
161047422
161052358
161054253
161054750
161061123
161063567
161063614
161068126
161068835
161068022
161069776
161074671
161077452
161079208
161079451
161070778
161083360
161083770
161083876
161084235
161084687
161084987
161087117
161087584
161089651
161089843
161080429
161080857
161091827
161091035
161092134
161093905
161094528
161095021
161096614
161096742
161096775
161097112
161004523
161006547
161006738
161007184
162111098
162112478
162113762
162117612
162118254
162119280
162121247
162125380
162126825
162128502
162128847
162132572
162133729
162134913
162138335
162138771
162139109
162144096
162145437
162145661
162148467
162151801
162154499
162156314
162158893
162150368
162161231
162162549
162162588
162162094
162163067
162167564
162167051
162168426
162171831
162175136
162178727
162170272
162184771
162189231
162194538
162194614
162197338
162198395
162190798
162101996
162103584
162108667
162109028
162214811
162214977
162222053
162229868
162231183
162235043
162236949
162245669
162252760
162280235
162297999
162310672
162339900
162347565
162352942
162355016
162358155
162358838
162359333
162361816
162362885
162363644
162365645
162366906
162367209
162368344
162371232
162372110
162374290
162374002
162377385
162378721
162378867
162379101
162379556
162370597
162381000
162383205
162384743
162387415
162388279
162388630
162389794
162389016
162380314
162380929
162392435
162394499
162395387
162396872
162398890
162399653
162399605
162301807
162304869
162305543
162308366
162308544
162308720
162300252
162411138
162411707
162411903
162412861
162417508
162418127
162418459
162418833
162418043
162424209
16242525
162426799
162427024
162432234
162432948
162433417
162434781
162435237
162435424
162437877
162438961
162441123
162442257
162444025
162445871
162446069
162447807
162448281
162448575
162448804
162440416
162440479
162451905
162453363
162454343
162454057
162455397
162456075
162457199
162458857
162459296
162450751
162450843
162461331
162462842
162462910
162462953
162463352
162463788
162463007
162464889
162464944
162465831
162465043
162466932
162468543
162469957
162471346
162472271
162472033
162476913
162477460
162477904
162478463
162478541
162478958
162479417
162479404
162479676
162470411
162470400
162470861
162481524
162485813
162486411
162486099
162487002
162488859
162488074
162489528
162489929
162480634
162491612
162491755
162492111
162492113
162495169
162495305
162495855
162497171
162497525
162497626
162498260
162498866
162403223
162403757
162404559
162406341
162406725
162407971
162408561
162400162
162400286
162400628
162511908
162513456
162515358
162515998
162517073
162519955
162510149
162523109
162525962
162526362
162527639
162527080
162531961
162532008
162539512
162539948
162530635
162542803
162542960
162544491
162544716
162547097
162549539
162549681
162540677
162551971
162553470
162556577
162556822
162557254
162557309
162557052
162559170
162550256
162561285
162561416
162561875
162562169
162565570
162565606
162568194
162569168
162569349
162560811
162571220
162571207
162572540
162574593
162579061
162570262
162582782
162582076
162584247
162584051
162585528
162586834
162589192
162580056
162591545
162592051
162595747
162596356
162597416
162599989
162590247
162501894
162503954
162504964
162508485
162508932
162500210
162611114
162611582
162614858
162615702
162616677
162617594
162621319
162621498
162622375
162625848
162625868
162631990
162632243
162632810
162636486
162637180
16263741
162638686
162638779
162639318
162657086
162663615
162665497
162669864
162675844
162677133
162686876
162602263
162605412
162736940
162730106
162740588
162754811
162754867
162756413
162757454
162761860
162764736
162765929
162768029
162768040
162769496
162769609
162772024
162773722
162775270
162777210
162779281
162779416
162779684
162770754
162785819
162786645
162787959
162787095
162788863
162788086
162789135
162789548
162791242
162793424
162793546
162794480
162794948
162795958
162798516
162790419
162701329
162701341
162702008
162703810
162704044
162706068
162709553
162700213
162811195
162811652
162812990
162813989
162814405
162815362
162815304
162815734
162816445
162816557
162816602
162816888
162819785
162810335
162822127
162822658
162823078
162824258
162824613
162824811
162824917
162825143
162825400
162826153
162826558
162828259
162828433
162829230
162829320
162829413
162829520
162820525
162831237
162831624
162832178
162834186
162834417
162839488
162839523
162830297
162841259
162841904
162842019
162844975
162845611
162846679
162846743
162846930
162847068
162848980
162840904
162851119
162852486
162852625
162852670
162852861
162853481
162853837
162853840
162855886
162855890
162856159
162856175
162857159
162858155
162858791
162858831
162859221
162850486
16286134
162861456
162861512
162861914
162862179
162863611
162863980
162864117
162864321
162864838
162864084
162865119
162866017
162866073
162868297
162871403
162872255
162873479
162873625
162873784
162873985
162874154
162874199
162875177
162877453
162878802
162870137
162870694
162881391
162881970
162882296
162882327
162882475
162882984
162884140
162886401
162886584
162886744
162887518
162880598
162880905
162891366
162893980
162893086
162894510
162894683
162895982
162897152
162897702
162898075
162802388
162802955
162802994
162803221
162803464
162803791
162804019
162805740
162806299
162806824
162807103
162807679
162809738
162809702
162800240
162800406
162800078
162913766
162913886
162914410
162914697
162915447
162917514
162919117
162910153
162910312
162921525
162922897
162923182
162923079
162925754
162926176
162927383
162927510
162928292
162928398
162929546
162931344
162931359
162931369
162931407
162931815
162932735
162933269
162933450
162938539
162939034
162930242
162942743
162946766
162940971
162940046
162953396
162955831
162959227
162959239
162959974
162959017
162950336
162961716
162962212
162962486
162964148
16296446
162964836
162966295
16296720
162967388
162967863
16296992
162960614
162972266
162972575
16297458
16297617
162976501
16297841
162979116
162970402
162981216
162983277
162984266
162984021
162989923
162980787
162995558
162996815
162998911
16299052
16290174
16290285
162903467
162904983
162906731
162906959
162908562
162908052
162909118
162909877
162011522
16201338
162013482
162015533
162016138
162017223
162017388
162019643
162021612
162021769
162023173
162025160
162028782
162020482
162034158
162034923
162037239
162041345
16204519
162045906
162046916
16204856
162049777
162052601
162054508
16206352
162067238
16206861
162071656
162071957
162085449
162091469
162091485
162095966
163122065
163122000
16312323
163133647
163133602
163136421
163137315
163148918
163153435
163157723
16315093
16316420
163166146
163166655
163168532
163168958
163160398
163171128
163171553
163171686
163174319
163174554
163176283
163177252
163177297
163177455
163179235
163170001
163182387
163186519
163186969
163191366
163194010
163196498
163197069
163198917
163190273
163101893
163102388
163104035
163105940
163106445
163107792
163108835
163109291
163211118
163211143
163211398
163211081
163213214
163214801
163215560
163218394
163221093
163226055
163227256
163227945
163229085
163231572
163232294
163236342
163237470
163237965
163238239
163239904
163243322
163243562
163246105
163247284
163247430
16324700
163248077
163240942
163251614
163253027
163255875
16325632
163257706
163258952
163261918
163263603
163263852
163268271
163269723
163269837
163260241
163271016
163271069
163277639
163278213
163279484
163281603
163283953
163286552
163287468
163288191
163288680
163288728
163289156
163289779
163280691
163297554
163297876
163290525
163290500
163201281
163201708
163202122
163203376
163204642
163204775
163204792
163206548
163206951
163206089
163208294
163200210
163200759
163311846
163317272
163317995
163318817
163318966
163310302
163321437
163323233
163324286
163325090
163326629
163326996
163329321
163329920
163320366
163320859
163331730
163332785
163333150
163333544
163333913
163334287
163334534
163336756
163337580
163337868
163339780
163343547
163343885
163343973
163344338
163344936
163344004
163345080
163346537
163346769
163349182
163349746
163349081
163340737
163351529
163352123
163352561
163352782
163354567
163355636
163355660
163356386
163358413
163358958
163350638
163361273
163362219
163365547
163366363
163368672
163369268
163369894
163360296
163371480
163374332
163374902
16337890
163370905
163381847
163381940
163382039
163386070
163388631
163380655
163391324
163393563
163394127
163394153
163301218
163302434
163303566
163305839
163306530
163307769
163309398
163418890
163419594
163410857
163425621
163429545
163429063
163439772
163441175
163453709
163459485
163462793
163465595
163475671
163495842
163403427
163516698
163510376
163522789
163526212
163532143
163533788
163536186
163530425
163547680
163549510
163552193
163556112
163557904
163559100
163559984
163550273
163550924
163561664
163563150
163564593
163567316
163560582
163560005
163571250
163573185
163573605
163575116
163575922
163575089
163576259
163576037
163579584
163579654
163582289
163582333
163583307
163583587
163584338
163585025
163585003
163589963
163580882
163591495
163591689
163591758
163592191
163593211
163599585
163503338
163503683
163504371
163505009
163507468
163509610
163509620
163611629
163613066
16361309
163614614
163614756
163616250
163616469
163617116
163619311
163622338
163622974
163624214
163624410
163627197
163628053
163629344
163632855
163636542
163630193
163641378
163641710
163642228
163645011
163648347
163651280
163652511
163653275
163655858
163658618
163650171
163663326
163663429
163667407
163668731
163673698
163674151
163677186
163677637
163678899
163679065
163684226
163684640
163684778
163685532
163686732
163686768
163680243
163693200
163699826
163699057
163602976
163606716
163609409
163711316
163711921
163712605
163713037
163715141
163715646
163716512
163716881
16371953
163721429
163721583
163722843
163722861
163722031
163728339
163732630
163734405
163742761
163744762
163746354
163746671
163748888
163740567
163751241
163753264
163755356
163755711
163755946
163757647
163758225
163761161
163763149
163765695
163760380
163760084
163772789
163773911
163777845
163778065
163779202
163779436
16377940
163781252
163781765
163783732
163786569
163786679
163791059
163796182
163790604
163706963
163708320
163822671
163825227
163860968
163874900
16387902
163890904
163911748
163912735
163912812
163913364
163913780
163914305
163915879
163917092
163910673
163923189
163923018
163927798
163931118
163931326
163931647
163934278
163936940
163939970
163939063
163943140
163944954
163945362
163945557
163948154
163948399
163940674
163940976
163940022
163953677
163954519
163955894
163957358
163958071
163961146
163963524
163963704
163964041
163966272
163967241
163968399
163969843
163969874
163960197
163971815
163973705
163973037
163974342
163975684
163976370
163976784
163977004
163979638
163981262
163981758
163987239
163987326
163989379
163980703
163991041
163992925
163995342
163996802
163998195
163999063
163990126
163902359
163903451
163904371
163905547
163906348
163906431
163906990
163908179
163909118
163909974
163011610
163012959
163013341
163015337
163017977
163018428
163019408
163021286
163022267
163024878
163025138
163025498
163025619
163027268
163028598
163029249
163020983
163031598
163032023
163033289
163033298
163033410
163033842
163034160
163037368
163037685
163038648
163038669
163041025
163042262
163043669
163044180
163044958
163046885
163047840
163048962
163048038
163049224
163040080
163051234
163052143
163052648
163052991
163053295
163054234
163054511
163055680
163055728
163055078
163056416
163056684
163056052
163058442
163050911
163061345
163061603
163062292
163062408
163065306
163067264
163069492
163069509
163069815
163069834
163060869
163071302
163072289
163074310
163076608
163079463
163079940
163070437
163070727
163081311
163081699
163081733
163081816
163083248
163083814
163084861
163085227
163085272
163087790
163088453
163080877
163091821
163093985
163095110
163095031
163096304
163097884
163097008
163098472
163003793
163005290
163005681
163006550
163006568
163009364
163009798
163000341
164111794
164112874
164113195
164116885
164110350
164110496
164110022
164122101
164124126
164120217
164120891
164131624
164132201
164133861
164138030
164138073
164141782
164143114
164144476
164145052
164146636
164147716
164154391
164155362
164157780
164161512
164162738
164164678
164174483
164181218
164181819
164184556
164184036
164180920
164195071
164199538
164100258
164217753
164229805
164230242
16428482
164287437
164289429
164292252
164203897
164205755
164200740
164313778
164315721
164318389
164325779
164325828
164329158
164332177
164336148
164336817
164337548
164339232
164339792
164339892
164330154
164330227
164341137
164341827
164342709
164342077
164343532
164343687
164343779
164344195
164344721
164345592
164345008
164347737
164349151
164349930
164340719
164351004
164353749
164354822
164354913
164350803
164362545
164364720
164365440
164366271
164367424
164367471
164369261
164369312
164360411
164360692
164360817
164371534
164371622
164371686
164372241
164372035
164373407
164374622
164382906
164384218
164387133
164388779
164389633
164389738
164380470
164380498
164380697
164391932
164391955
164391050
164393629
164394212
164394389
164394552
164394610
164396070
164398640
164399913
164390603
164390859
164302147
164304933
164305607
164308155
164308387
164309499
164309037
164300854
164412361
164412956
164413427
164415302
164415800
164418430
164418619
164418826
16441934
164419895
164422964
164423816
164423909
164424155
164424762
164424958
164425228
164426443
164427501
164428722
164428938
164432867
164433142
164435155
164435917
164436543
164436836
164437076
164438226
164438205
164439310
164439408
164441583
164442771
164443411
164444350
164445174
164446801
164448167
164448988
164449043
164440111
164440393
164453462
164453509
164456846
164457548
164458103
164458659
164450442
164450638
164461478
164463417
164463961
164465634
164465070
164466148
164466338
164469473
164460169
164460735
164472519
164473438
164474209
164475925
164477180
164478056
164470482
164487839
164487909
164480742
164492402
164494218
164497473
164403137
164403832
164404673
164405143
164405611
164406125
164407572
164409814
164514568
164516050
164517251
164519126
164522044
164523712
164527114
164528128
164528812
164531199
164531255
164533876
164534411
164534423
164534730
164535325
164536616
164530867
164541406
164543129
164547930
164548781
164548946
164551700
164550967
164561266
164561606
164562579
164572386
164573082
164583975
16450899
164613512
16462656
16463736
164647779
164666699
164676987
164670681
164691964
164698382
164603997
164609539
164600369
164713375
164715050
164716201
164710391
164722604
164723233
164725317
164726516
164726760
164727460
164728315
164729455
164720380
164720487
164732439
164733493
164734599
164735594
164736144
164738239
164739344
164742239
164743569
164745794
164746835
164747276
164747663
164748226
164748602
164748036
164749297
164740200
164752261
164754830
164755165
164755216
164756604
164757959
164750186
164750248
164750721
164761177
164762753
164769814
164772716
164774427
164775300
164776519
164777382
164779977
164779056
164781449
164782894
164783133
164784829
164785462
164785838
164786285
164786335
164786716
164786929
164787425
164793230
164797215
164797582
164799663
164702166
164702920
164706457
164706931
164709309
164700657
164811584
164811587
164813192
164813685
164813762
164813902
164813085
164814231
164814000
164815868
164815001
164816762
164816813
164816852
164818606
164818773
164819595
164810780
164810983
164822739
164823279
164823831
164826498
164826577
164826743
164827320
164827515
164827546
164828955
164829589
164820732
164831233
164833393
164833451
164833075
164836005
164837362
164838497
164838512
164839189
164842349
164844311
164846655
164847543
164847808
164848841
164840105
164853010
164850399
164850558
164861252
164861798
164861839
164862120
164862392
164862615
164862659
164863402
164868123
164860639
164874165
164875373
164875017
164876171
16487634
164878580
164879914
164870779
164883638
164885008
164886629
164887209
164887512
164888480
164889354
164880840
164893148
164894615
164896474
164897278
164890173
164802529
164802620
164804495
164806634
164807313
164913193
164914186
164914841
164916299
164919328
164923304
164923890
164926872
164929865
164934247
164934877
164935519
164930896
164941070
16496100
164962008
164982540
164983159
164901269
164035930
164042666
164042896
164044716
164040864
164051966
164061051
164063170
164063203
164065136
164066133
164071768
164072143
164076512
164076032
164077591
164077913
164079732
164079075
164084199
164089337
164089965
164091971
164092225
164093107
164093500
164095869
164095885
164095048
164097053
164098337
164099266
164099591
164001865
164002267
164005777
164007365
164008545
164000144
165111735
165113662
165114241
165115884
165116596
165117129
165117051
165119292
165119014
165110279
165110411
165121279
165121351
165122156
165122102
1651222
165123041
165126806
165128870
165129697
165129766
165129839
165120817
165131582
165132808
165133784
165133994
165134301
165135490
165136487
165137256
165137285
165137440
165137629
165130623
165130974
165141647
165142573
165142955
165144967
165146450
165146662
165147546
165147907
165149127
165140935
165140949
165151730
165151769
165152545
165153317
165153922
165154617
165154882
165155700
165156866
165157369
165157942
165159487
165161529
165161799
165162199
165163432
165163636
165165046
165167515
165168295
165168200
165169449
165160314
165160718
165171482
165171977
165173628
165174838
165176365
165176605
165177255
165178854
165179473
165170328
165170079
165182344
165183791
165185213
165185634
165186228
165187492
165188155
165180136
165192704
165197632
165197085
165198085
165199484
165104726
165106714
165100264
165211120
165216681
165217432
165219045
165224310
165226575
165237876
165242322
165242986
165243694
165247484
165249784
165249850
165254729
165257209
165261825
165264614
165265737
165266948
165268425
165260362
165260004
165271246
165272578
165274875
165279061
165281775
165284387
165286817
165288765
165291513
165291849
165201431
165201480
165316217
165320542
165336266
165337800
165342335
165354608
165355719
165357957
16536374
16536446
165367998
165376121
16538702
165398681
165411494
165412998
165426994
165429277
165432801
165435549
165436116
165430373
16543089
165441332
165441552
16544628
165446617
165446970
165449110
165449432
165451310
165451785
165456894
165456996
165461490
165461799
165461076
165462833
165463556
165463028
165465323
165465748
165465024
165468930
165469767
165460966
165471356
165472187
165476868
165476890
165476013
165477246
165477467
165477836
165478484
165479220
165481161
165485793
165486308
165486785
165486004
165487904
165487012
165489797
165480566
165493008
165495221
165496487
165497316
165497039
165499628
165499057
165402392
165403441
165405214
165405308
165406299
165406659
165407025
165408468
165409447
165400336
165511109
165511007
165512162
165512513
165513315
165513365
165513797
165515184
165515422
165518177
165518561
165518826
165519581
165510659
165510072
165522505
165523632
165524317
165526304
165527292
165528120
165528594
165529263
165529376
165520350
165531156
165532141
165532453
165533856
165534592
165534674
165535388
165536527
165537783
165537999
165538414
165538972
165539093
165530468
165541070
165541088
165543909
165546215
165546499
165548775
165549211
165551632
165553687
165553765
165554939
165555173
165556708
165556876
165557680
165558377
165559193
165559235
165550661
165550811
165550895
165561763
165562379
165563273
165565533
165566127
165566804
165560223
165571285
165571629
165572139
165572541
165573331
16557390
165573064
165575948
165576153
165576570
165577641
165570744
165583031
165584717
165587293
165580963
165592106
165593378
165593955
165593965
165598244
165590862
165590973
165501999
165502106
165502908
165502091
165503514
165503822
165504599
165504852
165506825
165507214
165507683
165509822
165611399
165612517
165614547
165615028
165616546
165617401
165617730
165622485
165622885
165631708
165636574
165639797
165642126
165645523
16565157
165652040
165656666
165658615
165659724
165661298
165662407
165667974
165671390
165673414
165674509
165681798
165682207
165682481
165685236
165692363
165695582
165601605
165604907
165609474
165713747
165714852
165721060
165730044
165756981
16575748
165768028
165779123
165789354
165792835
165794330
165795376
165798282
165790488
165701161
165702746
165706381
165708528
165811531
165816638
165817885
165824542
165824710
165827834
165835175
165837189
165830871
165842545
165848863
165840150
165840046
165853968
165854314
165854090
165850807
165850975
165861584
165863292
165866505
165869660
165875471
165878497
165879608
165883794
165886648
165888458
165892220
165893159
165893941
165895234
165895570
165896708
165899784
165890252
165890341
165890895
165802992
165804365
165805412
165806660
165807101
165808665
165913402
165915500
165915900
165916800
165922937
165924274
165924598
165925629
165926141
165926471
165927711
165929144
165929672
165931510
165931064
165932152
165935391
165939617
165939881
165930837
165941076
165943464
165944730
165946826
165948873
165940272
165940613
165952038
165952002
165953454
165957638
165959933
165963534
165963072
165965842
165975109
165981312
165984952
165985184
165992410
165992098
165995512
165995915
165995975
165996211
165996029
165999210
165999446
165901653
165909920
165015855
165016252
165018365
165018397
165018607
165018861
165025398
165026301
165029308
165020526
165031347
16503195
165035222
165042895
165006767
166116761
166122667
166132803
166134858
166130245
166144803
166149301
166151626
166153089
166161895
166166867
166175635
166176015
166179849
166187779
166191329
166193325
166197521
166103936
166108230
166213207
166223257
166225869
166220532
166238623
166241200
166246708
166247462
166247943
166252958
166253275
166254587
166256509
166257147
166258062
166250568
166262860
166263682
166277401
166277656
166278971
166279305
166282274
166283444
166285354
166285411
166287176
166288958
166292111
166294172
166290062
166202854
166204687
166205721
166206732
166206085
166207904
166200079
166311083
166312546
166314377
166316926
166318890
166319117
166319497
166319850
166310127
166310196
166310383
166322600
166323784
166323017
166324782
166328155
166328707
166329288
166331798
166334526
166337298
166338476
166341178
166344224
166353370
166355013
166362224
166362484
166363007
166367439
16637315
166374239
16638405
166385254
16638610
166447796
166449252
166460692
166471559
166473533
166475371
166475754
166479790
166481549
166481057
166484469
166487048
166489281
166480568
166480906
166492201
166492837
166494254
166495595
166497576
166402136
166403027
166403098
166409272
166409343
166409816
166511544
166513631
166517645
166518701
166519444
166510893
166521516
166524275
166525538
166527548
166528589
166529086
166520431
166520928
166531427
166531526
166536936
166536089
166537700
166530807
166542300
166542473
166545282
166547261
166549143
166552121
166552311
166552326
166552494
166552934
166553194
166553502
166555483
166555878
166555906
166556691
166558259
166558541
166558083
166561462
166562558
166562897
166563542
166564842
166568836
166569996
166571660
166573913
166573955
166575601
166577424
166578725
166586519
166587136
166587614
166591656
166592592
166593844
166595895
166597312
166598150
166598734
166501712
166501783
166502188
166504198
166504295
166505721
166506521
166507789
166508287
166500211
166500594
166611144
166611993
166614404
166615080
166616370
166616794
166617840
166623324
166627054
166628597
166629273
166629950
166629981
166633350
166634131
166634371
166635781
166637423
166630755
166641876
166642182
166646860
166649527
166649694
166640211
166651653
166656153
166657211
166658612
166663815
166668951
166660119
166660592
166670839
166685221
166691932
166692873
166693418
166690602
166605970
166608243
166600119
166600854
166711433
166717395
166719431
166722260
166723375
166724055
166725200
166763818
166770725
166703940
166819476
166822413
166823547
166826496
166820964
166832586
166842933
166857160
166850254
166850428
166861149
166863405
166865643
166866766
16686989
166860267
166860799
166873710
166876333
166877638
166881768
16688170
166881927
166882482
166882806
166882973
166885511
166887128
166889819
166880793
166891563
166892362
166893681
166893034
166894344
166894475
166895154
166895169
166897472
166803858
166803071
166806283
166806425
166806558
166806687
166806788
166807643
166807047
166808641
166800322
166800751
166911317
166911465
166916912
166910665
166923115
166924364
166924612
166920290
166920759
166920044
166931965
166932429
166933269
166934577
166934751
166938240
166938298
166938444
166938544
166939771
166930149
166930140
166930358
166947520
166949146
166949231
166949718
166940654
166951365
166951048
166952306
166953175
166954334
166956508
166957285
166958252
166958501
166958041
166962315
166963497
166967744
166974288
166976153
166976250
166976842
166979084
166981718
166984862
166980386
166991803
166992315
166992085
166993926
166994826
166995937
166998585
166999645
166902387
166902840
166909363
166909976
166900640
166013144
166013888
166015588
166016038
166021308
166023093
166027883
166028270
166033842
166035278
166037180
166044805
166047121
166048983
166051283
166058416
166061477
166062347
166063740
166065047
166071338
166074425
167114946
167146546
167154802
167159061
167160257
167183153
167192072
167196465
167197224
167197637
167199575
167190580
167101138
167104258
167104703
167105665
167108612
167212142
167214245
167214621
167215834
167216494
167217790
167210642
167221620
167221693
167225378
167225529
167225840
167225894
167225921
167229568
167229616
167220291
167220742
167231239
167231432
167231561
167232061
167236517
167237347
167239700
167239848
167230112
167230015
167242499
167243114
167243168
167243557
167244373
167245238
167247144
167249117
167251033
167255085
167257833
167257077
167258414
167264360
167264412
167264726
167265353
167266635
167267782
167267860
167267932
167269941
167271201
167271441
167271973
167272592
167272674
167273657
167274762
167274032
167276210
167276615
167277969
167278193
167281538
167285041
167286087
167287196
167287104
167287301
167288504
167289841
167289027
167280674
167292755
167293878
167296112
167296375
167298300
167290322
167290665
167290006
167201578
167203105
167203244
167203331
167203625
167204745
167205136
167209672
167200576
167311750
167312240
167312938
167312951
167312954
167314075
167317318
167317687
167317815
167318725
167319288
167319483
167319783
167310213
167310256
167321612
167322519
167323371
167324111
167324525
167325117
167326026
167326048
167327582
167327929
167327902
167328763
167334377
16733663
167336886
167337102
167339298
167339572
167344336
167345209
167345326
167346105
167346328
167347081
167340539
167352182
167353854
167358572
167359179
167361351
167364895
167366829
167367407
167371374
167373155
167377569
167381254
167385593
167385604
167386205
167389446
167380251
167393618
167395166
167395060
167396393
167302099
167305770
167309208
167300757
167418863
167419315
167423324
167433559
167436250
167445021
167449293
167449765
167464641
167471203
167486461
167496551
167499127
167535540
167538585
167547949
167548343
16754805
16754050
167553626
167559648
167559046
167550493
167561632
167564658
167565649
167571025
167572299
167573631
167574221
167574758
167575218
167570154
167581794
167583533
167586975
167589437
167592187
167592513
167592770
167593665
167594495
167594490
167595206
167595600
167595805
167597265
167597064
167598144
167598805
167599833
167599044
167590550
167501196
167502867
167503389
167505415
167500190
167500998
167611439
167613241
167613431
167614697
167610411
167621986
167626194
167627306
167627427
167627701
167628144
167628902
167629408
167629546
167629872
167629808
167631874
167632838
167632951
167633197
167633447
167633743
167634856
167635324
167638086
167630885
167641732
167643302
167643989
167645351
167645392
167645683
167646405
167640119
167640861
167651789
167651855
167652671
167654333
167654613
167654664
167655956
167657027
167658054
167659358
167650030
167661916
167663167
167667504
167667993
167660102
167673709
167674674
167675078
167677511
167678822
16767959
167683080
167684559
167684775
167688590
167688624
167689496
167680982
167696756
167697149
167698318
167603302
167606046
167609818
167717519
167717865
167727267
167720169
167738279
167739182
167739385
167745433
167747573
167752423
167756366
167762062
167764757
167769924
167779953
167793881
167796137
167702258
167703490
167705931
167817918
167823607
167820531
167838748
167830938
167843828
167845640
167894242
167894249
167806550
167809380
167912410
167913317
167914975
167917681
167910815
167922029
167926920
167920953
167937639
167938708
167939232
167930129
167941515
167941589
167941843
167943868
167949672
167951821
167951051
167953128
167953962
167957514
167958148
167959532
167959633
167961492
167962886
167969813
167960215
167960330
167960720
167960074
16797327
167974141
167974432
167975645
167979503
167979793
167981131
167981077
167983342
167984601
167986682
167986847
167987896
167987975
167988668
167991391
167991618
167991949
167991972
167992641
167993832
167995728
167996726
167997217
167998755
167999289
167901923
167902801
167904467
167907345
167907081
167908803
167909369
167900628
167014810
167015821
167016674
167018844
167024818
167025294
167026143
167026612
167027279
167028011
167029222
167029046
167020289
167031374
167032804
167038950
167041438
167042919
167042076
167046227
167047755
167048553
167059449
167059843
167062160
167062311
167064567
167067780
167068827
167060164
167072470
167073464
16707612
167081593
167084154
167089057
167091358
167092740
167095807
167098359
167090759
167090705
167001333
167001085
167002388
167004996
167005170
167006432
167006482
168114323
168117249
168110681
168125135
168125020
168128791
168129483
168142200
168158877
168164896
168243702
168244830
168246374
168249090
168253479
168256545
168265101
168268208
168270624
168270880
168283538
168288989
168289449
168280368
168291739
168292688
168292715
168293717
168294366
168294428
168296055
168297171
168299235
168290565
168201310
168202429
168203205
168205172
168200091
168311247
168311824
168312334
168314434
168317922
168310609
168321136
168326280
168320725
168331960
168332393
168332591
168333393
168336135
168337883
168330133
168330709
168342303
168342427
168344677
168346172
168346564
168340487
168340686
168351168
168351473
168357882
168359769
168350599
168350664
168362529
168364103
168367381
168369553
168371640
168372271
168375204
168375756
168379236
168379944
168385515
168386458
168398971
168303395
168304779
168307671
168308017
168300645
168300946
168411286
168411441
168412693
168412052
168413281
168413864
168414393
168416611
168416035
168418726
168419396
168421467
168424272
168425438
168425651
168425750
168425859
168426428
168426545
168426594
168426836
168426856
168427150
168427218
168427243
168427394
168427830
168427909
168427019
168428110
168428384
168428385
168428429
168428785
168428860
168428973
168429593
168429962
168429963
168429903
168420195
168420102
168420462
168420966
168431253
168431418
168431469
168431540
168431594
168431648
168431653
168431656
168431765
168431791
168431010
168431060
168432127
168432492
168432546
168432773
168432875
168432999
168432015
168433235
168433643
168433697
168434566
168434636
168434712
168434838
168434809
168434944
168435110
168435131
168435367
168435533
168435539
168435628
168435956
168435997
168435081
168436405
168436614
168436698
168436752
168436872
168437121
168437123
168437320
168437680
168437714
168438123
168438579
168438662
168438949
168438958
168438903
168439186
168439420
168439494
168439745
168439832
168439887
168439072
168430310
168430665
168441491
168441656
168441779
168441885
168441064
168442194
168442380
168442755
168444137
168444728
168444735
168444740
168444043
168445187
168445352
168445470
168445791
168445985
168446377
168446679
168446967
168447480
168447620
168447653
168448206
168448659
168448607
168449228
168449462
168449079
168440993
168451478
168451787
168451982
168452454
168453343
168454352
168454608
168455179
168455396
168455409
168456579
168457677
168457053
168458206
168458790
168458830
168459342
168459468
168450593
168461993
168462549
168462066
168463169
168463649
168463872
168463082
168465300
168465428
168465013
168466172
168466872
168467106
168467480
168471166
168471343
168473517
168473013
168475873
168476233
168477859
168477024
168477030
168478874
168479270
168479762
168470281
168484657
168486659
168486746
168486074
168492147
168492152
168494389
168494670
168403014
168512820
168512981
168516994
168510668
168522381
168522406
168536815
168536824
168546008
168552622
168556052
16856612
168574917
168577710
168577773
16857932
168584198
168588974
16858956
168591422
168595560
168595643
168596261
168598192
168590644
168503238
168505164
168505919
168506389
168506060
168613640
168613970
168615588
168615797
168615947
168616740
168616705
16861722
168610456
168624374
168624819
168624882
168625378
168625919
168626904
168628287
168629475
168631193
168631423
168632183
168632520
168632676
168634269
168636766
168637233
168637969
168637981
168642653
168644011
168645641
168647742
168649636
168651088
168652026
168655239
168658943
168659138
168659043
168650751
168661664
168662807
168662991
168663735
168667663
168668845
168668011
168672073
168673237
168673575
168675869
168676167
168678867
168678871
168679197
168679299
168681925
168682788
168682865
168682928
168683161
168685255
168687476
168687757
168687811
168688195
168688385
168688752
168680281
168692614
168694461
168696440
168697466
168697950
168698768
168698795
168699521
168690692
168690737
168602244
168602541
168605686
168605706
168606378
168607726
168608724
168608025
168600174
168711905
168713344
168715853
168716860
168718510
168710976
168721349
168724614
168727569
168732588
168735695
168738356
168739168
168730341
168730777
168730855
168741359
168741678
168745573
168745647
168745869
168746765
168747750
168747014
168749540
168740993
168754554
168756568
168757492
168758869
168758028
168764547
168764580
168765727
168766646
168768359
168771571
168771719
168771057
168775168
168775572
168777272
168779958
168770729
168781325
168782201
168786785
168786820
168787751
168799943
168701737
168702291
168707276
168707584
168707821
168811639
168822688
168839424
16884131
168843336
168856643
168857281
168868067
168803155
168804828
168800913
168914398
168915036
168917658
168922947
168923259
168924392
168928730
168929739
168931381
168931852
168932672
168933445
168933786
168934580
168934503
168936182
168939591
168942798
168943572
168944899
168944956
168946415
168946997
168951583
168953649
168953731
168953738
168954174
168956532
168958053
168959448
168959468
168959829
168961258
168963198
168963540
168963601
168964009
168965333
168966250
168966673
168967429
168968223
168969472
168969022
168960024
168972320
168977529
168979321
168983089
168984728
168987170
168988520
168988798
168988939
168991117
168991451
168992619
168993127
168993739
168993910
168994320
168995396
168997334
168997596
168997824
168998452
168998542
168999148
168999260
168999836
168990343
168990781
168902381
168903291
168904457
168904831
168906697
168907476
168908199
168908652
168908736
168909986
168909041
168900329
168900600
168011386
168011011
168012828
168015618
168016564
168017482
168017076
168018839
168018914
168018042
168019346
168010134
168010092
168022724
168022855
168022083
168023458
168026408
168027875
168029606
168029766
168032735
168034390
168035130
168035533
168036609
168038484
168039729
168030696
168043285
168043523
168043527
168043869
168044272
168044655
168044827
168045184
168045212
168045999
168047544
168048612
168049934
168040632
168051525
168054984
168055589
168055639
168057592
168061205
168064135
168064637
168064936
168065211
168065327
168065932
168065062
168066178
168068787
168069438
168071164
168071585
168071013
168072893
168075438
168076262
168070085
168082088
168084320
168091145
168093913
168097963
168001095
168006217
168006992
168007921
168008264
169112170
169113610
169116638
169116903
169121985
169122172
169122286
169123413
169129089
169138240
169138457
169146166
169156869
169156979
169156078
169174619
169179642
169247872
169253232
169266716
169271651
169273764
169273855
169276779
169277069
169270255
169282030
169286614
169287442
169288684
169280461
169295308
16929593
169297506
169297611
169299493
169201339
169201095
169202631
169205842
169205949
169207130
169208242
169209093
169315191
169316258
169310392
169324863
169324047
169326832
169329224
169320026
169332552
169332689
169334917
169341469
169342682
169345898
169345948
169346564
169346576
169348540
169348647
169348710
169349755
169340721
169351060
169354884
169355483
169355574
169355977
169357380
169359196
169359583
169362190
169362278
169363110
169364523
169365303
169366761
169366860
169367787
169367812
169369092
169360723
169371678
169373673
169376148
169377160
169378257
169379571
169370014
169381319
169381758
169382194
169382827
169383375
169384721
169386234
169386379
169388962
169389568
169380508
169392103
169392263
169394265
169394361
169395962
169398557
169302142
169302716
169303382
169304480
169304989
169305801
169305800
169308952
169309936
169300090
169412990
169413600
169413854
169414460
169416425
169419732
169422668
169422827
169426248
169427714
169431881
169434417
169434962
169436189
169437894
169446162
169446620
169449469
169455244
169455054
169459001
169450210
169461014
169469220
169476748
169476807
169477648
169477691
169477855
169481398
169481080
169486873
169480931
169492105
169492855
169494758
169498050
169499377
169499663
169400832
169512844
169516294
169535865
169541333
169541747
16957794
169577963
169579919
169570904
169588265
169595076
169596169
169599838
169629189
169620752
169634258
169636323
169641934
169643954
169644887
169647536
169640366
169640379
169652882
169650408
169661890
169663033
169664340
169667851
169671233
169675592
169676863
169679289
169679834
169670549
169682126
169680453
169691370
169692981
169692027
169693337
169693637
169693882
169693995
169694438
169694041
169697773
169698677
16969806
169699766
169601087
169603738
169605198
169607750
169608832
169600369
169713876
16971549
169718802
169719516
169710153
169722585
169723076
169725924
169727815
169728258
169728570
169720370
169720769
169732236
169733512
169735524
169735033
169736199
169736867
169737507
169737914
169738133
169738496
169730300
169742622
169747028
169751374
169753143
169753690
169754229
169757374
169757380
169757813
169761155
169763028
169764441
169764983
169765938
169768100
169769523
169760747
169771860
169772478
169772908
169777145
169778636
169779298
169779326
169779985
169770881
169781293
169782041
169784585
169785694
169785930
169785081
169786541
169789175
169791505
169792100
169795282
169795464
169795665
169798508
169799211
169701386
169707646
169707810
169708291
169709619
169709077
169700877
169815777
169818413
169825479
169826928
169820162
169832485
169834562
169836195
169838801
169845101
169848311
169849223
169854683
169850115
169850865
169865110
169866777
169868821
169869618
169860455
169873699
169879434
169879525
169884990
169888802
169803859
169805908
16980851
169935057
169998139
169998830
169906954
169900739
169017464
169019499
169019029
169021664
169022188
169022665
169028577
169028637
169032955
169033170
169034758
169035699
169036332
169036904
169036027
169039503
169039667
169030262
169030568
169042985
169044734
169045828
169045997
169046540
169046031
169047640
169049739
169040864
169040954
169040071
169051321
169052369
169052755
169056847
169056952
169057372
169058556
169058968
169061261
169061637
169062368
169063843
169065192
169065864
169066927
169067280
169068903
169060139
169060508
169073999
169076045
169070658
169081274
169083617
169085730
169086240
169086341
169086792
169089739
169080329
169080095
169091399
169092078
169093394
169094232
169094290
169096751
169098559
169098087
169099218
169099310
169099384
169099887
169090419
169001251
169001306
169001917
169001987
169002740
169004436
169006348
169006877
169007229
169007640
169007657
169008228
169008428
169009188
169000134
169000765
160111042
160114336
160115249
160115618
160115930
160116376
160117546
160117608
160119893
160110103
160121087
160122703
160124685
160124753
160126165
160126268
160126342
160126026
160127201
160127400
160127735
160128307
160129532
160120954
160131196
160132594
160132684
160133378
160133718
160137168
160137224
160138196
160138541
160138734
160141034
160143213
160144887
160146320
160146543
160147512
160147524
160147760
160147880
160151838
160152070
160153148
160156317
160158861
160150875
16015088
160164388
16016465
160164838
160166792
160167201
160168228
160160477
160160517
160160939
160160030
160173971
160176521
160177617
160170694
160181585
160183959
160184907
160188367
160188799
160180381
160192754
160194926
160195170
160190473
160101217
160104147
160107789
160100645
160218699
160219935
160222767
160223980
160225470
160227496
160228323
160229756
160231955
160232441
160243170
160243713
160266821
160268394
160274863
160281314
160202262
16020815
160322382
160329165
160345827
160366836
16037425
160381040
160385905
160393030
160396640
160396680
160397605
160398841
16030144
160301500
160301943
160309552
160411603
160416663
160417463
160417651
160417908
160421125
160421274
160421428
160422459
160423700
160426975
160420623
160432802
160436106
160436377
160437656
160437745
160437941
160438044
160430261
160442451
160442547
160444110
160444728
160448307
160449198
160449935
160454162
160454515
160455421
160455031
160461573
160461867
160462507
160464549
160466063
160467001
160469085
160471281
160471380
160471829
160475507
160478286
160470785
160481526
160481760
160484207
160484904
160488723
160489291
160492194
160493225
160494171
160494545
160494812
160497178
160497243
160499207
160490024
160402241
160404526
160407671
160512308
160512410
160512617
160515613
160517611
160518291
160519910
160525470
160526966
160528231
160531564
160533499
160538492
160538519
160530061
160541778
160544692
160544700
160546232
160547896
160552709
160553195
160553044
160555309
160558813
160562822
160564075
160565612
160560853
160560914
160576473
160578318
160578748
160581292
160583577
160596156
160599490
160611914
160612653
160618430
160620093
160643883
160663307
160665863
160667769
160713788
160741792
160744709
160754207
160759301
160762112
160764100
160764035
160766994
160767207
160760698
160772130
160773023
160779670
160770186
160783269
160783047
160784933
160785902
160785032
160796462
160796879
160798128
160798362
160798807
160702141
160703913
160705995
160709667
160811950
160813263
160813492
160814130
160815716
160818154
160818909
160822211
160822598
160824109
160824638
160827208
160820174
160831535
160831501
160832691
160832713
160835675
160838266
160840738
160851231
160851299
160852173
160853664
160854832
160858014
160859144
160859438
160861233
160863843
160863004
160864365
160864392
160864772
160866070
160868329
160869209
160871249
160872612
160876166
160876939
160879841
160881152
160881255
160882943
160884146
160884188
160886026
160887418
16089180
160891952
160892793
160893265
160894851
160895473
160807860
160808508
160911221
160913158
160914948
160915846
160916836
160916092
160919788
160910577
160922372
160926242
160926637
160929478
160932598
160936700
160937211
160938226
160938556
160930002
160943633
160944131
160945506
160948740
160940282
160940544
160951423
160955601
160956334
160957303
160961588
160965556
160967089
160969319
160969730
160979163
160970134
160970574
160983063
160901271
160902783
160904182
160904528
160906761
160907222
160012692
160014740
160016774
160022895
160025210
160025550
160027746
160033719
160069548
160086845
160080538
171111264
171131792
171139488
171143998
171157845
171161475
171162415
171160673
171176687
171177643
171177696
171178039
171179493
171179762
171170413
171185475
171187111
171189089
171194853
171195125
171197526
171190840
17110370
171107436
171108995
171109014
171213622
171213884
171221409
171222496
171225216
171227509
171231762
171231098
171232886
171233276
171233872
17123408
171235340
171237757
171239011
171239001
171230445
171242470
171248717
171249605
171251502
171251845
171254952
171255840
171262635
171262690
171262734
171266245
171267478
171260314
171271981
171273497
171276392
171278281
171278772
171278942
171282863
171282097
171288409
171280993
171291442
171291654
171291815
171294469
171295945
171296250
171297744
171298701
171299575
171299804
171290721
171201132
171202961
171204434
171311664
171312222
171312045
171313491
171314337
171315217
171319208
171319471
171323795
171332905
171333466
171333010
171335913
171341118
171341922
171343267
171344394
171345144
171345591
171346322
171347030
171340453
171351657
171358162
171350350
171375872
171387310
171442897
171444311
171457377
171463909
171468208
171471068
171472915
171474198
171476223
171476746
171476874
171477409
171477928
171470052
171484232
171485333
171485341
171488577
171499529
17149087
171401477
171404270
171407347
171407415
171408201
171513042
171515260
171515319
171515780
171518677
171525031
171525069
171527778
171529590
171520968
171533824
171535058
171538835
171541446
171542833
171543724
171545587
171547515
171548162
171549170
171549679
171549034
171540765
171552395
171552739
171554188
171554657
171556703
171559714
171550240
171562762
171563639
171563746
171564894
171565715
171565734
171566734
171566011
171568692
171569211
171569982
171560392
171560578
171560570
171560736
171574344
171575688
171576172
171576771
171577083
171570235
171570507
171570654
171581965
171585175
171587490
171588825
171589986
171580424
171580742
171580014
171592587
171592782
171596147
171598102
171598615
171599401
171599854
171590358
171590090
171501608
171502247
171502720
171506091
171507185
171507219
171508204
171509338
171509042
171500936
171611961
171613741
171614660
171614774
171615276
171617845
171622003
171629080
171632123
171632471
171632640
171633781
171634300
171634432
171634565
171636611
171637434
171639672
171630323
171643704
171644278
171648595
171648096
171653226
171653599
171654284
171654952
171655838
171656371
171658482
171659168
171650731
171665515
171665093
171666887
171660395
171675032
171684000
171686380
171694199
171695154
171699342
171690889
171605932
171606579
171606639
171607850
171717068
171721169
171753510
171754046
171755212
171764703
171788412
171706909
171812736
171815877
171821737
171821743
171822776
171832685
171833539
171837365
171842188
171842536
171842619
171843254
171844140
171851793
171853296
171853060
171855438
171855470
171855894
171856991
171857587
171859862
171850486
171861863
171866817
17186753
171867595
171867776
171872134
171872436
171872025
171874119
171874890
171875276
171877308
171879260
171883272
171883044
171885654
171889648
171880210
171891555
171894143
171894000
171897134
171898903
171890226
171802055
171805204
17180549
171805740
171806027
171808955
171809260
171800269
171800574
171911134
171912882
171914350
171917195
171918765
171919638
171921083
171921001
171923090
171924988
171925175
171925803
171928867
171929907
171931515
171934412
171934977
171935150
171935819
171939595
171930848
171941410
171943153
171943554
171945336
171948133
171949112
171949361
171949594
171940199
171940665
171940922
171940982
171952124
171952799
171952943
171953736
171954267
171954930
171956710
171956887
171956995
171959881
171961669
171964674
171967392
171967594
171971229
171973800
171975716
171976323
171977229
171982919
171983151
171984256
171984707
171985964
171987569
171980528
171980880
171998631
171990336
171990621
171901804
171904847
171905609
171906222
171908939
171900275
171012157
171013446
171013958
171014753
171016451
171016586
171010376
171010766
171020627
171033606
171036625
171036642
171038616
171043152
171043199
171044276
171044376
171044839
171046484
171057424
171058493
17105929
171059778
17106154
171068814
171003131
172178909
172184368
172187443
172188346
172191772
172191976
172195812
172198842
172190833
172215107
172215072
172215086
172218841
172219165
172219362
172221677
172226312
172226949
172228145
172229760
172220104
172231451
172232263
172238624
172239147
172239555
172239763
172239027
172230576
172243185
172245034
172246410
172247992
172248766
172240368
172251411
172258158
172263339
172263674
172269315
172269085
172272875
172272987
172275335
172277179
172277348
172278491
172270575
172282131
172283300
172285256
172285475
172288652
172289387
172280409
172292218
172294220
172295697
172295608
172296343
172296795
172296076
172298151
172298098
172203997
172204747
172205154
172205217
172205438
172206340
172206436
172206474
172207289
172208548
172313750
172314510
172314544
172315263
172315629
172317572
172317718
172318785
172319017
172310015
172321077
172322881
172323207
172323369
172324380
172324030
172324002
172325221
172327805
172328455
172329237
172329554
172331214
172332091
172335249
172335940
172339700
172339865
172330259
172341408
172341892
172342536
172343258
172345927
172346472
172348340
172349530
172351909
172353757
172354656
172355342
172355676
172355764
172357622
172359534
172359620
172361387
172362560
172366599
172367686
172368561
172369477
172360989
172371397
172372858
172372968
172375436
172376752
17237703
17237027
172386436
172393097
172395473
172395862
172390026
172301564
172302897
172415528
172417580
172418344
172419251
172421589
172424707
172428823
172429661
172436409
172436748
172439220
172442313
172445941
172447834
172448146
172449935
172452834
172454240
172456675
172466495
172472957
172485729
172480900
172494578
172497033
172558924
172578600
172579151
172581882
172581895
172581908
172589956
172591627
172596122
172598739
172599131
172590767
172590829
172590851
172504359
172506656
172506735
172506895
172507711
172509699
172509082
172500960
172611501
172611776
172612571
172613293
172613585
172613941
172615174
172615580
172619045
172619087
172610722
172622042
172624308
172625710
172626389
172628896
172629692
172620535
172620955
172631954
172632195
172633412
172633430
172633598
172635113
172636480
172638454
172639488
172639005
172630860
172641348
172642186
172646944
172648745
172649564
172640710
172652625
172655789
172655994
172658343
172658564
172659889
172659939
172659084
172661527
172661755
172663570
172665864
172666284
172667105
172668823
172660549
172671788
172672783
172674557
172675485
172676416
172677290
172678626
172679366
172670005
172682558
172685534
172686684
172687477
172687001
172680689
172680709
172680982
172691783
172692196
172692023
172693457
172693004
172694457
172695130
172695693
172695794
172697266
172697294
172698121
172699476
172699897
172690158
172601441
172603473
172603854
172605888
172606531
172606644
172606725
172607841
172607026
172608329
172608708
172609281
172600169
172600208
172600523
172600621
172600952
172711550
172711575
172711649
172712135
172712529
172714856
172715297
172715438
172715516
172715622
172716182
172716402
172716577
172716842
17271690
172717223
172718945
172710100
172721211
172721356
172721516
172721989
172722196
172722205
172722900
172723396
172723067
17272421
172726575
172726930
172727059
172728165
172728410
172728652
172728711
172728898
172729309
172720870
172731593
172731935
172734223
172735964
172736977
172737276
172737088
172738306
172730150
172742273
172744453
172744504
172745348
172745839
172746222
172748144
172748172
172748332
172757310
172757307
172757984
172759304
172759095
172761822
172764913
172768841
172760059
172771145
172775717
172777572
172779828
172783018
172784980
172786625
17278784
172788220
172780867
172792671
172797277
172790174
172704682
172706671
172708397
172812112
172814606
172824948
172826499
172832402
172835349
172837916
172848100
172848821
172855506
172858191
172850417
172864676
172875321
172892923
172802601
172808994
172918890
172942866
172947484
172965553
172967171
172968637
172969238
172960343
172971071
172972808
172974380
172975262
172976433
172978616
172978730
172979561
172981348
172981605
172982979
172984569
172985618
172987463
172987460
172980359
172991850
172992381
172992685
172992783
172992069
172993371
172995310
172998207
172998374
172998910
172901106
172901203
172901036
172902242
172902328
172902668
172902055
172903036
172903074
172904116
172904459
172905237
172906149
172906976
172906029
172908836
172909087
172900147
172900213
172015174
172015221
172019211
172021614
172022392
172024658
172026808
172026966
172028111
172028080
172020350
172020493
172020678
172031114
172031104
172032215
172033249
172033209
172033676
172034573
172037809
172037985
172038881
172039391
172039484
172039936
172041401
172042584
172043483
172043404
172043988
172045618
172046261
172047306
172047432
172047938
172048895
172049586
172052371
172052582
172054097
172055840
172056154
172056317
172057336
172057745
172059229
172062354
172062771
172063102
172063220
172063627
172064229
172064686
172066015
172067674
172067776
172067954
172067048
172069863
172074275
172076171
172077468
172078574
172078041
172070091
172081603
172081882
172082121
172082011
172083311
172084228
172084593
172084985
172085415
172085459
172085483
172091180
172094157
172095524
172096032
172097631
172098260
172098382
172098973
172090698
172090023
172003202
172004497
172005195
172006153
172006858
172007892
172007005
172008763
172009419
172000786
173111579
173112660
173112030
173114356
173115153
173115219
173116498
173117738
173117952
173110024
173121954
173121022
173122311
173122808
173125730
173126759
173120230
173131293
173131043
173133941
173145008
173147858
173148698
173151150
173151302
173152796
173155216
173156305
173158880
173161128
173162256
173171435
173174833
173175668
173175940
173177444
173178678
173170305
173185431
173187268
173194691
173254909
173264156
173264464
173267348
173267083
173276742
173284665
173285729
173296537
173206863
173206036
173208670
173208955
173209699
173311992
173318594
173310506
173324608
173325677
173327718
173328708
173333809
173335595
173335018
173337827
173344426
173344646
173345458
173347010
173353497
173354009
173357580
173357044
173361905
173362722
173364321
173364790
173364970
173367171
173367920
173368431
173372197
173372304
173372861
173377336
173377516
173378486
173370362
173383828
173384376
173387032
173389200
173380327
173391587
173393000
173395002
173397235
173399560
173390903
173301861
173301085
173303521
173303749
173306429
173307959
173300226
173411549
173411607
173414077
173415063
173418412
173418717
173419434
173422532
173422872
173422895
173423593
173423609
173425690
173427301
173420405
173420666
173420957
173432558
173432780
173434693
173434759
173434959
173435386
173435679
173437595
173437718
173437795
173438764
173438886
173439663
173439779
173430753
173442986
173443366
173448213
173448580
173448059
173452977
173453583
173454203
173454644
173458659
173459818
173450169
173465246
173465435
173465637
173466425
173467863
173469806
173471405
173474682
173475466
173475020
173479530
173482245
173482668
173482003
173484464
173486685
173486764
173487344
173488763
173489141
173489365
173491467
173491913
173498181
173490337
173401328
173401669
173403768
173403984
173404694
173405177
173511317
173512309
173514232
173514548
173515275
173516754
173516914
173516949
173518125
173524476
173524000
173526620
173526032
173520406
173520882
173532128
173546453
173550211
173562468
173567590
173624519
173625026
173634270
173636892
173643893
173640094
173655643
173661856
173662026
173664127
173666059
173672427
173673784
173676905
173676042
173670630
173681009
173683753
173685504
173688832
173688913
173689854
173680255
173680270
173691004
173692163
173693084
173694894
173695868
173696042
173716271
173718392
173719470
173725512
173731692
173732574
173732096
173734167
173736836
173737392
173738465
173739399
173741480
173741696
173743304
173743545
173745572
173745591
173746672
173748541
173740710
173754495
173754722
173754024
173757063
173759992
173759005
173768151
173768622
173769140
173760214
173760265
173771462
173771943
173772827
173772871
173774792
173776557
173777041
173770177
173781942
173787433
173789514
173792531
173793317
173793425
173794991
173794066
173797712
173701498
173703969
17370668
173706815
17370605
173708870
173709576
173700892
173813665
173816929
173817158
173817820
173818765
173819057
173825810
173829264
173820244
173834203
173834338
173834345
173835593
173835011
173837801
173839387
173830771
173841807
173845370
173848374
173854807
173857826
173858987
173859185
173859978
173862553
173867326
173868299
173860520
173877527
173885568
173886656
173888834
173889857
173891907
173896208
173896494
173961076
173967721
173976613
173984841
173985279
173987665
173989598
173991946
173993217
173995176
173996510
173904945
173905122
173906946
173909114
173900110
173013820
173014347
173015892
173015931
173017324
173018640
173019913
173010414
173023484
173024084
173026123
173026129
173026396
173027267
173028189
173029120
173020770
173032193
173032319
173032768
173033269
173034122
173034367
173036291
173036636
173036755
173036024
173037214
173038453
173038888
173038901
173030615
173045143
173047170
173047679
173049340
173049063
173040346
173051895
173051004
173052284
173053068
173055293
173057633
173057773
173059778
173062244
173062208
173063386
173068593
173069564
173072518
173073690
173073022
173074181
173074538
173075490
173075541
173078676
173081753
173085188
173085377
173085910
173086439
173087024
173088531
173080084
173094349
173097541
173098052
173099434
173099505
173090278
173001330
173001646
173003083
173004173
173004232
173007348
173008151
173009202
173009482
173009556
173009599
173009780
173009916
173000157
173000349
174112229
174112978
174113165
174116149
174119133
174119780
174119071
174121894
174124364
174124909
174125167
174126650
174128340
174129701
174120941
174131928
174132366
174134466
174134400
174137076
174138315
174139952
174141096
174145108
174147392
174154295
174150484
174150908
174165318
174165829
174168895
174171377
174172552
174175407
174175671
174175719
174175925
174170116
174181576
174186405
174187598
174189523
174189030
174191785
174196371
174197344
174197486
174198573
174105504
174107848
174108094
174109179
174212385
174217915
174219370
174219552
174224034
174234322
174244270
174245157
174246212
174271573
174279643
174296014
174314664
174323525
174332609
174343755
174344771
174354961
174355468
174356358
174356550
174361255
174365890
174366008
17436938
174369636
174373920
174374125
174376275
174376993
174379199
174379674
174379794
174381440
174386345
174387752
174389190
174389427
17439231
174393139
174395073
174396869
174397136
174398119
174390354
174390658
174301079
174303831
174304262
174304874
174305265
174305882
17430661
174308131
174308284
174308851
174309584
174309873
174300330
174300746
174411314
174414790
174415832
174415907
174416150
174416332
174416415
174416455
174416080
174417232
174417930
174418118
174419586
174419861
174410759
174421416
174421067
174422970
174422027
174422097
174423366
174423095
174424137
174424643
174428139
174428523
174429498
174429549
174420150
174432691
174432986
174434075
174435312
174435484
174437056
174438767
174438782
174430628
174442898
174443291
174443089
174444362
174444473
174445133
174446402
174447601
174447933
174448598
174449083
174440950
174453330
174453881
174454034
174456125
174456107
174456583
174457104
174457248
174457694
174457889
174458513
174458755
174458061
174459210
174459523
174459844
174459964
174450301
174450038
174461948
174462149
174462166
174462331
174462624
174463406
174463071
174464154
174464680
174465667
174465934
174466188
174466696
174468289
174468498
174468938
174469452
174469734
174471113
174471757
174472775
174473292
174473879
174473809
174473088
174474301
174475961
174477388
174477583
174478885
174478994
174479353
174479429
174470151
174470191
174470598
174481200
174481453
174482286
174483020
174484124
174484865
174485496
174485768
174485700
174486336
174487665
174488126
174488345
174488940
174489179
174480504
174480925
174491604
174491838
174492503
174492686
174492960
174493611
174493645
174494443
174495176
174495255
174495345
174495942
174495979
174496220
174497465
174498735
174498701
174498985
174499524
174499854
174499043
174490216
174490326
174403466
174403835
174404811
174405147
174405595
174405702
174405010
174406572
174407529
174408439
174511767
174512358
174514711
174516358
174516406
174518971
174522887
174524117
174524049
174527993
174528761
174529173
174520585
174531305
174532798
174533358
174534531
174541996
174548080
174553388
174554545
174556458
174558733
174558021
174559357
174559306
174559978
174561736
174562693
174563214
174563247
174565680
174565043
174566265
174568876
174560211
174560803
174571708
174572309
174573772
174573917
174574337
174575593
174577179
174577809
174578767
174581752
174583613
174583842
174584183
174585873
174585949
174586518
174586788
174587373
174587099
174588857
174589678
174589729
174580832
174593210
174594444
174595096
174596209
174597296
174598144
174590670
174501292
174503383
174508149
174508799
174612571
174619401
174619767
174622272
174623093
174638493
174638500
174630696
174644322
174645829
174662894
174602250
174726012
174727185
174738210
174738048
17473991
174741407
17474433
174744839
174749704
174753511
174754424
174754021
174757391
174757413
174757406
174758782
174761525
174766745
174769523
174769589
174769616
174769886
174773905
174774931
174775801
174775914
174777142
174778621
174779211
174779266
174770063
174781545
174782113
174784452
174785615
174787304
174787417
174788278
174788777
174789268
174780794
174791226
174791506
174791718
174792063
174794412
174794063
174794005
174797455
174798062
174790786
174790003
174701145
174701341
174701426
174701496
174701789
174701931
174702783
174703373
174703602
174708220
174708283
174700565
174811464
174811640
174812938
174813218
174813205
174814985
174814043
174814095
174815489
174815611
174815904
174818258
174818385
174821440
174821657
174822863
174824485
174825649
174826793
174826801
174826021
174829119
174829916
174820116
174831622
174831794
174831953
174834263
174834793
174837135
174837490
174837647
174839225
174839343
174842041
174843907
174843041
174845190
174845106
174845570
174845070
174846045
174847279
174847315
174847585
174849901
174849052
174840624
174851499
174851600
174851008
174852536
174852718
174854231
174854360
174855607
174856157
174856356
174856877
174856947
174857816
174858346
174859697
174850135
174850453
174861565
174861770
174861089
174862874
174863910
174864610
174864818
174864064
174865352
174865300
174865404
174865804
174866721
174866753
174866780
174867710
174869239
174869641
174860745
174860083
174871064
174872125
174872283
174872634
174872706
174873488
174873047
174876671
174876863
174876882
174877934
174879227
174879427
174870983
174881208
174882522
174882534
174883856
174884306
174884479
174884670
174884715
174885290
174885673
174886888
174887805
174888593
174880072
174892599
174893212
174893668
174894168
174894365
174894528
174894748
174895798
174895939
174895098
174896112
174896176
174896307
174897116
174898004
174899430
174890218
174890331
174890030
174890051
174802225
174804181
174807619
174807628
174807997
174808046
174809713
174809869
174800209
174913979
174914851
174915961
174915062
174917210
174919427
174922280
174925940
174928384
174920887
174920806
174931123
174932557
174935391
174939237
174941493
174941577
174941672
174941883
174943427
174944780
174945341
174946127
174946501
174954077
174956994
174958384
174958075
174959473
174959549
174950187
174950232
174961157
174961328
174962811
174963761
174965454
174965974
174966453
174967363
174960649
174971769
17497465
174975550
174975003
174982105
174984018
174986549
174989540
174980075
174994263
174994209
174999255
174905291
174907104
174023743
174029369
174036254
174037196
174038121
174030283
174042584
174043165
174046350
174046425
174064268
174060153
174078709
174070595
174094823
174005871
175145843
175148472
175151204
175157394
175161107
175163378
175165900
175168337
175168984
175172766
175178204
175179201
175170304
175183174
175186350
175187483
175188327
175180678
175192192
175192929
175194180
175194568
175194642
175196100
175197572
175190908
175101549
175102440
175103027
175108447
175108664
175109987
175213492
175214231
175214829
175215509
175217668
175219293
175210182
175223951
175223026
175224408
175225131
175229618
175229006
175232475
175234485
175235419
175235090
175238275
175239795
175241374
175242104
175242719
175244073
175245543
175245578
175245040
175246226
175248250
175249923
175240987
175251958
175252812
175253392
175253449
175253000
175254336
175254407
175255794
175256993
175257951
175259276
175250958
175261214
175261242
175261700
175262625
175264784
175265074
175266353
175267209
175267328
175272744
175276743
175277139
17527765
175277604
175278768
175278814
175279841
175270861
175270960
175281415
175282186
175282492
175285258
175285005
175286762
175287690
175287938
175288394
175288397
175280845
175291255
175293359
175293572
175294667
175294823
175297367
175298773
175290303
175290883
175201425
175201457
175201077
175202322
175204269
175204508
175206164
175208576
175209141
175209861
175209030
175311977
175312775
175312080
175313204
175313987
175315117
175316379
175316914
175317290
175317662
175318494
175318614
175318763
175318825
175318059
175323231
175324770
175324032
175324001
175325172
175325333
175327422
175327744
175328141
175328981
175329912
175320271
175332178
175332204
175332608
175332020
175333543
175337936
175338906
175339300
175343846
175345000
175352596
175354893
175355641
175357211
175357209
175357941
175362189
175362904
175363188
175364438
175366160
175366100
175366444
175367839
175369473
175369785
175360418
175374289
175374061
175376717
175376028
175377299
175378032
175381265
175389034
175391324
175391357
175391656
175394884
175395859
175399465
175390324
175303654
175304872
175307309
175308900
175308072
175309539
175309629
175309963
175411004
175414129
175414288
175416924
175417823
175419821
175422446
175424382
175425094
175426046
175427008
175429123
175433807
175433907
175456130
175457103
175464066
175467808
175477159
175477333
175479560
175479855
175401251
175542820
175544562
175551377
175553339
175555058
175559505
175561229
175562370
175563417
175564975
175566666
175575332
175578134
175570420
175581201
175583072
175585108
175585746
175585975
175586607
175587695
175589825
175580204
175580698
175591961
175596488
175596032
175598129
175598480
175502909
175506671
175507191
175507957
175509638
175509089
175611487
175611651
175612597
175613369
175613722
175615465
175616631
175617908
175617044
175610076
175622412
175623777
175625584
175626491
175627319
175629909
175620196
175632024
175634104
175634041
175636141
175643249
175645812
175646576
175646781
175647883
175647039
175651292
175651489
175654045
175655494
175657204
175658645
175659142
175650298
175662213
175663658
175664608
175665449
175665777
175665843
175666335
175666827
175667634
175669609
175671594
175671840
175673198
175674232
175677873
175677972
175678620
175678771
175678035
175681009
175683495
175686995
175687713
175687977
175687989
175689510
175689732
175692204
175692774
175693383
175693739
175693766
175694391
175694704
175695149
175695519
175696642
175696605
175697280
175697836
175698713
175603514
175604969
175605247
175605492
175606685
175607686
175608381
175600777
175600992
175711960
175712802
175713465
175715808
175716320
175716414
175717890
175718456
175718672
175719235
175719033
175722819
175723174
175724265
175725378
175726606
175728120
175731898
175731973
175734707
175741778
175743335
175743943
175745156
175740257
175740510
175751565
175754297
175754815
175755667
175756057
175757479
175757091
175758018
175767568
175769617
175760408
175772205
175772491
175772593
175772930
175773182
175774256
175774481
175774522
175774529
175775477
175776300
175776759
175777102
175777862
175778538
175779017
175782501
175784459
175787907
175780783
175792590
175793570
175796210
175797034
175798669
175790326
175701820
175704744
175704826
175705448
175705715
175709139
175811307
175811710
175813396
175819637
175810507
175810063
175834477
175837709
175839281
175851984
175865386
175883266
175931391
175939761
175930419
175930036
175943618
175966009
175971282
175973084
175976214
175982511
175987103
175988741
175991134
175995109
175997954
175999204
175901344
175906585
175908742
175013146
175020685
175032635
175033242
175030146
175041879
175044397
175049798
175052154
175054097
175055162
175056228
175057981
175057069
175059208
175062924
175062935
175063016
175065530
175066508
175071751
175071084
175073669
175076635
175076707
175078315
175078335
175081562
175081713
175086694
175086971
175087429
175088847
175089538
175080186
175080364
175092939
175092002
175095799
175096139
175098722
175099740
175090520
175001158
175001544
175003115
175003469
175009552
176112846
176113352
176113694
176117066
176119638
176110336
176110939
176121037
176122469
176124313
176125239
176126734
176128261
176128392
176128763
176129004
176132537
176132842
176133043
176139476
176139809
176139056
176130683
176141448
176144889
176147570
176149871
176140598
176140695
176140771
176140070
176154039
176156001
176161150
176161381
176162243
176162334
176163636
176163796
176167814
176168916
176173718
176173776
176173791
176175321
176175407
176177569
176177913
176187385
176189074
176180261
176180423
176180845
176195485
176190507
176102384
176102842
176107248
176213934
176214612
176214043
176215153
176216721
176221382
176226790
176226871
176235147
176235732
176235909
176241955
176241076
176246837
176262057
176294110
176317421
176322972
176328776
176337907
176338895
176330655
176341732
176347226
176340615
176352964
176354400
176354921
176355224
176355091
176356442
176361892
176366719
176367794
176369739
176373243
176373478
176373402
176373556
176377494
176377673
176381013
176383974
176386927
176387473
176391680
176392740
176394704
176396298
176396987
176397732
176399720
176301234
176303253
176304093
176305392
176307138
176307520
176308481
176308790
176411862
176412431
176415616
176416025
176417281
176417449
176418702
176419103
176419939
176410940
176421302
176422054
176423073
176425672
176429349
176429811
176420260
176420533
176433349
176434351
176435446
176435626
176439064
176443926
176445287
176445649
176445607
176448610
176449107
176451968
176453107
176450428
176450603
176461547
176461797
176462444
176463914
176466813
176468394
176468419
176468430
176468672
176469890
176460652
176460659
176472747
176473267
176476477
176476751
176479394
176479752
176470502
176470093
176482272
176483728
176484607
176485156
176485077
176488333
176488303
176488693
176488893
176489877
176492664
176494928
176496900
176497197
176497327
176490881
176402192
176402859
176402865
176403152
176403168
176405221
176408712
176408874
176408088
176409225
176400913
176511231
176511266
176513708
176515403
176518158
176518253
176519389
176510113
176523013
176525307
176526375
176520893
176531764
176532256
176533389
176538447
176538759
176539260
176541731
176542985
176545651
176549989
176540447
176551349
176552384
176552858
176553644
176555303
176557708
176558437
176559152
176563483
176578771
176582573
176588632
176592011
176590452
176625493
176625689
176637712
176649743
176662048
17666063
176685303
176687283
176687566
176691927
176692251
176695846
176697575
176698255
176699156
176603974
176604324
176604658
176606302
176607555
176607090
176609270
176712093
176714304
176715460
176715530
176716598
176716606
176719782
176710118
176710527
176710736
176722789
176722886
176723848
176724259
176726119
176726581
176726700
176727658
176728413
176728032
176729290
176729648
176729034
176731974
176733201
176734380
176734437
176734040
176735378
176730493
176730751
176741417
176741932
176741905
176742432
176743022
176744872
176745180
176747738
176748660
176740072
176751299
176753378
176753384
176753646
176754468
176755306
176755705
176756358
176756788
176756896
176758570
176750358
176762034
176763407
176763940
176764180
176764776
176767426
176767401
176767601
176767976
176768105
176769147
176769637
176771217
176771693
176772811
176772096
176774332
176776813
176777205
176778282
176783130
176783589
176783815
176784106
176784580
176784944
176785203
176786105
176786983
176787420
176787098
176780345
176780726
176791526
176794239
176794745
176794774
176795831
176796584
176796839
176796966
176798183
176790948
176701452
176701043
176702569
176703310
176704961
176705434
176707485
176709117
176709452
176700467
176811243
176812462
176813373
176813553
176815794
176818447
176819133
176810491
176810600
176823746
176823927
176824660
176825888
176827952
176831588
176837034
176838409
176841279
176841370
176844957
176846209
176848246
176852010
176854240
176856086
176857976
176859085
176862945
176863850
176865879
176866023
176867239
176875980
176876123
176876804
176879724
176879846
176879050
176884527
176885049
176888164
176889188
176889256
176880731
176880084
176893867
176894390
176895570
176897200
176898336
176898753
176916605
176923154
176967273
176996473
17602617
176036536
176049087
176052908
176053870
176054865
176058636
176059716
176061607
176064423
176067688
176067710
176068549
176068934
176060143
176071185
176073663
176074893
176076258
176078506
176078967
176078050
176083673
176085823
176086405
176087919
176080587
176091629
176092436
176092611
176092794
176094299
176095934
176097195
176098550
176098073
176090732
176001146
176003162
176006201
176006048
176008058
176009428
177113121
177114833
177114058
177115825
177116035
177124093
177126707
177126978
177128198
177129663
177133882
177134534
177135049
177136158
177137373
177137768
177138315
177138419
177139726
177141377
177143536
177144497
177145130
177146661
177146856
177148006
177140593
177151857
177152835
177153898
177155428
177155511
177155611
177157582
177158417
177159782
177161018
177163882
177164127
177164690
177168010
177160137
177160531
177160619
177160028
177171458
177171693
177171087
177175040
177181279
177182366
177182964
177183018
177185479
177185748
177186860
177187335
177187934
177188743
177180405
177191298
177191617
177191094
177194282
177194411
177194973
177195954
177196529
177197148
177197352
177190324
177103593
177104303
177104442
177104888
177107841
177100207
177211180
177214529
177221666
177222102
177224020
177225983
177226557
177220718
177233345
177233855
177234806
177243186
177243317
177244992
177247267
177240488
177252778
177255334
177257665
177258030
177250492
177261838
177262487
177265525
177268578
177269921
177260511
177272266
177275996
177276579
177277261
177283594
177283762
177286276
177287516
177287071
177291708
177292416
177296222
177297128
177297646
177201754
177204148
177204711
177206046
177310315
177321877
177323084
177356272
177361120
177365824
177385444
177418951
177422455
177457349
177458652
177450553
177461849
177465926
177468091
177473557
177478137
177482161
177482631
177482081
177484283
177485318
177485340
177488075
177493833
177494171
177494308
177494697
177494904
177496580
177496606
177497168
177497174
177497640
177497795
177499835
177490107
177490108
177403524
177403753
177406306
177406430
177406476
177409963
177409016
177512606
177516713
177516808
177517959
177519674
177521167
177522206
177522947
177524180
177526487
177527449
177529485
177520621
177531868
177532600
177533995
177534455
177538285
177538502
17754100
177543138
177543032
177544339
177544364
177544862
177545333
177547787
177547972
177549410
177540339
177551049
177555805
177556085
177556087
177557350
177557886
177557924
177558417
177559505
177562475
177562852
177566340
177566493
177566048
177568292
177569325
177569712
177576506
177577369
177577000
177578957
177579832
177570247
177570096
177581904
177585398
177585018
177587111
177580453
177580552
177591659
177592650
177592021
177593274
177593347
177593841
177593928
177593058
177594391
177596277
177599634
177599846
177590239
177502929
177503297
177506684
177507618
177509995
177612785
177615131
177615137
177615769
177624201
177627271
177627775
177620844
177632599
177634095
177636195
177637303
177630278
177643135
177645388
177645574
177646973
177657927
177658107
177658429
177658589
177659110
177650063
177663152
177664299
177664470
177667482
177668697
177678151
177678592
177682460
177682508
177683073
177687232
177695853
177697881
177698922
177699652
177601306
177601640
177601777
177602863
177603111
177605931
177606309
177607162
177600309
177600796
177711444
177715171
177717201
177717578
177717669
177710464
177722534
177724426
177726134
177727835
177727881
177728362
177729015
177734569
177735225
177736322
177738625
177739749
177749882
177751831
177763660
177766758
177797695
177799619
177813019
177828771
177820441
177844292
177844689
177857891
177867163
177860376
177873941
177875224
177877050
177870506
177884077
177885457
177880825
177891394
177891965
177894787
177897091
177890167
177802350
177802939
177803222
177803054
177805927
177808714
177808061
177913732
177915885
177915895
177915911
177919138
177919592
177919603
177919947
177910518
177921420
177921793
177923526
177923507
177925560
177928425
177929421
177920817
177920002
177932225
177933901
177934129
177935630
177935866
177935981
177936456
177938263
177938272
177938488
177938811
177939536
177939672
177941540
177942571
177943384
177943475
177946652
17794688
177948526
177940176
177952053
177955537
177955778
177956359
177956670
177958287
177958086
177959231
177961608
177963439
177964300
177964970
177965586
177966054
177967103
177967977
177968571
177969733
177960103
177960526
177960500
177971379
177972202
177974139
177974960
177974079
177975105
177975100
177975293
177977574
177977813
177979178
177981468
177981863
177982179
177983424
177985649
177987972
177988940
177980885
177980074
177992364
177992755
177992023
177993876
177996713
177996754
177997496
177999719
177990853
177990897
177902509
177902910
177904686
177906330
177907496
177907927
177908514
177908571
177908905
177909815
177909870
177011340
177013696
177014915
177015384
177015974
177016317
177017225
177018664
177018786
177019468
177019860
177010630
177021493
177021983
177022335
177023190
177023377
177023608
177023742
177023775
177023792
177024230
177026311
177027268
177028792
177028998
177029427
177020080
177033137
177036595
177038236
177039359
177041127
177045153
177045723
177046580
177048342
177048474
177054610
177059018
177050795
177061944
177062120
177062142
177062920
177063831
177065821
177065088
177069754
177071105
177071377
177072403
177075299
177076971
177079356
177083469
177084768
177085154
177094664
177099415
177002172
177002951
177004013
178112946
178117300
178124745
178126105
178127798
178129891
178120162
178133192
178137390
178143235
178148343
178153980
178157079
178184521
178188784
178108384
178215316
178227081
17824888
178240811
178258150
178262357
178272510
178275305
178277644
178282318
178286283
178289161
178295460
178297136
178298661
178290941
178203120
178203002
178205162
178200917
178311544
178313204
178314705
178314810
178314058
178317118
178317999
178318362
178318790
178318085
178321493
178321506
178322437
178326847
178327579
178327989
178328279
178320320
178320990
178320073
178331184
178335576
178337223
178341757
178342340
178342536
178342994
178345407
178345771
178348563
178349303
178340832
178351390
178352181
178354585
178355431
178355089
178357053
178358587
178358622
178359421
178350731
178365855
178367349
178368172
178360327
178371771
178372704
178377717
178370583
178385438
178386372
178387197
178387514
178387503
178387750
178387000
178388473
178389833
178391437
178392260
178393107
178393453
178393808
178394646
178395666
178398061
178399789
178390286
178390099
178301420
178301554
178302138
178303240
178305236
178305809
178308254
178308335
178308347
178308873
178308885
178309329
178411567
178412992
178413273
178414631
178414658
178417305
178418932
178419731
178421367
178421406
17842393
178426567
178426779
178426839
178426039
178426085
178429582
178420291
178420947
178432339
178432958
178434060
178435792
178436171
178436203
178430676
178441976
178444887
178444997
178445658
178445930
178446686
178446081
178447482
178447994
178448081
178449114
178449555
178452269
178455171
178459270
178450323
178461067
178462955
178464164
178467566
178467655
178467713
178468986
178472729
178474022
178488333
178488394
178488092
178480551
178496564
178408103
178400628
178513441
178517312
178517739
178524872
17852559
178528297
178520933
178531625
178539701
178541867
178555069
178557153
178562411
178562639
178565152
178566983
178566082
178568316
178569174
178569772
178572286
178573376
178573903
178578532
178581023
178583236
178589979
178593144
178505314
178612504
178637538
178659814
178694211
178695019
178696561
178690974
178601911
178604560
178607594
178607712
178716404
178718030
178719752
178719987
178722749
178723860
178723921
178724607
178724998
178727823
178729298
178733206
178737198
178737870
178738914
178730725
178742878
178743066
178744904
178745822
178747316
178747523
178747812
178751984
178758264
178758422
178758907
178759996
178763414
178765105
178765581
178767037
178768491
178760947
178771181
178771485
178772636
178773757
178774524
178778260
178770115
178770043
178781136
178783264
178783510
178784027
178786827
178786040
178787742
178789575
178780535
178791373
178793293
178794936
178794959
178795263
178795594
178796695
178701747
178708199
178813418
178813696
178814036
178816651
178818325
178818911
178810579
178825844
178827475
178827939
178829424
178832733
178834235
178838747
178839429
178843181
178844711
178851177
178856999
178850726
178863334
178864130
178864658
178866510
178868269
178860953
178871218
178871808
178873284
178877430
178878129
178879203
178885307
178887478
178880940
178893319
178895006
178897983
178898123
178898945
178801300
178803159
178803371
178807748
178911432
178911703
178913587
178913009
178914785
178915095
178917271
178917096
178918421
178926178
178926702
178932537
178932852
178936308
178937571
178945130
178953002
178956289
178956808
178959170
178959618
178961892
178966494
178969582
178973709
178976185
178991259
178909915
178011788
178027530
178036416
178038638
178039155
178044111
178056232
178072848
178075323
178078290
178091663
178092395
178092429
178092567
178096538
178096023
178097449
178099535
178099741
178001899
178004514
178008326
179112964
179110520
179125615
179126643
179134631
179135514
179143905
179146776
179147525
179152029
179154486
179162595
179163166
179167238
179167696
179167082
179168133
179168661
179174467
179170524
179181181
179181608
179184974
179189524
179191830
179192642
179195345
179190829
179108946
179211473
179211489
179211001
179212503
179213002
179215973
179217340
179217915
179217061
179218390
179210698
179224219
179224547
179229197
179220126
179232380
179238207
179239102
179230623
179244341
179245202
179245542
179249713
179253660
179258896
179263220
179264199
179267105
179268638
179268666
179269104
179271761
179271879
179271060
179272051
179273360
179275613
179283083
179284674
179286893
179202015
179348334
179353699
179386870
179302532
179305460
179411552
179411897
179412413
179410102
179410055
179433214
179433987
179435373
179445860
179451255
179451089
179452259
179453973
179456797
179457012
179463260
179463921
179465996
179467490
179467621
179468621
179469242
179472317
179472359
179474472
179476079
179477378
179477401
179477874
179478252
179478543
179479871
179470551
179481116
179482431
179483753
179484796
179485700
179486376
179487063
179491125
179492584
179492718
179494125
179494772
179494828
179495623
179496117
179499123
179499000
179490865
179401399
179401690
179402980
179403084
17940452
179406323
179408013
179400555
179512410
179513127
179513678
179514357
179515051
179516486
179518420
179518054
179519155
179510402
179522433
179522408
179523333
179523618
179524143
179524495
179524896
179525414
179525870
179527463
179527811
179529235
179529399
179529421
179531356
179531721
179533663
179535434
179535470
179535766
179535964
179536171
179536818
179538949
179530075
179541561
179542125
179543116
179545800
179547015
179548666
179549747
179540588
179552525
179554886
179555693
179563683
179569993
179560236
179574098
179575145
179575934
179581700
179582061
179585214
179585483
179586618
179586704
179586863
179587692
179580470
179595026
179596458
179597581
179597683
179598526
179599465
179590389
179503227
179503077
179505251
179505007
179500678
179615153
179619216
179623592
179623794
179624319
179639754
179630248
179642662
179656838
179656878
179664592
179665142
179666869
179666039
179667779
179669259
179660137
179671699
179671830
179671977
179672080
179673394
179673853
179674558
179675197
179675860
179675936
179676511
179677112
179679381
179681453
179681828
179683442
179685129
179685312
179685890
179686821
179686899
179687470
179688759
179689153
179692190
179692727
179694541
179695639
179695986
179696558
179696638
179696071
179697232
179697508
179697784
179690174
179601776
179602159
179604157
179604484
179606078
179607108
179608535
179608588
179600798
179600867
179712139
179714135
179714289
179714781
179715823
179716349
179717389
179719435
179719962
179721691
179722902
179724056
179727950
179727961
179729678
179733700
179735016
179739094
179743172
179747159
179752247
179752515
179752796
179753273
179756765
179750746
179761882
179767564
179769708
179771109
179773767
179773900
179776733
179776956
179778987
179779183
179782052
179786179
179786537
179791989
179794967
179795177
179795063
179797424
179798853
179704109
179705382
179707237
179811200
179813764
179815776
179822432
179822831
179826280
179827693
179828757
179828809
179820094
179838248
179842370
179857981
179861037
179884467
179802760
179805265
179807553
179923908
179938508
17994206
179956639
179959566
179960324
179971932
179971982
179977579
179979808
179981930
179982683
179982784
179983952
179987109
179987725
179988323
179988931
179991375
179992401
179994395
179998158
179999585
179999883
179990918
179901501
179902666
179906441
179906674
179906787
179907190
179907699
179908622
179909850
179900245
179900914
179012348
179015807
179018450
179018409
179018960
179019004
179010374
179021821
179021882
179022963
179023800
179027244
179027858
179029061
179020034
179031110
179031261
179034591
179035381
179035442
179036725
179037866
179037073
179039164
179039828
179030481
179041081
179045593
179048434
179049190
179040231
179040848
179051210
179052958
179054424
179055338
179055060
179057353
179057696
179059544
179050334
179061133
179063514
179063666
179065100
179065288
179066317
179066321
179067592
179068575
179069412
179071782
179076521
179076565
179077829
179079959
179070219
179081012
179082344
179083132
179085843
179086063
179087173
179087236
179087704
179088132
179088234
179089144
179089669
179080628
179080894
179092774
179093800
179095339
179096167
179096208
179097642
179099127
179090841
179090918
179090000
179005495
179006822
179006945
179007711
179007072
170111920
170112214
170112220
170113196
170113256
170113350
170113847
170115659
170119589
170121427
170122016
170123819
170124712
170125296
170125614
170126422
170127895
170128329
170133528
170136222
170136806
170138609
170144160
170144756
170146869
170147184
170152131
170156828
170150320
170164478
170173999
170175174
170177460
170170551
170181223
170183281
170185276
17018024
170196523
170198108
170198747
170101633
170101862
170104605
170105468
170106098
170214579
170218338
170210554
170224943
170225760
170233229
170236054
170246397
170248806
170249297
170240779
170259175
170278814
170349762
170356929
170366960
170373004
17037561
170375745
170378589
170378853
170386715
170392288
170396460
170396756
17039767
170304762
170305001
170309154
170412575
170412928
170418063
170421004
170422131
170422101
170422602
170424575
170427503
170428162
170429889
170431327
170436049
170437776
170437898
170430248
170441189
170441034
170442649
170455551
170463865
170464603
170465731
170466753
170467071
170460265
170460531
170460023
170471433
170471404
170471647
170472294
170476219
170476983
170477424
170477692
170485004
170486629
170487580
170487905
170488291
170488601
170489595
170480218
170480384
170491317
170491731
170492124
170492304
170492542
170493445
170493852
170494268
170494957
170498424
170490157
170403162
170403628
170403727
170403760
170405300
170408470
170408641
170513202
170514253
170514798
170516871
170516083
170518736
170519883
170521272
170521612
170522525
170522758
170522041
170523958
170524851
170525790
170528413
170528561
170528707
170528914
170528011
170532577
170532911
170533451
170533502
170536485
170538319
170539033
170541678
170541028
170542380
170542856
170543233
170544370
170544748
170546448
170546948
170548247
170540768
170540796
170551432
170552764
170553336
170555486
170561043
170563186
170564568
170565364
170566426
170573708
170575097
170578279
170581887
170586310
170587635
170587032
170588267
170595672
170595793
170595052
170596507
170597036
170599223
170502496
170504752
170505054
170614411
170616529
170619910
170623437
170629493
170632305
170637622
170638734
170643904
170649539
170663327
170663712
170667240
170668901
170677302
170606088
170600016
170734026
170704669
170708768
170813693
170816960
170819676
170819946
170810447
170821907
170823052
170825264
170825504
170827322
170820040
170841242
170845724
170848006
170854075
170855134
170856902
170857533
170857597
170857938
170850929
170865261
170865470
170867358
170867808
170860135
170873072
170876879
170877817
170882112
170884239
170884428
170886739
170887677
170888271
170889151
170891922
170894825
170895392
170895880
170896126
170896951
170897764
170898192
170890940
170801545
170801759
170802137
170805814
170806378
170806578
170807326
170809538
170800515
170915651
170917466
170917059
170918629
170921994
170922299
170922731
170924849
170931452
170931644
170933440
170933493
170936058
170938242
170939627
170941248
170942737
170943248
170944938
170945249
170947784
170948106
170954715
170955148
170956305
170956685
170957522
170957953
170959489
170950902
170961138
170962256
170967919
170969452
170960370
170971140
170972366
170975695
170970132
170982430
170983233
170984547
170985132
170988826
170980539
170908059
170900799
170016021
170018442
170019549
170023736
170024608
170024963
170028675
170035169
170038422
170039023
170047985
170048464
170049029
170040401
170051681
170057397
170057070
170059414
170050880
170061672
170066781
170060473
170083273
170080139
170094947
170002176
181154455
181192981
181211674
181219027
181210181
181227486
181228213
181231001
181233741
181235152
181238492
181230196
181241682
181242073
181249777
181251981
181255478
181258947
181259742
181263859
181264806
181269863
181274579
181275479
181270884
181283970
181291384
181293103
181293247
181293640
181295596
181297945
181298790
181290315
181205094
181207193
181200315
181313193
181317449
181324948
181325608
181326165
181327688
181328301
181320478
181320760
181320992
181331509
181333303
181335807
181341019
181343378
181347502
181349608
181355126
181350710
181363224
181363273
181363767
181368144
181368848
181360342
181373384
181379417
181383733
181383069
181386358
181380724
181393852
181393961
181394537
181396768
181301163
181301802
181304392
181308321
181300097
181411129
181411771
181412185
181414802
181416259
181419782
181423506
181424701
18142594
181428775
181429400
181429672
181420306
181438134
181441080
181443398
181443641
181445325
181446230
181440254
181440422
181455074
181461852
181467038
181474633
181475578
181475756
181476171
181470628
181481700
181483893
181485096
181493415
181522693
181522017
181554926
181576183
181577596
181586675
181597440
181500136
181617491
181622378
181624687
181628248
181632331
181642562
181642763
181643867
181646287
181649836
181651666
181653333
181658469
181659866
181650384
181664958
181666418
181668333
181660766
181672513
181672716
181673130
181673858
181678477
181679283
181679723
18167006
181682602
181683460
181686345
181687945
181688761
181692219
181693383
181695503
181696032
181690143
181690878
181601700
181606171
181607586
181608911
181608002
181600592
181711294
181712700
181713904
181715153
181716285
181717632
181718178
181719650
181710479
181710688
181725867
181726589
181726740
181728277
181736820
181736074
181737850
181742908
181748785
181740286
181740582
181755294
181750104
181761741
181765784
181766273
181766896
181767435
181767741
181768638
181771049
181781114
181782675
181783039
181788355
181789115
181791496
181792959
181794901
181795975
181797858
181799201
181702142
181812132
181812362
181813444
181815527
181817406
181817598
181825910
181828691
181833141
181836549
181841112
181847072
181840580
181859225
181859335
181805379
18192682
181945984
181951063
181952066
181957285
181950770
181963434
181963556
181965253
181979563
181981273
181981691
181985627
181995846
181999218
181905439
181907239
181908220
181013426
181015839
181015888
181017893
181019201
181019614
181022116
181022560
181028122
181020610
181020703
181020971
181035446
181039053
181030694
181030973
181041553
181041787
181042493
181042067
181043892
181046621
181046846
181047043
181049848
181040353
181052461
181052751
181059846
181050709
181061738
181061058
181062745
181063912
181064517
181064866
181064964
181064982
181067143
181069562
181069567
181076345
181076924
181070312
181081676
181081740
181081086
181082427
181082531
181082883
181083146
181087952
181088906
181089635
181089913
181091461
181092180
181093965
181099591
181099646
181099769
181099834
181099000
181090005
181001282
181001984
181002392
181002571
181002010
181002096
181003511
181005129
181005352
181005847
181006235
181006289
181006991
181007890
181008426
181008520
181009474
181000169
181000227
182113362
182113500
182110530
182126396
182126720
182131224
182141731
182142664
182140201
182154994
182155453
182155972
182157415
182157771
182161407
182166721
182171609
182174233
182176411
182178079
182181426
182182559
182185239
182186510
182191386
182197220
182198286
182198906
182199299
182190830
182101810
182104526
182107659
182107061
182100654
182224875
182231686
182235364
182237892
182238970
182246827
182264024
182266921
182268872
182260385
182274378
182299889
182324638
18235190
182357391
182366549
18236840
182374932
182370287
182370454
182381247
182381968
182384321
182388098
182391842
182393149
182394220
182395950
182397218
182397572
182399066
182390427
182302448
182304624
182307217
182309162
182418052
182421235
182421892
182423131
182424296
182428625
182428691
182429148
182420098
182434350
182438077
182449002
182458651
182459489
182459042
182450137
182462591
182466978
182467162
182469271
182471922
182473247
182477303
182478740
182482280
182482643
182484271
182485924
182485005
182487650
182489327
182480705
182492243
182493226
182493516
182494395
182496644
182497139
182402752
182404292
182407919
182408229
182409471
182511739
182513634
182513086
182514845
182516085
182517713
182518583
182519845
182519067
182510806
182510913
182521230
182523666
182524145
182527344
182528143
182531692
182535071
182536662
182530317
182530622
182543301
182543866
182544892
182546524
182546049
182547502
182549759
182540106
182553036
182554455
182556293
182556904
182550432
182562374
182566571
182566982
182568044
182569005
182560897
182572836
182573455
182573537
182575121
182576672
182579105
182585077
182586905
182587099
182588832
182580112
182597654
182503599
182508288
182500855
182622501
182631897
182648138
182652271
182668258
182682133
182699251
182601792
182723700
182730918
182756570
182785181
182790901
182704085
182813064
182814202
182819300
182821314
182824553
182825893
182826028
182828710
182829296
182832453
182833498
182838320
182839157
182839045
182841856
182842397
182843356
182843915
182846332
182847454
182851207
182851677
182856548
182856575
182857178
182859383
182861262
182862104
182864045
182868754
182868814
182872518
182874461
182878247
18287808
182879766
182882559
182882723
182883933
182884859
182885553
182885804
182886453
182888769
182880543
182893841
182895956
182896633
182899921
182801131
182803362
182803933
182805864
182806310
182800249
182800355
182911438
182912037
182913287
182916525
182917846
182917872
182919422
182910248
182910510
182921312
182925773
182926404
182928480
182931829
182933521
182934242
182934579
182934940
182936925
182937879
182939125
182930468
182941236
182944651
182944741
182945569
182948485
182948769
182949715
182940400
182940525
182940047
182951087
182951091
182953639
182954345
182954422
182954568
182954702
182955365
182958489
182959832
182950870
182961308
182961523
182962419
182964869
182964944
182965675
182971183
182975853
182977235
182978561
182978011
182970363
182970021
182987215
182987620
182991109
182991693
182992571
182993201
182996366
182901139
182902169
182903312
182906897
182014169
182016318
182016682
182017299
182017808
182023351
182025648
182027777
182029314
182035456
182030897
182041899
182040432
182058998
182073392
182073816
182085163
182093552
183156504
183186216
183188047
183189650
183193713
183103492
183211203
183210058
183223400
183224459
183226109
183226650
183226866
183229569
183231078
183233497
183234242
183235041
183236684
183237564
183241497
183241672
183242985
183243687
183243979
183251359
18325326
183255263
183250155
183250969
183250050
183262714
183263615
183263648
183266183
183267351
183260404
183272600
183274570
183274056
183275748
183276533
183282234
183282482
183283212
183285151
183285779
183286320
183286677
183288747
183292549
183292982
183292024
183293193
183297233
183299021
183203865
183204037
183208130
183209185
183209772
183209705
183311978
183313201
183313739
183315847
183316001
183317332
183317674
183319640
183319799
183310412
183321510
183321911
183321074
183322860
183326695
183328115
183328585
183331733
183331777
183332404
183332726
183332842
183333241
183336983
183341127
183342975
183344375
183346236
183348324
183348642
183340570
183340008
183351497
183351682
183352424
183353271
183354555
183354756
183357186
183350543
183362932
183363463
183365135
183365270
183365691
183365705
183365812
183366600
183368705
183369630
183369601
183371114
183371218
183371775
183375651
183375791
183376393
183376055
183377938
183377961
183379743
183379917
183383937
183384348
18338462
183384956
183387530
183387084
183389975
183395154
183395613
183396966
183399369
183305900
183416076
183418177
183418346
183410133
183423238
183428735
183432661
183443676
183444044
183447465
183448553
183449498
183451630
183453035
183458507
183459867
183464458
183466219
183471177
183478019
183479142
183483034
183484881
183487102
183524786
183539315
183557710
183591959
183638783
183630072
183657471
183650157
183662029
183664976
183665532
183666754
183660568
183676284
183682973
183683240
183683349
183685627
183685954
183686231
183688126
183688170
183689786
183694958
183695301
183696480
183696650
183696730
183698580
183698712
183698023
183699844
183603665
183604029
183609297
183609752
183600433
183600407
183711020
183716833
183710667
183721152
183721163
183724855
183726362
183727708
183731150
183732745
183733577
183735968
183737476
183738214
183742438
183745205
183745577
183748905
183751078
183751087
183752560
183753162
183754853
183755942
183757111
183758722
183758799
183763580
183765114
183766139
183768754
183771055
183773351
183774267
183774717
183774893
183776927
183779540
183770091
183781884
183782416
183784326
183784923
183786518
183786039
183786057
183780384
183792985
183793648
183796298
183796708
183797122
183797192
183798920
183702452
183702899
183703189
183704759
183705632
183706620
183706954
183709816
183700320
183811164
183811785
183814572
183814771
183816706
183817410
183835101
183837093
183839974
183830014
183841630
183841063
183842857
183842074
183846262
183858419
183859772
183850677
183861298
183863412
183864158
183864969
183867021
183875953
183891590
183892960
183896148
183899171
183801231
183804839
183807182
18392590
18392618
183929864
183930253
183950560
183972234
183995572
183905816
18301483
183018817
183021433
183027460
183032163
183036698
183036978
183049098
183062620
183066369
183068682
183069222
183069674
183077503
183083455
183085936
183088202
183080383
183094327
183099259
183002927
183003700
18300915
184113134
184115697
184119589
184119639
184124192
184125597
184128268
184129206
184131363
184132557
184136528
184137240
184138671
184130012
184143462
184143492
184146917
184155355
184155680
184158879
184163780
184164459
184166398
184168878
184169553
184172466
184173966
184175905
184177498
184179899
184186240
18418710
184180346
184196855
184197962
184104581
184105646
184108585
184108012
184109071
184212520
184216789
184217299
184210837
184227351
184231418
184232183
184234297
184235398
184235096
184247340
184256326
184257992
184261453
184261858
184266030
184269336
184260818
184273924
184276248
184282090
184314185
184365858
184369733
184389566
184393559
184393093
184395578
184301781
184305434
184308895
184300933
184415568
184417352
184422097
184424184
184428010
184429789
184420219
184436547
184439490
184445665
184446093
184448273
184453774
184455335
184456453
184461258
184462491
184469665
184469976
184472213
184472558
184473139
184473879
184485218
184485095
184486333
184487371
18448705
184488521
184491494
184491613
184496043
184498584
184498093
184490824
184401102
184405155
184405650
184511572
184512649
184513959
184514959
184518313
184510338
184525577
184527094
184528172
184531515
184536843
184537651
184538889
184543948
184540647
184552523
184552626
184552915
184553530
184557154
184564358
184565291
184571283
184571963
184573603
184574242
184574768
184578279
184588812
184588003
184592635
184500577
184627929
184637281
184641820
184657899
184692412
184729525
184738330
184742617
184747183
184749792
184755874
184757587
184757900
184758487
184750355
184761880
184763875
184771398
184771523
184773890
184786207
184787276
184787931
184780515
184780628
184780607
184792592
184793328
184797948
184797904
184797053
184790878
184701233
184701208
184703644
184703006
184707742
184707058
184708153
184811182
184811721
184812231
184812920
184815736
184815752
184818471
184824976
184825095
184826339
184826522
184826653
184826720
184827197
184828971
184820295
184820326
184820954
184831362
184832850
184833250
184833600
184833046
184836494
184837508
184837879
184838293
184838205
184839557
184830697
184843771
184844585
184844608
184844929
184845909
184846638
184847984
184848239
184849504
184851907
184852370
184852563
184852506
184852760
184853686
184854517
184854864
184855332
184855948
184856980
184858211
184858571
184858822
184850803
184861214
184861359
184861603
184862580
184862889
184864595
184867155
184867696
184867787
184873051
184873058
184874078
184875880
184877453
184883196
184883809
184884992
184885953
184885993
184886252
184889671
184889822
184880294
184891777
184892954
184893526
184895709
184896684
184898097
184801546
184801694
184802350
184804532
184807548
184911585
184912504
184913214
184913928
184919193
184919326
184910162
184910271
184910986
184921866
184923676
184926006
184927095
184929371
184934375
184934745
184937985
184945589
18494901
184951398
184953481
184954412
184957987
184958084
184959257
184959733
184965513
184969344
184969510
184971515
184972637
184974731
184981515
184984537
184986649
184989436
184994701
18499847
184990887
184904456
18401282
184042595
185115408
185120807
185120016
185137964
185142591
185146561
185148918
185140649
185151313
185152267
185161870
185162553
185162947
185163219
185165331
185166885
185169243
185169506
185160392
185173486
185173865
185176384
185184511
185184618
185189202
185189319
185180675
185196988
185197294
185198824
185190953
185103078
185104365
185106515
185107952
185109726
185216408
185217699
185217823
185218072
185219902
185221855
185223826
185224519
185225476
185225538
185227145
185228489
185232606
185232970
185233196
185233492
185234861
185235837
185238706
185239632
185241712
185242301
185243421
185243620
185243797
185245935
185246056
185246065
185248288
185248821
185248060
185249025
185240368
185240761
185240890
185252871
185252041
185255652
185257413
185258905
185261349
185261821
185261975
185263390
185263571
185263914
185264530
185265141
185267604
185269323
185269641
185260103
185260563
185260084
185271217
185271981
185272931
185272904
185273100
185274155
185277967
185277069
185278734
185279728
185270144
185270519
185282570
185282596
185282918
185284665
185284823
185285671
185285864
185286922
185287851
185280193
185280473
185291150
185291356
185292420
185292978
185295295
185298263
185298781
185202560
185205671
185209057
185200960
185311138
185312329
185313435
185322582
185324567
185325176
185326737
185327114
185329973
185334534
185334682
185341046
185343067
185347701
185348297
185357900
185358842
185365423
185367412
185372357
185373717
185375613
185378263
185378369
185383208
185383790
185384324
185387797
185388986
185389182
185398405
185301204
185411643
18541960
185422532
185426106
185427354
185436439
185444210
185467191
185469484
185483775
185404002
185515424
185536031
185542616
185553289
185558635
185559682
185559019
185562235
185565203
185566259
185569867
185571471
185572842
185576483
185577369
185578009
185583580
185588646
185580868
185591007
185592368
185592377
185593765
185595203
185597221
185501471
185502684
185506156
185507258
185507706
185509327
185509835
185611377
185612640
185614779
185615677
185617465
185618917
185621076
185627725
185628060
185629014
185631840
185633146
185634686
185634871
185636406
185636940
185639896
185641920
185643907
185644160
185645156
185646158
185646691
185646605
185646709
185646840
185647870
185647804
185648858
185649343
185649469
185640360
185640895
185651647
185651844
185652564
185653483
185655739
185656955
185662875
185662021
185664165
185665337
185666846
185667656
185668476
185668811
185668848
185660245
185671272
185673592
185674039
185675044
185677589
185677945
185678566
185678762
185670318
185683438
185683531
185683677
185683851
185684540
185689719
185680139
185691299
185691316
185697570
185697993
185698432
185698786
185698015
185699208
185699779
185690500
185690017
185601309
185602765
185602007
185605872
185607162
185608182
185608919
185609128
185600262
185712771
185717527
185717613
185718440
185719909
185710409
18571069
185722211
185722012
185723669
185725602
185727790
185732205
185732620
185735444
185736131
185741691
185744217
185746511
185748722
185752563
185753283
185756637
185750564
185750685
185761146
185762214
185763721
185773887
185778380
185778912
185783776
185785388
185704941
185706969
18570789
185812921
185814170
185818437
185844218
18586969
185801817
185805710
18591604
185942804
185962882
185965434
185969636
185960997
185972403
185974374
185975705
185982713
185984424
185984064
185985170
185985768
185986302
185980531
185994146
185995720
185998765
185999511
185999938
185999053
185901597
185903574
185909160
185909194
185900876
185011590
185012330
185016022
185016059
185017979
185021261
185022699
185024553
185024677
185025730
185028364
185028611
185031740
185031053
185036724
185037089
185038307
185039830
185030741
185030708
185041602
185044293
185045436
185047330
185049982
185040937
185051004
185053565
185056672
185056811
185057336
185057360
185057503
185058640
185058809
185059277
185059589
185050115
185050730
185062967
185063418
185065258
185067285
185071179
185071786
185074218
185074245
185076236
185076684
185079362
185079545
185079731
185079038
185070785
185081157
185081596
185085600
185086967
185089483
185080582
185092248
185093157
185093803
185094899
185095150
185096302
185001240
185004209
185006742
186113002
186116266
186110039
186129524
186135359
186142158
186143615
18614561
186146112
186146686
186140635
186151086
186153256
186154297
186155720
186156968
186163586
186167983
186175353
186185580
186186740
186187214
186191989
186191053
186193041
18619829
186108912
186230710
186244583
186293758
186294492
186311366
186318700
186334666
186337616
186339561
186342643
186346520
186346564
186349700
186352452
186356833
186357521
186350671
186364965
186368205
186369185
186369553
186369032
186371324
186371012
186373662
186375111
186375773
186376505
186377761
186378628
186379363
186379605
186382001
186383355
186383563
186392936
186393966
186394644
186395769
186396364
186398221
186399429
186304539
186305308
186306635
186309144
186309156
186309797
186300050
186411142
186411959
186412485
186412875
186413259
186413379
186413590
186413999
186414701
186414088
186416938
186417316
186418577
186410773
186421070
186422195
186422365
186423122
186425190
186425430
186427161
186427200
18642792
186420175
186432544
186432022
186433940
186434421
186435762
186435099
186438245
186438841
186430151
186430350
186442399
186443071
186446924
186447479
186447016
186448834
186449581
186449063
186440154
186440624
186452062
186454877
186455756
186456268
186456963
186457259
186459228
186459990
186459902
186466032
186467199
186467226
186468630
186460115
186479449
186479715
186470713
186482805
186485542
186486155
186491154
186497364
186499511
186490297
186404514
186406439
186406638
186409135
186400093
186511954
186515638
186523698
186525620
186527030
186520438
186520658
186533183
186535786
186536598
186551883
186561338
186566222
1865662
186582987
186585134
186639513
186658103
186668478
186668895
186675998
186679169
186670653
186693171
186605097
186609444
186609569
186600100
186713459
186718967
186719676
186719932
186710315
186726357
186729143
186731152
186735832
186736862
186741334
186741787
186742248
186742982
186742053
186743049
186745697
186751647
186752525
186752636
186754641
186755180
186755351
186759966
186750280
186761915
186761045
186762709
186764198
186767261
186767992
186773640
186773073
186776472
186778528
186779580
186779610
186779724
186781708
186781845
186783930
186784041
186786541
186788060
186780377
186791176
186793045
186798145
186790581
186706236
186707862
186700541
186812776
186817180
186821146
186822129
186822519
186826218
186832911
186832931
186833946
186838339
186839610
186830723
186841673
186843224
186844127
186846427
186846741
186847340
186853002
186858568
186862378
186864742
186872409
186873749
186877063
186879269
186880704
186894843
186890575
186805964
186806806
186912564
186947458
186948624
186948807
186987643
18699211
186905462
186900949
186011356
186031844
186036739
186042125
18604577
186047655
186061708
186069361
186060941
186071826
186072370
186075206
186079314
186079537
186083755
186084516
186084941
186093300
186097239
186097518
186099270
186003143
186003577
186004380
186004098
186006262
186008179
186009937
187112466
187116674
187118876
187119949
187123937
187128111
187131572
187131733
187134293
187134401
187135378
187135533
187137311
187138626
187139151
187130183
187141373
187149187
187149180
187152786
187157550
187159664
187162871
187163942
187164335
18716441
187167588
187168537
187160783
187172790
18717464
187174835
187174950
187179788
187182649
187183389
187186258
187193384
187196550
187190323
187101154
187102366
187105736
187211107
187211416
187214566
187218525
187226269
187226351
187228792
187229436
187220830
187231320
187238518
187266609
187285893
18728856
187346148
187349572
187357568
187350491
187362797
187362822
187364536
187366325
187368340
187369472
187369602
187369848
187369947
187360980
187374119
187374688
187375558
187375066
187381140
187381490
187385144
187388432
187388794
187392217
187393761
187390540
187301324
187302926
187304255
187309708
187411463
187411876
187412354
187413925
187417226
187418511
187422100
187423663
187424379
187426433
187428666
187429609
187429905
187435673
187436891
187437208
187430952
187441642
187442175
187443565
187446381
187446436
187447036
187449489
187451381
187451628
187451029
187452914
187453901
187453066
187455577
187456175
187456792
187456998
187457799
187464785
187465067
187468396
187468717
187469046
187460303
187472495
187473541
187475228
187475542
187470757
187485187
187485062
187488705
187489363
187495395
187495029
187496500
187497344
187499135
187490121
187401037
187402940
187402968
187403858
187407952
187513946
187515929
187517265
187525993
187525907
187526209
187526635
187528834
187533390
187533648
187541875
187546496
187549782
187554271
187562062
187564516
187565788
187570214
18758822
187664176
187604655
187714973
187715518
187718581
187719321
187710482
187724785
187727610
187729806
187720623
187731117
187733407
187734152
187737701
187739314
187730477
187741712
187748860
187749286
187763546
187767847
187775219
187776588
187781538
187783834
187788461
187789015
187791679
187796618
187797931
187799734
187790407
187701044
187702249
187704176
187704542
187704954
187705175
187705787
187708053
187700436
187812603
187813131
187814694
187816107
187818503
187821184
187821284
187822793
187823829
187824214
187825682
187828241
187829883
187829911
18783119
187831404
187833663
187834781
187835166
187835971
187836151
187838539
187839731
187842309
187842543
187842670
187844182
187844104
187844952
187844965
187846726
187847412
187847756
187851186
187852107
187852508
187853804
187856148
187859030
187850832
187861801
187862254
187862368
187864359
187867154
187871814
187878671
187878985
187881532
187881080
187885406
187887989
187888194
187880563
187880077
187891629
187893935
187894551
187897703
187806883
187807536
187911378
187918196
187925036
187927213
187927798
187920985
187936753
187959993
187971840
187970197
187970576
187989147
18704894
187054809
187073409
187078680
187070014
187086273
187094567
187004381
187005365
188111929
188112107
188112525
188112069
188113722
188115117
188118790
188118984
188122166
188126295
188127124
188131641
188133553
188134111
188138016
188139489
188130945
188144355
188144965
188145251
188145442
18814599
188146107
188146618
188149553
188149656
18815577
188155952
188156241
188159224
188164765
188167951
188169095
188176560
188178857
188178991
188179193
188170509
188181057
188184261
188186188
188187609
188187017
188189432
188195764
188196991
188198664
188199427
188106145
188106168
188107963
188108724
188109466
188212085
188216498
188216846
188222487
188223986
188225741
188225749
188225913
188228229
188232182
188232655
188232710
188235402
188236332
188238310
188241845
188241940
188242461
188243731
188251729
188255021
188256174
188258248
188275694
188276238
188282549
188284553
188284802
188289386
188293033
188290245
188201008
188208068
188311405
188312493
188323796
188329694
188334023
188336157
188336326
188341792
188365048
188462485
188460058
188473421
188478550
188470035
188486623
188487220
188489624
188497639
188490842
188407670
188408065
188512040
188519369
188510409
188523380
188525611
188532765
188535151
188535487
188535406
188537204
188538019
188539308
188542282
188557430
188559616
188563204
188563086
188565231
188565868
188560250
188572831
188573048
188573001
188576871
188577707
188578750
188579659
188570140
188583847
188583065
188587674
188588491
188589457
188580379
188580690
188592556
188593190
188593840
188594446
188594739
188595731
188596731
188599678
188599852
18850210
188509124
188612415
188614055
188617208
188617394
188619536
188619922
188610702
188623957
188624992
188625030
188626859
188632725
188635110
188638479
188638934
188651302
188654081
188655569
188656156
188656834
188659760
188650761
188661992
188663464
188664487
188668206
188679493
188679699
188682154
188686652
188689535
188607550
188607660
188608366
188711380
188713942
188718849
188731626
188733008
188739001
188785694
188788302
18878059
188795630
188823188
188845457
188859983
188868481
188879335
188881387
188881041
188889844
18888055
188880604
188880705
188891250
188897414
188897018
188807216
188809593
188912345
188913160
188914038
188917367
188919166
188921746
188927314
188929301
188920637
188920653
188936321
188937904
188938541
188941139
188954951
188957124
188957933
188958467
188950401
188961120
188961785
188968625
188969115
188960290
188960889
188971719
188971078
188972109
188972064
188975839
188977485
188981083
188983254
188984831
188986135
188989147
188992606
188993231
188994331
188994376
188998630
188998963
188908867
188909347
188016201
188016361
188019210
188021725
188026514
188039486
188048850
188051001
188055613
188068159
188069849
188079941
188089952
188092498
188093019
188097362
188002085
188006066
188009341
188009626
189111833
189125576
189131489
189161316
18918342
189100027
189216884
189229500
189242332
189242725
189246821
189247068
189240458
189253076
189256365
189250257
189262793
18926390
189260766
189276048
189278935
189279456
189281117
189281943
189282216
189284485
189288118
189280440
189296251
189203199
189200475
189313585
189316601
189318671
189322854
189323270
189324201
189325234
189325429
189327240
189338445
189339619
189344562
189344895
189346636
189347341
18935221
189359213
189350351
189364722
189367681
189368695
189373255
189376957
189377680
189377877
189382840
189383807
189380551
189397713
189398317
189305194
189414938
189418579
189422251
189424286
189424478
189425334
189425583
189427386
189428667
189420121
189443498
189446651
189446760
189452106
189454148
189450916
189472418
189474071
189478495
189479894
189482911
189491101
189493242
189401696
189406255
189512717
189524397
189558443
189577328
189505137
189621060
189625504
189638960
189643720
189653304
189655567
189657936
189662272
189662706
189664034
189671311
189675915
189687884
189680205
189601256
189711422
18971179
189717275
189710471
189722714
189723427
189728777
189735797
189739641
189744194
18974499
189751793
189754562
189757000
189750387
189773163
189778413
189782642
189784346
189784471
189794047
189796115
189796588
189798028
189799489
189705113
189700274
189700966
189813370
189815455
189815819
189815903
189819248
189819721
189826323
189828661
189829355
189829905
189834036
189830343
189849828
189840875
189859395
189863260
189893294
18991655
18991056
18998833
189904788
189011786
189011964
189016067
189025858
189026180
189028533
189020631
189036840
189039658
189030436
189043481
189044666
189044886
189046784
189053042
189056313
189056335
189066714
189067109
189067390
189068082
189071384
189074742
189076108
189079376
189081183
189085518
189092414
189095330
189095524
189002653
189005726
189005990
189006074
180114314
180114585
180116417
180116792
180124138
180125285
180126745
180132111
180136454
180137828
180138213
180143361
180143917
180152373
180153851
180159127
180159591
180162246
180174793
180176769
180187784
180197046
180190209
180102339
180100990
180246339
180240520
180310753
180387709
180380136
180398307
180399714
180390783
180417166
180410594
180424929
180427538
180436191
180430282
180441845
180441095
180447257
180451626
180455808
180450473
180464182
180464477
180469529
180470656
180484920
180491062
180493740
180494588
180495388
180497638
180490471
180405024
180514974
180515640
180515704
180510730
180524429
180526909
180526007
180528288
180531191
180537903
180542393
180542411
180543294
180544902
180545904
180547250
180551597
180555563
180557740
180561087
180562577
180566944
180567327
18057790
180581524
180591913
180595432
180597461
180502035
180504034
180622015
180623194
180623682
180624491
180626954
180631719
180632093
18063318
180636802
180638030
180643581
180647948
180656137
180659212
180666150
180673830
180670315
180682493
180687906
18060112
180722094
180819251
180835426
180836788
180837778
180838722
180851341
180858702
180859392
180850105
180863283
180865304
180873544
180874473
180882691
180885688
180889393
180894173
180894734
180896000
180897876
180890892
180808905
180809722
180800959
180911677
180911084
180914101
180921219
180922061
180923925
180925057
180927641
180927647
180928164
180928622
180929462
180920332
180933750
180935066
180938353
180941200
180941631
180941774
180941906
180942020
180944110
180948071
180940064
180952241
180955565
180958830
180959455
180959081
180950519
180962944
180963664
180966546
180971302
180976772
180977946
180970300
180983263
180984208
180987254
180987719
180988655
180980412
180991211
18099525
180995440
180999158
180902034
180903760
180908154
18001331
180015648
180018159
180019693
180025116
180028561
180029588
180035348
180038027
180045590
180046634
180051665
180052639
180056763
180058368
180059629
180069040
180072631
180075635
180081168
180093846
180008764
191113200
191113476
191122770
191131189
191133422
19110719
191236767
19125672
191258216
191264218
191272047
191274880
191275136
191288360
191289573
191292147
191292586
191293992
19120278
191203132
191205279
191206786
191200810
191317722
191319618
191322317
191327808
191329732
191333998
191334625
191330121
191344429
191356295
191357443
191359454
191361877
191361930
191362260
191366321
191369492
191369081
191360560
191360808
191372350
191372564
191378242
191383901
191388130
191392256
191393978
191394371
191394641
191390191
191302313
191307813
191308087
191309734
191300022
191412203
191416544
191416803
191419418
191419932
191410876
191425347
191426533
191426882
191428926
191429303
191444154
191446338
191449470
191454045
191456385
191458524
191481578
19148629
191403820
191532895
19153527
191548051
191555632
191566812
191576610
191591192
191672807
191683331
191680515
191691972
191606655
191606784
191607640
191600756
191715484
191715800
191721148
191734477
191735458
191741330
191741582
191741003
191742459
191769849
191771661
191773270
191773991
191777999
191779621
191789232
191795578
191704651
191817946
19181870
191819195
191825098
191826745
191827415
19182815
191820812
191837435
191845296
19184723
191848363
191861730
19186255
191883727
191884708
191886007
191891726
191800842
191911733
191914337
191923140
191923822
191925239
191925322
191926735
191930063
191947622
191952034
191962456
191028974
19105443
191055113
191059090
191074866
19107518
191076593
191079179
19108406
191086350
191080186
191080096
191091567
191091878
191096944
191099688
191001475
191009560
192127636
192129359
192135379
192142394
192146880
192162090
192168705
192160343
192188968
192195492
192195046
192197056
192190156
192101537
192107503
192100906
192211419
192211038
192221214
192226421
192228002
192234936
192230868
192247744
192247887
192251705
192258278
192265223
192285249
192285265
192286042
192288269
192292547
192299519
192204027
192316042
192317687
192349708
19237326
192377070
19237080
19238368
19239284
192457515
192479352
192497767
192498832
192402254
192519521
192527805
192529951
192532543
192538651
192530713
192540841
192540015
192552023
192556629
192559315
192562376
192563771
192565436
192577968
192582794
192584646
192599963
192504178
192504536
192507260
192623914
192624937
192637149
192646772
192650634
192684221
192688180
192688538
192688800
192693673
192695109
192698074
19269040
192606054
19273258
19274678
192844841
192848543
192851102
192852072
192866479
192868375
192868553
192879910
192886416
192886825
192889497
19289454
192801649
192805380
192916056
192921060
192932368
192930574
19294554
192940225
192954407
192956270
192957913
192964663
192966918
192966039
19296790
192960099
192976079
192978238
192979096
192982129
192980391
192980730
192980884
192980085
192994060
192998281
192990081
192902721
192014775
192046733
192077214
192084839
192098315
193115211
193127520
19322168
19322900
193246392
193250770
193276986
193282337
193283134
193283137
193280144
193296959
193298146
193201033
193207816
193209766
193312875
193310783
193334731
193338986
193344889
193344015
193345488
193353333
193355504
193356788
193350812
193361757
193362484
193362497
193365656
193367089
193369959
193376576
193378134
193381531
193381739
193383562
193387709
193388351
193388451
193394908
193399247
193302962
193438673
193439678
193486904
193494182
193516080
193519378
193525573
193527743
193540759
193608239
193724534
193727165
193729965
193732438
193734301
19373408
193735260
193747797
193740429
193740510
193740667
193752690
193754330
193756357
193761777
193767276
193768012
19377434
193785200
193787941
193788488
193792683
193793619
193795902
193790449
193701415
193811491
193812540
193813622
193815783
193810805
193822446
193835688
193835940
193835994
193837472
193841808
193840785
193854079
193857546
193850626
193868064
193870648
193883872
193899681
193899940
193804205
193805361
193805902
193800654
193911972
193911985
193919152
193910003
193931490
193935032
19395956
193978684
193024920
193041097
193008799
19411787
19412689
19415206
194157050
194164818
194173234
194184169
194185966
194186782
194193109
194199653
194190903
19410778
194100494
194100761
194214249
194222100
194223183
194229928
194231171
194233812
194253909
194277032
194288061
194298426
194290883
194200574
194322607
194338257
194339175
194344764
194357340
194377812
19437923
194388361
194380475
19430170
194515680
194545473
194571715
194572605
194570178
194581258
194582529
194585246
194589549
194589836
194613622
19461422
194614813
19462129
194629668
194644300
194654940
194666185
194667630
194660682
194676072
19469181
194699674
194602070
194608467
194736873
194739016
194773298
194773767
194792925
194703385
194706772
194708305
194839215
194849193
19484031
194914716
194917879
19496837
19497375
194974991
194998416
194904412
194909804
194900485
194043633
194061257
194089390
194094284
194007857
195115338
195129226
195129319
195142018
195151520
19515745
195166503
195172907
195216885
195263643
195319824
195330589
195344641
195348338
195349998
195350218
195376808
195433135
195436621
195430762
195460493
195486025
195489319
195403069
19540489
19540915
195524353
195527848
19553210
195559464
195585066
195598070
195668548
195660307
195713297
195727726
195728403
195746245
195746689
195760188
19578976
195703189
195705899
195706196
195708848
195818592
19583177
195845671
195846551
195858153
195883351
195885820
195912062
195937224
195946999
195947468
195965631
19505489
196121079
196143408
196140645
196197052
196238885
19641777
196428823
19662238
19668911
19691911
19600001
19714001
19735546
19738886
19767610
19772025
19773108
19779351
19794459
19814924
19821743
19824720
19825606
19831244
19856331
19877116
19879327
19887409
19890245
19801625
19975694
19906735
19907452
19039770
19043023
19073926
19074238
19077949
19079172
10157144
10166797
10176848
10226114
10240320
10252835
10257945
10291791
10320403
10376569
10381834
10394374
10436474
10442339
10445856
10458004
10403676
10400726
10544863
10549876
10590561
10681131
10684264
10699541
10744105
1075132
10752910
10754476
10767887
10705175
10700929
10813403
1085442
10858450
10914274
10922339
10998644
10990412
21133365
21138733
21138709
21232835
21238948
21319539
21321819
21324299
21332684
21334130
21357784
21414472
21436942
21519446
21597415
21597871
21635597
21660137
21686575
21688267
21680258
21744194
21749351
21757810
21758084
21844303
21846062
21840002
21856495
21864525
21955208
21958923
21021804
21023583
2105132
21065406
21065017
21078054
21081613
21092746
22117220
22181422
22261607
22263281
22264160
22283960
22334332
22367819
22367918
22386606
22386706
22386839
22386059
22388600
22392950
22394020
22396251
22398752
22411884
22467772
22494279
22495845
22497958
22585418
22639606
22639968
22652736
22657462
22731023
22746212
22740649
22740691
22740832
22751915
22751976
22766989
22773285
22707724
22831351
22847185
22847739
22840465
22851430
22928865
22931473
22932999
22942731
22952335
22954268
22966308
22985434
22057225
22059312
22063012
22093962
22002451
22009483
23124862
23132196
23159675
23102406
23108911
23108020
23100693
23213642
23215556
23216303
23219011
23228950
23233669
23235285
23235793
23238795
23247310
23326736
23344739
23353428
23356063
2336112
23373714
2338132
2338582
23398516
2341422
23562218
23578208
23583172
23580913
23590974
23676421
23670225
2369562
23697068
23601483
23605187
23712618
23713372
2371572
23716311
2373612
23747497
2377992
23797887
2370512
23811634
23836508
23845162
23845344
23851115
23856063
23860693
23878289
2391142
23962811
23972370
23972566
23984845
23987129
23997384
23905675
23909763
23013339
23014123
23015669
23031790
23033758
23036574
23044789
23052026
2308062
24115078
24116538
24116735
24121770
24147408
24152615
24154648
24166163
24260564
24289005
24301379
24306856
24308015
24411196
24427998
24442421
24454432
24498754
24490792
24402402
24523389
24527678
24555958
24638628
24646488
24647079
24640808
24673036
24674337
24674719
24675650
24683081
2475642
24708786
24813637
24824203
24835790
24835945
24836251
24838335
24839623
24842077
2485512
24855208
24884622
24808849
24964202
24976837
2497932
24013306
2402132
24022928
24023037
24033134
24052160
24098462
2522032
25247388
25255347
25258511
25260000
25273930
25434665
25492360
25516724
2552662
25557239
25594361
25637415
25737407
25745591
25761918
25765940
25839843
25894674
25921884
25931100
25953953
25968986
25989498
25019116
2503362
25003709
26148101
26197128
26230462
26312894
26333361
26366503
26367820
26372615
26373127
26373258
26379737
26386421
26456227
26543590
26559471
26560121
26592452
26897848
26898785
26989562
26995557
2690382
26065156
26090213
27129915
27243783
27256105
27258608
27286203
27292913
27294810
27297645
27298845
27313844
27329805
27353598
27374404
2737862
27515600
27525165
27530080
27544138
27546542
27569391
27500872
27624190
27672827
2769322
27742653
27745579
2775312
27793695
27794937
27795176
27796577
27704110
27821146
27832495
27868008
27935073
27037060
27042112
27060252
27078669
27083590
28137322
28237152
28252389
28277952
28282942
28286128
28292289
28296836
28202773
28208201
28329265
28338811
28339952
28356750
28385142
28393588
28448371
28494640
28512779
28531101
28537349
28539174
28553160
28594978
28644460
28654159
28654432
28661799
28677998
28691331
28693024
28604999
28717694
28720851
2876412
28836907
28896276
28939895
28951204
28956222
28950044
28964969
28992890
28057212
29118891
29128442
29130004
29157449
29165301
29176859
29170029
29182348
29186526
29195007
29197600
29217355
29246310
29264233
29344132
29340290
29359733
29375304
29388803
29395711
29396146
29303690
29410959
29420813
29451946
29577428
29583920
29591950
29598703
29502777
29503662
29619445
29624788
29625497
29637108
29642636
29660477
29660506
29673476
29688541
29748123
29818282
29825964
29828177
29843449
29852196
29914717
29927638
29046132
29069661
29071044
29002918
20111429
20115131
20226186
20234743
20239186
20257215
20258324
20267891
20277894
20277010
20290718
20325311
20461049
20463324
20460020
20490592
20490860
20400174
20515449
20522536
20542003
2050982
20605939
20729459
20024928
20029314
20038761
20042265
20042341
20056630
20057697
20060578
20075535
20081377
20003539
31148355
31215475
31231522
31230598
31269393
31285006
31286099
31294952
31204284
31393677
31471687
31475456
31404036
31532513
31626438
31772111
31929613
31939087
31946540
31963160
31966513
32110304
32132616
32173898
32174780
32182097
32182006
32191592
32109619
32223837
32314105
32379691
32389735
32397622
32304782
32423521
32432636
32437114
32445174
32461921
32482022
32400738
32518420
32627239
32681400
32603892
32725784
32740884
32752254
32760845
32773157
32703814
3283352
32835035
32841532
32865331
3292302
3299292
3335132
33354214
33356174
33388104
33452677
33561714
33655436
33790269
33708459
33883211
33947095
33903874
33077870
3414312
34195292
34232004
34240379
34260869
34274424
3428872
34292611
34319739
34356064
34387893
34455388
34455626
34475723
34485910
34511935
34515750
34523629
34547597
34548947
34576434
34639395
34645380
34647728
34670202
34726129
34753887
34818561
34878574
34883027
34886752
34893567
34805791
34806509
34917708
34919423
34910735
34921906
34947727
34959247
34981096
34022037
34023297
34045239
35211241
35254126
35257353
35264640
35284671
35299586
35313900
35315262
35327039
35328558
35320437
35335600
35346303
35360621
35382109
35397982
35420706
35554959
35583216
35597999
35620045
35633119
35644993
35671877
35672053
35674788
35670318
35686268
35687202
35694310
35606273
35727772
35736431
35782642
35815294
35826158
35894936
35803859
35807786
35912063
35940080
35955591
35956711
35956801
3596212
35967150
35960039
35981152
35984725
35992653
35992826
35996641
35906084
35023360
35079806
36181018
36231903
36262567
36279206
36279313
36371878
36395369
36466693
36401482
36510736
36535934
36558932
36550647
36568220
36576281
36621612
36661556
36608860
36734184
36788864
36789772
36780248
36793048
36798334
36790563
36703381
36813758
36816127
3682202
36826418
36820758
36820850
36837944
36857041
36863199
3689922
36984301
36034399
36030605
36053815
36063745
36084619
36092375
36001653
37113330
37114563
37121595
37131546
37133550
37149774
37168767
37173264
37194776
37368627
37381557
37390695
37307950
37309802
37309046
37414221
37427366
37433391
37430923
37453507
37473320
37488528
37631694
37662812
37662870
37606729
37718296
37733360
37734239
37735495
37814006
37806485
37919891
37950525
37962672
37982162
37990469
37032526
37042317
37083391
37093422
38164023
38213387
38240633
38259526
38269040
38207675
38311506
38312040
38334304
38451178
38452412
38490879
38408515
38531311
38543719
38596996
38647162
38640165
38666728
38684367
38604115
38606660
38721206
38739388
38778674
38837123
38982119
38982530
38025406
38048297
38050414
38065564
39185398
39185643
39218164
39221587
39235384
39236799
39238244
39238376
39239836
39246782
39240726
39256793
39262585
39272784
39279785
39270478
39287470
39207236
39338211
39422384
39447392
39477155
39477569
39493688
39405715
39406090
39520886
39530248
39615736
39684061
39696131
39608276
39600948
39718376
39728869
39733875
39735584
39766637
39858064
39875179
39921419
39962677
39978175
39902485
39083782
39098382
30227619
30246217
30240853
30256437
30257809
30282531
30294626
30204959
30316058
30317366
30329032
30320087
30338974
30330414
30361558
30394927
30471127
30496887
30407197
30510520
30528540
30531361
30535052
30544306
30558289
30559199
30550364
30588288
30755707
30763321
30775078
30787818
3070762
30815350
30820103
30837968
30845272
30870194
30897658
30986985
30992318
30900392
30015757
30009476
41115033
41284097
41285043
4129602
41299842
41206065
41209984
41313944
41314777
41323218
41328059
41341282
41351684
41387015
41481843
41494863
41515133
41517161
41524079
41533806
41558468
41616963
41640893
41668334
41755477
41775269
41777601
41778693
41887299
41895856
41897257
41801228
41809861
41916255
41927441
41933675
41940591
41951447
41950235
41967714
41099304
41004881
42117378
42117651
42119023
42124819
42132914
42136037
42144838
42165986
42167893
42169549
42172915
42173295
42173036
42175715
42181521
42194146
42199510
42101938
42216238
42243923
4234652
42371466
42376364
42382608
42388051
42380829
42307143
42412596
42421470
42421047
4242892
42447338
42453348
42469122
42460443
42404811
42613969
42617539
42617066
42610634
42636222
42638531
42630885
42645098
42646740
42651481
42654686
42658023
42663206
42665601
42671207
42672265
42675801
42687739
42605320
42788513
42812631
42819910
42824505
42825776
42820090
42833407
42838552
42854031
42855792
42861250
42862560
42864778
42867385
42869926
42870888
42882571
42883174
42886666
42888952
42948405
42034210
42052006
42071114
42074081
42079824
42009873
43123010
43124595
43120902
43138803
43142061
43230123
43247250
43258014
43274121
43296977
43298713
43290132
43421172
43428437
43434254
43437489
43456244
43466178
43468984
43460471
43473073
43476382
43483404
43486807
43488469
43493829
43496800
43401999
43514324
43531260
43629258
43635543
43642034
43643034
43645511
43645006
43653942
43654043
43657136
43659169
43668672
43677183
43677393
43678449
43679202
43681163
43684765
43680334
43692253
43695775
43696839
43698123
43698681
43699277
43725661
43730710
43753483
43873420
43876174
43878845
43882266
43889555
43803177
43804137
43804256
43913958
43916737
43918019
43928186
43928071
43928006
43929821
43920949
43931788
43932212
43932442
43935957
43937401
43938167
43930161
43930511
43941842
43942555
43942617
43943203
43943303
43946273
43947124
43947244
43947577
43947094
43948498
43948773
43951418
43951787
43952574
43952630
43953956
43954739
43955464
43958506
43950820
43962442
43962882
43962945
43963904
43966177
43966999
43967771
43960628
43960735
43972903
43973477
43974835
43976428
43978963
43978068
43981512
43985333
43985468
43985540
43988709
43991553
43992826
43998864
43901572
43901506
43903190
43906346
43909633
43012743
43015871
43018934
43010339
43022621
43023916
43027321
43038650
43039728
43030635
43047673
43048728
43051384
43055989
43064318
43067588
43088594
43093966
43099801
43004521
43007139
43007926
44111614
44112145
44113429
44115681
44118640
4411882
44119214
44119356
44119838
44119023
44110638
44122535
44123170
44123325
44123561
44123699
44123709
44123065
44125300
44125405
44125503
44127261
44120714
44131056
44132080
44135398
44135420
44137307
44138432
44130557
44143234
44148693
44148830
44151395
44155370
44157249
44159480
44161809
44162497
44163429
44163543
44163870
44163807
44164475
44164867
44165312
44165582
44166123
44160236
44160673
44160005
44172125
44173071
44174158
44174929
44176249
44176334
44176347
44176720
44177875
44177015
44178846
44170189
44170506
44170694
44181196
44181462
44181009
44182174
44182724
44182813
44183427
44184229
44184220
44184075
44184085
44186427
44186406
44186626
44187722
44187977
44187038
44188581
44189060
44180594
44180092
44191850
44192191
44192491
44196647
44197138
44197698
44198204
44199785
44190790
44101370
44108103
44100706
44100927
44211153
44215195
44219480
44224448
44226417
44232142
44233989
44244293
4429182
44328488
44336583
44349538
44351047
44356355
44357174
44358400
44359122
44363663
44369097
44360219
44374931
44384307
44389611
44380613
44396378
44398424
44399700
44390515
44390909
44301358
44304199
44306578
44306079
44300538
44411780
44412896
44413789
44416724
44422655
44428661
44437615
44439275
44461333
44464375
44465404
44475095
44482934
44485856
44515587
44548587
44575944
44589364
44591995
44629762
44635487
44630013
44657000
44721966
44725668
44743346
44754247
44758668
44763999
44769567
44784051
44786101
44787443
44793668
44702106
44814900
44825620
44886571
44894826
44896053
44803355
44806125
44911755
44919591
44919624
44910727
44922225
44925403
44925975
44927157
44935216
44935244
44938176
44930935
44943914
44946195
44954167
44956300
44956882
44957566
44957948
44958643
44963415
44964077
44967946
44971338
44972363
44989434
44049069
45114080
45110712
45133115
45138215
45158659
45166882
45160243
45170851
45182396
45184867
45185355
45186403
45180509
45192155
45192638
45193255
45199458
45104570
45105682
45107014
45217962
45219718
45221772
45225725
45227963
45241947
45263384
45264216
45345357
45366043
45368100
45378226
45382189
45385779
45389505
45307796
45308432
45309356
45417790
45418201
45419371
45419840
45421538
45421696
45425031
45434792
45436963
45481456
4549942
45500473
45616980
45619643
45621122
45623006
45638865
45630210
45648295
45652027
45657535
45657827
45657842
45667805
45668872
45669554
45677595
45678963
45670858
45681308
45681952
45682422
45682597
45686183
45686924
45687223
45687008
45688743
45688907
45691706
45693126
45693959
45694299
45694624
45696903
45697260
45697619
45699340
45690664
45602062
45605179
45605395
45605966
45609563
45711243
45713417
45716258
45716262
45716407
45718519
45710341
45725334
45726995
45727468
45727679
45727865
45720293
45735656
45736238
45743505
45745478
45749431
45751079
45752129
45752722
45756314
45759137
45750857
45761107
45767962
45771666
45774299
45776219
45776526
45788873
45791408
45812384
45823394
45835032
45830293
45851194
45860479
45871507
45872418
45872508
45873685
45873726
45874118
45874432
45875174
45877909
45879614
45870728
45870961
45870984
45884147
45884909
45884015
45887960
45888386
45888390
45888651
45889116
45889216
45889533
45889635
45880030
45891576
45891711
45892242
45892763
45895356
45897435
45899273
45899303
45890241
45802640
45802772
45805337
45805381
45805517
45805794
45805892
45806033
45807980
45808037
45808087
45912250
45912419
45912424
45913157
45914348
45917997
45925203
45925574
45926899
45927636
45927605
45927731
45928512
45928776
45929359
45931275
45931396
45931735
45932367
45934111
45934026
45935457
45935468
45935470
45935755
45937542
45937630
45937794
45937970
45939699
45939773
45939827
45942499
45943341
45943407
45943777
45945679
45946532
45946768
45949461
45949549
45949766
45940454
45940760
45951115
45951921
45954161
45954646
45955437
45956620
45950390
45950914
45961517
45961850
45962321
45962639
45962600
45962885
45963239
45965269
45966524
45968449
45971374
45971963
45972705
45974814
45977268
45970103
45012801
45027725
45028129
45028476
45029791
45041408
45043591
45052516
45061813
45079557
45080577
45094100
46139629
46154333
46154051
46162416
46164019
46171811
46176744
46181596
46186682
46189403
46189807
46193100
46190999
46101898
46103843
46213170
46217590
46218642
46221592
46231851
46235538
46236778
46238369
46241079
46242054
46253206
46266796
46269067
46272792
46282343
46293080
46202498
46329734
46339426
46355896
46358640
46372452
46372841
46384514
46387766
46389914
46396988
46397668
46399450
46302997
46305055
46300203
46412296
46413954
46417706
46436336
46436568
46440739
46456508
46461307
46464920
46460912
46479605
46481774
46517217
46542583
46564094
46565923
46573529
46573847
46576164
46577642
46577694
46579429
46582679
46584566
46585077
46589570
46591277
46593363
46505303
46506014
46611948
46613218
46615953
46616447
46617448
46618697
46621202
46621317
46623535
46628152
46628164
46629363
46638394
46638938
46639685
46639696
46630017
46649034
46658137
46663323
46669741
46660251
46660662
46672673
46673366
46674171
46676481
46679038
46689696
46691380
46692603
46696399
46697266
46690456
46600436
46718777
46785051
46811163
46812425
46810681
46831425
46833813
46834725
46836033
46843150
46844852
46845588
46845977
46849367
46855394
46855076
46868176
46873416
46877777
46870223
46870489
46881060
46882609
46889857
46891748
46895336
46899006
46801769
46809452
46809541
46911874
46914361
46914402
46914939
46916276
46926323
46920522
46942672
46945484
46946217
46946313
46965367
46977608
46994506
46990193
46990778
46031369
46031952
46049626
46087614
46002005
46004519
46004745
46005320
46009647
47118409
47126715
47132483
47144174
47144180
47145505
47145026
47148253
47152510
47154512
47158059
47159357
47164188
47165397
47166212
47168192
47160736
47173335
47174372
47174763
47176822
47179334
47186932
47180671
47191394
47195286
47217906
47224469
47255442
47264308
47272236
47328966
47332975
47333542
47334440
47354741
47355887
47360887
47372333
47373634
47376228
47382955
47383211
47383026
47384552
47384779
47387402
47394938
47390602
47302703
47415479
47418778
47422938
47423352
47424185
47425908
47428989
47420114
47420509
47431923
47434703
47441217
47441998
47452863
47457105
47458256
47459654
47468948
47478294
47485082
47488142
47493670
47494668
47513839
47542495
47565007
47566877
47616338
47627299
47641420
47649340
47649722
47652693
47653435
47656817
47663098
47665283
47674356
47689052
47691132
47696338
47602069
47607620
47600221
47712787
47717255
47717079
47718343
47710129
47710569
47722611
47726627
47727821
47727806
47728212
47720495
47731686
47733100
47733785
47735256
47755182
47757232
47765782
47766825
47771989
47774039
47778399
47779368
47779369
47780140
47794637
47797532
47705781
47884550
47885502
47889966
47892820
47893382
47894385
47894431
47899627
47802668
47807735
47807937
47808853
47808897
47808045
47911441
47913871
47920049
47933397
47930773
47942457
47942611
47945677
47947050
47948781
47951482
47953616
47953053
47955102
47958322
47958816
47959472
47950222
47966606
47966790
47968443
47960787
47979652
47979055
47970973
47984477
47987461
47991611
47994170
47994856
47990696
47903138
47907441
47021922
47020870
47033771
47035167
47040768
47056166
47003307
48126454
48141266
48143001
48145587
48140108
48151975
48152750
48153615
48156899
48161327
48163270
48166382
48160186
48171341
48171435
48176631
48186441
48189096
48190095
48104490
48216632
48218602
48225333
48226245
48229413
48242848
48286004
48203306
48329339
48341562
48342798
48343066
48352321
48359771
48362382
48363889
48364657
48364908
48366374
48369420
48360592
48372219
48373907
48374891
48378581
48378097
48379332
48382424
48382764
48382065
48385207
48386215
48386418
48386533
48386741
48380445
48392351
48392541
48393178
48393430
48393793
48393878
48394085
48395680
48396212
48396643
48396988
48397353
48398370
48398659
48301521
48301580
48304462
48300103
48300074
48412675
48414019
48419043
48432801
48436965
48445026
48456416
48461542
48468705
48473435
48481483
48482211
48487604
48567389
48568674
48586931
48589108
48589386
48580286
48580804
48596969
48597213
48502338
48506696
48507255
48500610
48614917
48619320
48619883
48621294
48623423
48623589
48624456
48625888
48625950
48628536
48620452
48633785
48643861
48646826
48647628
48647601
48649056
48640309
48656207
48657503
48659164
48659258
48659858
48650814
48661170
48661558
48662670
48666631
48667145
48669335
48660637
48672631
48670223
48681559
48682315
48689545
48689691
48692672
48696234
48696928
48696995
48698248
48601442
48607186
48711406
48712253
48722691
48725974
48733084
48757266
48768172
48774335
48798277
48845746
48869215
48874069
48881611
48886922
48888513
48892913
48893176
48894488
48802864
48805437
48805654
48805722
48806693
48800343
48911064
48912595
48915371
48918222
48919163
48910113
48923025
48924317
48924492
48927053
48932813
48935570
48938174
48939595
48939725
48939868
48930259
48930731
48944051
48945466
48940115
48951135
48953366
48950880
48962781
48962785
48963710
48964102
48966293
48967929
48974275
48976590
48977782
48978559
48982516
48982980
48992397
48993223
48995848
48996409
48901429
48903631
48904437
48906224
48907251
48907451
48909627
48012255
48012825
48013235
48015139
48016569
48010222
48021721
48029293
48033118
48033309
48034335
48036502
48044985
48045191
48066037
48069329
48069376
48072059
48079067
48092156
48092881
48090498
48001038
48004093
48005044
48000347
49110090
49133631
49164560
49175408
49187346
49232877
49253661
49250385
49292713
49297703
49298470
49206386
49312032
49313209
49317273
49319689
49310007
49328229
49329764
49337965
49338639
49343510
49351683
49355647
49356579
49357651
49350914
49364020
49369622
49369729
49369000
49360854
49371622
49372287
49374817
49376211
49376513
49376858
49376057
49378461
49379133
49370693
49383701
49384955
49387525
49388328
49388715
49389637
49391186
49392685
49393897
49393958
49397673
49397702
49390178
49390953
49304691
49304916
49304027
49305941
49306121
49307648
49308385
49414889
49416621
49419748
49423741
49425717
49426964
49437153
49430425
49443349
49448954
49449494
49452983
49454483
49459789
49465066
49466614
49467785
49469269
49469974
49486525
49491503
49499522
49405050
49512518
49522863
49549673
49553251
49561998
49610293
49621097
49636277
49638213
49639215
49642636
49643805
49644633
49649711
49649008
49652893
49657307
49658453
49659182
49662310
49663037
49664573
49665275
49667511
49673305
49681292
49681297
49682125
49682227
49685885
49689094
49692886
49693991
49696958
49697091
49698563
49699665
49601047
49604433
49606226
49606206
49713455
49713481
49721392
49725248
49725637
49725693
49726330
49728397
49728954
49729228
49729882
49731240
49731207
49731027
49732123
49732413
49732656
49733275
49735206
49735976
49736647
49737827
49737878
49730364
49730923
49741174
49741221
49742157
49742684
49743960
49744197
49745431
49745444
49745698
49746794
49747771
49748978
49749256
49753638
49753829
49756833
49758193
49758227
49758642
49761573
49761900
49762399
49763043
49763005
49767320
49767407
49767758
49768761
49772478
49773465
49775038
49775092
49770297
49770398
49781772
49783479
49783082
49785354
49786942
49780575
49796415
49797998
49790255
49790834
49706707
49811560
49813046
49823598
49824152
49827554
49827933
49833776
49835015
49837170
49844546
49846659
49846818
49851252
49857964
49863717
49869360
49860706
49875325
49885405
49886632
49800566
49950148
49962899
49965641
49969237
49973246
49975355
49977308
49979502
49982322
49983197
49984920
49986521
49987783
49989194
49980196
49980082
49993235
49994314
49998268
49998469
49998758
49906655
49909556
49909744
49014503
49014876
49010506
49010072
49022716
49025891
49026514
49032896
49033212
49033416
49035510
49035658
49035992
49036222
49038716
49042234
49042289
49043480
49044673
49045411
49045844
49046619
49040918
49051894
49056135
49057450
49058709
49059767
49059061
49062441
49066646
49067787
49068130
49068456
49074072
49075723
49070415
49084549
49084914
49087154
49080299
49080966
49092143
49092924
49097234
49097438
49002315
49004293
40122820
40123321
40128839
40133901
40156079
40157133
40157286
40158841
40165318
40168621
40172771
40176554
40170725
40183570
40101193
40213200
40230422
40266109
40271745
40277628
40280615
40291719
40298561
40290841
40200896
40313999
40341056
40346197
40347451
40348635
40348829
40353345
40355172
40358308
40358621
40363119
40367334
40368800
40360574
40360570
40384148
40398146
40301906
40307040
40415673
40416229
40421176
40423904
40426207
40428797
40420273
40439292
40430212
40444841
40451519
40457439
40465146
40467895
40468907
40579918
40579919
40581239
40581965
40583935
40585432
40586403
40592494
40594291
40594776
40595088
40598633
40598057
40599988
40590688
40501543
40503109
40509371
40509383
40509437
40509014
40500482
40611991
40612881
40614945
40617827
40619391
40619733
40610919
40628937
40632088
40634325
40634870
40636321
40636682
40630559
40641274
40641347
40641699
40642759
40644559
40644013
40647638
40649212
40649546
40640068
40651951
40653573
40654906
40655850
40656495
40657368
40658420
40650268
40663523
40663552
40664451
40666085
40668155
40668875
40669446
40672767
40674394
40674308
40674686
40676794
40677611
40677635
40679041
40670408
40670084
40681329
40682715
40683458
40684546
40685665
40685855
40687569
40688470
40688542
40688068
40680759
40691489
40691023
40695884
40696155
40697222
40698465
40605854
40606262
40606662
40606977
40712536
40713774
40715174
40717966
40728198
40739466
40730316
40742179
40742411
40745127
40751947
40769288
40760893
40771641
40791486
40796854
40851382
40801286
40807171
40807539
40925504
40927026
40934383
40934023
40935447
40935810
40937154
40937498
40938874
40939481
40941773
40943932
40944572
40945291
40945985
40946166
40946704
40951256
40955504
40957531
40958509
40959646
40959659
40950630
40972952
40975181
40976380
40985100
40986390
40989319
40992775
40993057
40994165
40995203
40996300
40996859
40996028
40997526
40998535
40905192
40905506
40907615
40908365
40900446
40011853
40011091
40013792
40014679
40018636
40019130
40010388
40021097
40027625
40028215
40028014
40020272
40032571
40034922
40035343
40036019
40037666
40044778
40046450
40040060
40053042
40055225
40057936
40059890
40074283
40074708
40079711
40091794
40097190
40097968
40008561
51112699
51144885
51156080
51162304
51169476
51179303
51170957
51186772
51189664
51245691
51245904
51249350
51257367
51261228
51263796
51264156
51265958
51271849
51273825
51275805
51282875
51283261
51280523
51291739
51296043
51297312
51298301
51298608
51299371
51290547
51201095
51207955
51312280
51324673
51326092
51327174
51327770
51320880
51334637
51335437
51336262
51336683
51338141
51343341
51346026
51346096
51348636
51340748
51356483
51357545
51358543
51350323
51361763
51365474
51367299
51368854
51369670
51369063
51372024
51375668
51376458
51379144
51379748
51382011
51384262
51384632
51392054
51395885
51302535
51307704
51435046
51442697
51440703
51487611
51492540
51526479
51583295
51591365
51595648
51595063
51502070
51506113
51507516
51509427
51614898
51615173
51616292
51617558
51621445
51621602
51623227
51624846
51625434
51627974
51628146
51631174
51632753
51635657
51639070
51643964
51649850
51655250
51655834
51663507
51666247
51667016
51668904
51669730
51673205
51673535
51676049
51679122
51670121
51670702
51682595
51683119
51686679
51687248
51680691
51691632
51692689
51692755
51692947
51693131
51695682
51698616
51690362
51602157
51713538
51713070
51715753
51718228
51719607
51721101
51720565
51731866
51732298
51733180
51736742
51747216
51759194
51763496
51771831
51789136
51789729
51798247
51812836
51814656
51815757
51837469
51859370
51888945
5180662
51939142
51942192
51942266
51942095
51943702
51947898
51951144
51956433
51966519
51966037
51969533
51960043
51972659
51973483
51970982
51982754
51986657
51986681
51992023
51993475
51993621
51994395
51994015
51990316
51901346
51902383
51011986
51012146
51021754
51021923
51020539
51031344
51031771
51035861
51036602
51037494
51042649
51046388
51048510
51049737
51040134
51053652
51053990
51054698
51058279
51058649
51059246
51061194
51061734
51062064
51064934
51067322
51071810
51071045
51074780
51075270
51075419
51076800
51078154
51078107
51079607
51070240
51081502
51082189
51083909
51084135
51084273
51087905
51087028
51088631
51089830
51080171
51080860
5109132
51091911
51095798
51097675
51097801
51099680
51099851
51090473
51090649
51000833
52112905
52119371
52124586
52126896
52128653
52146238
52140934
52165085
52167882
52178492
52179983
52182497
52191567
52191727
52194188
52103831
52213351
52214720
52237160
52253394
52263163
52337798
52399289
52304085
52305861
52414094
52419010
52410436
52410723
52428872
52432515
52443274
52445992
52456146
52456093
52458265
52462938
52464194
52468753
52475831
52477062
52478651
52482801
52483217
52484660
52480144
52493892
52494399
52499928
52490135
52401491
52404169
52512419
52517536
52510118
52521597
52523160
52536690
52530330
52555471
52565426
52588817
52588997
52599870
52661952
52698524
52739414
52746876
52749711
52750210
52768665
52771061
52777938
52770861
52785373
52788647
52793491
52796256
52700448
52812479
52833660
52839318
52845654
52855256
52856583
52862920
52874715
52890621
52921595
52984826
52987134
52903378
52905801
52906723
52907488
52909967
52012744
52013397
52014752
52015163
52016448
52016683
52017621
52017987
52022846
52023656
52026663
52026957
52031192
52032427
52035416
52036674
52037247
52037834
52039508
52041733
52045651
52046336
52048815
52051223
52051056
52052837
52054790
52056389
52056672
52056823
52059302
52066237
52067178
52067812
52069113
52069061
52060227
52060074
52073439
52073626
52073892
52074457
52074007
52075911
52076775
52079579
52079097
52070507
52081342
52082963
52085519
52085742
52086148
52086973
52086044
52087359
52088303
52089684
52080617
52092038
52093242
52094367
52097335
52097875
52097047
52098751
52099347
52002144
52005531
52006242
52006478
52006638
52009556
52000617
53112995
53113023
53114182
53114017
53116168
53117512
53110987
53121596
53122221
53128976
53131223
53141983
53145533
53146320
53149057
53172734
53175306
53178456
53179149
53181531
53190761
53190764
53310754
53335201
53338644
53341057
53344257
53346638
53340247
53351482
53351069
53352561
53358608
53363724
53366442
53368475
53368840
53368940
53360329
53371548
53376583
53377239
53370190
53381429
53386154
53386974
53387603
53388327
53380381
53380976
53393536
53399442
53301868
53303415
53300825
53412138
53415122
53417275
53419105
53419045
53423454
53424219
53424646
53431228
53433469
53434100
53437330
53430854
53441802
53447849
53448799
53440386
53440562
53440729
53451860
53452109
53456558
53457249
53457787
53461450
53462517
53468415
53468625
53469034
53472069
53478654
53482345
53484406
53493559
53493840
53498852
53513027
53518031
53510027
53521833
53527728
53534138
53530491
53549081
53561027
53507850
53616792
53643100
53640090
53669032
53660103
53686547
53693403
53694391
53694649
53698212
53698280
53698035
53690147
53605314
53608601
53600142
53600661
53600871
53711947
53716518
53722865
53732887
53737531
53743864
53745214
53746079
53748412
53748788
53752688
53752795
53754832
53755361
53755879
53757202
53750046
53762370
53764006
53765160
53767077
53768278
53772490
53776269
53777071
53778344
53781978
53786753
53780659
53791063
53792742
53795004
53799114
53790558
53703522
53704334
53826125
53826646
53827961
53834149
53836697
53837638
53846599
53863897
53871025
53885995
53929779
53944162
53972147
53980933
53012395
53014684
53016854
53019226
53010566
53021657
53026583
53027230
53034638
53036182
53038980
53039991
53067212
53068958
53071178
53071223
53081633
53082257
53082451
53083638
53084967
53085231
53085772
53088836
53099061
53001697
53004817
53005343
53007117
54114033
54115672
54116363
54117434
54117581
54117728
54125327
54125822
54126357
54133854
54134643
54135964
54139093
54153720
54156602
54159801
54179619
54182717
54104276
54104330
54104494
54214533
54217907
54233015
54312611
54325188
54331223
54334300
54337128
54342306
54346855
54348358
54349421
54353281
54356666
54359824
54350481
54361876
54363853
54365580
54369220
54370180
54388395
54389279
54397962
54305219
54306779
54309189
54414148
54415450
54415705
54419189
54419552
54410785
54421927
54425150
54425256
54431886
54432894
54434935
54437357
54445579
54440155
54454873
54456718
54465512
54469172
54474083
54476926
54485324
54486391
54487146
54488630
54489049
54404128
54513287
54518721
54523919
54526802
54526057
54531161
54551605
54550973
54568532
54583211
54599136
54612496
54628530
54636604
54630517
54644812
54649714
54658140
54650872
54664279
54668702
54676312
54676458
54677631
54681269
54681834
54684849
54685382
54680505
54692058
54697655
54714385
54723228
54725393
54728351
54720143
54732145
54732951
54730016
54743196
54748510
54769526
54770493
54702160
54702950
54708966
54700672
54817679
54835069
54862304
54877710
54941343
54944912
54940078
54951671
54951752
54954292
54957860
54957066
54959787
54961626
54966711
54968140
54968679
54974888
54981984
54986543
54988886
54994358
54998517
54998711
54902229
54906111
54906145
54907150
54907549
54011680
54012553
54012772
54013532
54015338
54018318
54019945
54023785
54025290
54026829
54027476
54028710
54032968
54034732
54036867
54044875
54040412
54050252
54083922
54096180
55117297
55130403
55141760
55148378
55140662
55155340
55150438
55162819
55165177
55165925
55166826
55167859
55168724
55172318
55172930
55183323
55188221
55191696
55191609
55195605
55104098
55212019
55215082
55216497
55216026
55217348
55222260
55224161
55224535
55224055
55220698
55231718
55235043
55236615
55236088
55239505
55246434
55247317
55248342
55252988
55254314
55254543
55255137
55257260
55257629
55257698
55259884
55261782
55264730
55265581
55267670
55260282
55260396
55274513
55276206
55280973
55296374
55299007
55317890
55310966
55325736
5534243
55347574
55356051
55399917
55482884
55489367
55495545
55497881
55490031
55514278
55515943
55516514
55518327
55510539
55526892
55529002
55535408
55537525
55537982
55539455
55546406
55548941
55549290
55552672
55554045
55556869
55558352
55558645
55565529
55568997
55569436
55569864
55572747
55572084
55575488
55575821
55575927
55579892
55570651
55570075
55582131
55582518
55583768
55584770
55585134
55585670
55586421
55586979
55587108
55587999
55591356
55593127
55594543
55594777
55595794
55597184
55599376
55599953
55501744
55501775
55501912
55503000
55505564
55506256
55506092
55508503
55508691
55508796
55509127
55509661
55500410
55500509
55611511
55612762
55614222
5561443
55621575
55626413
55627105
55642422
55643739
55644251
5564953
55640925
55657793
55661115
55669459
55669066
55672138
55689340
55690691
55605816
55606179
55600093
55729294
55735299
55753078
55769832
55777467
55789770
55811019
55815599
55815647
55821449
55828408
55829629
55820418
55838325
55838993
55841948
55841065
55842967
55842902
55843179
55844435
55845305
55846772
55847632
55848646
55840139
55852823
55852943
55856285
55856330
55859267
55850094
55861385
55862440
55868254
55860278
55872757
55874295
55877504
55877792
55883697
55888941
55894393
55894893
55898426
55801005
55809529
55800460
55912336
55913914
55915944
55916988
55910716
55922685
55923415
55923514
55924087
55926934
55929596
55932938
55933176
55935036
55938343
55942513
55943264
55945705
55946393
55947299
55948423
55940429
55940673
55951447
55962248
55967487
55985037
55991854
55996861
55016290
55010050
55025618
55029246
55034645
55063916
55060240
56166955
56171227
56181768
56183346
56188986
56191337
56193574
56102717
56104100
56109573
56100245
56215529
56232096
56233364
56238554
56241543
56242330
56248460
56240873
56255402
56256605
56258893
56263720
56263890
56269168
56269744
56273263
56275981
56277706
56278963
56281800
56283743
56284135
56292892
5629533
56298405
56310078
56322908
56327421
56333773
56348104
56364713
56381385
56383005
56304391
56416933
56437751
56439950
56443107
56465292
56518800
56523225
56531714
56535141
56548716
56561181
56561612
56563138
56579324
56582243
56586245
56593105
56593943
56597250
56590056
56502748
56508785
56508890
56500962
56613507
56613002
56615705
56616643
56618527
56619887
56624392
56625082
56639151
56630259
56647606
56656911
56661736
56675664
56723943
56737452
56743187
56749896
56762696
56768049
56778822
56825836
56832284
56838254
56839045
56830548
56843539
56851276
56862218
56874002
56884444
56880962
56897726
56890104
56890574
56913149
56925602
56936384
56936057
56938909
56943684
56958130
56964951
56973225
56082410
56002168
57129155
57139912
57148692
57154362
57169458
57171156
57183960
57186566
57186774
57191097
57198586
57107226
57216427
57223309
57232223
57238232
57249329
57240960
5727623
57333040
57341121
57340318
57363846
57369340
57371643
57373403
57377237
57381342
57381962
57382647
57389272
57380209
57392431
57395511
57397337
57398319
57398737
57302501
57302671
57304657
57304659
57305480
57305964
57306430
57306407
57306830
57308318
57309156
57309549
57412832
57417784
57419119
57419402
57423626
57424516
57424684
57426400
57426803
57428166
57429007
57431667
57435746
57439552
57430598
57441065
57442178
57443193
57443375
57444913
57456986
57458482
57494645
57510239
57631638
57634149
57648469
57656605
57659107
57661388
57666605
57667546
57674254
57674740
57674040
57696460
57699420
57690077
57602019
57603396
57711908
57711053
57713200
57714156
57721641
57722209
57724952
57725539
57725837
57727473
57728272
57720885
57731914
57732011
57733683
57735475
57741852
57743415
57745284
57745202
57745669
57740794
57754299
57754037
57756596
57761952
57765840
57766181
57760447
57773147
57773949
57777671
57770850
57787874
57788342
57796838
57703103
57811137
57815840
57835149
57841607
57840925
57854827
57863218
57959553
57961303
57967673
57981193
57980010
57994468
57995330
57995858
57998511
57901611
57902926
57904083
57905035
57908591
57016465
57016564
57016093
57019053
57022713
57028050
57029576
57020280
57020417
57031446
57032143
57032965
57033044
57034607
57030456
57042283
57044340
57044470
57046379
57047909
57049140
57049499
57040351
57040843
57040917
57051796
57051810
57054237
57055378
57056487
57057120
57057652
57058387
57059137
57059598
57059732
57050869
57050975
57062223
57063440
57065266
57065991
57065993
57067225
57068436
57068494
57068943
57068013
57069927
57072166
57072596
57072926
57072972
57073743
57075121
57075776
57076825
57077007
57078341
57079798
57081257
57081598
57081659
57081886
57081800
57089760
57091189
57091316
57091474
57092737
57096687
57001521
58111372
58111456
58111850
58126204
58137366
58138871
58138958
58144383
58145846
58146794
58140346
58151119
58151384
58158545
58159923
5816753
58171776
58173443
58210423
58278724
58278881
58286229
58287469
58297067
58290385
58290733
58290735
58290849
58201455
58203899
58204718
58204815
58208457
58200253
58311320
58312297
58312430
58314358
58316967
58317038
58317060
58310354
58310543
58321581
58322243
58326776
58326940
58328521
58328027
58329563
58331580
58331616
58345861
58348959
58353513
58354358
58355747
58355951
58356531
58356617
58356858
58357342
58357598
58359312
58350856
58361536
58363649
58365278
58368629
58369803
58372832
58373138
58374721
58375247
58378817
58384610
58391399
58396168
58398193
58301153
58301026
58428946
58429979
58434854
58435874
58444301
58445557
58448780
58453079
58459365
58569337
58582752
58504139
58507642
58509174
58509027
58500020
58611153
58612268
58612446
58621728
58622867
58625054
58626922
58629154
58636566
58645082
58646433
58647108
58647912
58656430
58657429
58661735
58661835
58662133
58663063
58668913
58671834
58675966
58676217
58676258
58676994
58677184
58678735
58685512
58688078
58680809
58692144
58693113
58693627
58694356
58697662
58603526
58607922
5860913
58712189
58715752
58719780
58724616
58727569
58732462
58736855
58739584
58743358
58751185
58754387
58771334
58782948
58785807
58792955
58707864
58813555
58858218
58877535
58887279
58891690
58893362
58913277
58927218
58934104
58934533
58937302
58938537
58943314
58950244
58967958
58969459
58960664
58960695
58978076
58992425
5899343
58999094
58903713
58909465
58900027
58012841
58016163
58018722
58024459
58027605
58029631
58032691
58035256
58041614
58042604
58046841
58047269
58049604
58051686
58055589
58063896
58073460
58085831
58092006
58093307
58093693
58006780
58000837
59151273
59174513
59194816
59196435
59217556
59217733
59231579
59231663
59235172
59236140
59244502
59245643
59272701
59277482
59281169
59286300
59201137
59324668
59356384
59350151
5936303
59418275
59423490
59441272
59449425
59465144
59467217
59460699
59473171
59477959
59481458
59481000
59484978
59496158
59496388
59497059
59401517
59404257
59407632
59408944
59400898
59512810
59519913
59510555
59524810
59529655
59533493
59543981
59558547
59561785
59562137
59576092
59582794
59597569
5959843
59503411
59509798
59618332
59634119
59687070
59723163
59745230
5974633
59748456
59751817
59759197
59771845
59772016
59773934
59776262
59770477
59781742
59781847
59787248
59794266
59795435
59799194
59702305
59706865
59709310
59811516
59812289
59817679
59818303
59818715
59818866
59819723
59832118
59835442
59838376
59844611
59844632
59847721
59851126
59855279
59855414
59857961
59858565
59864666
59865179
59866202
59867528
59869022
59860284
59860770
59870342
59881339
59887895
59898523
59800490
59800619
59800742
59913958
59923176
59928247
59990575
59908883
59012265
59026180
59067446
59068031
59069121
59070203
59070888
59070046
59081875
59082384
59083572
59093074
59095317
59098195
59003382
59009415
59000166
50116256
50116045
50117660
50117606
50118731
50119479
50122853
50125563
50126303
50126815
50136855
50130721
50144385
50144883
50148284
50149680
50151783
50151007
50152735
50154145
50155479
50159049
50150065
50162034
50165203
50167274
50167606
50168736
50169449
50176143
50181682
50182663
50188252
50180817
50194036
50198351
50102063
50215911
50222611
50237879
50238178
50247060
50258216
50265715
50278553
5029323
5033793
50362194
50394291
50304526
50305231
50305662
50309627
50309670
50413583
50415192
50418973
50422291
50424956
50425592
50428275
50429332
50436464
50436066
50437385
50438142
50443799
50449590
50454706
50462772
50466794
50467662
50469198
50469456
50460196
50460087
50478077
50479122
50481759
50482731
50486768
50487622
50489238
50489072
50491395
50491459
50492461
50495679
50495606
50497572
50401614
50401634
50406619
50406868
50408875
50400011
50514807
50517411
50517535
50522855
50549690
50558692
50574
50631925
50721947
50738705
50730519
50744919
50745774
50747288
50754325
50757416
50761192
50763539
50769509
50771572
50771053
50776579
50778945
50788978
50780406
50780072
50795755
50797209
50799607
50790554
50706829
50707454
50811994
50812737
50813824
50818932
50819918
50821669
50822746
50823962
50824269
50832983
50832049
50832057
50834518
50835715
50830225
50830445
50842222
50845311
50845969
50849807
50851851
50852800
50864302
50864032
50871303
50891185
50893764
50895101
50897279
50801422
50804235
50937347
50944646
50972658
50907010
50030100
50044820
50044884
50046433
50049148
50053498
50050244
50061710
50075535
50081704
50081099
50082219
50083947
50089585
50095113
50099735
61111077
61116620
61127132
61127037
61120239
61134776
61141926
61148962
61149684
61149992
61159457
61150446
61162827
61162027
61163115
61164017
61169933
61173964
61197148
61198931
61104217
61227553
61232985
61230764
61255759
61289411
61296784
61202178
61315744
61317987
61310213
61327599
61353720
61355767
61362236
61365369
61365869
61372043
61373555
61374211
61370924
61393984
61307465
61309819
6141453
61424789
61425278
6144143
61449670
61463613
61534562
61536953
61545052
61554549
61557185
61557550
61562307
61562825
61568206
61569361
61574545
61575190
61570881
61581980
61582527
61592109
61593342
61503032
61614050
61619367
61619997
61619087
6163153
61633481
61634945
61635555
61641615
61642980
6165213
61656845
61658659
61664617
61664849
61719328
61722494
61738170
61739935
61730881
61766919
61769239
61779293
61831677
61845902
61853656
61858674
61862046
61864110
61864402
61866157
61868658
61860353
6187903
61881945
61884698
61884063
61885501
61887344
61880228
61880723
61891406
61891853
61892840
61893735
61896689
61896774
61897539
61898659
61898013
61899261
61801768
61800876
61914908
61917895
61924623
61924018
61926171
61920298
61920408
61934856
61938720
61939243
61945263
61952230
61952368
61953637
61954552
61957101
61957397
61957777
61973841
61978604
61989675
61992549
61901516
61027561
61036997
61039781
61053865
61069736
61078147
62158141
62171390
62172301
62170476
62184523
62186767
62186893
62188154
62193312
62193723
62194084
62195025
62216857
62224417
62225284
62226952
62229845
62220143
62237176
62237098
62238320
62230274
62243169
62244136
62246234
62246852
62247387
62252440
62252548
62253910
62261417
62264926
62266794
62267037
62271504
62274044
62282475
62297184
62201523
62314794
62324555
62333112
62338389
62341987
62302621
62415629
62436295
62441396
62451006
62452018
62457063
62461131
62461180
62461706
62465516
62465648
62466791
62467929
62467920
62468514
62471051
62472593
62474941
62477830
62477981
62481283
62482073
62480985
62495609
62498355
62403795
62407991
62408355
62511585
62511924
62512127
62513293
62516245
62517942
62523479
62529737
62520908
62531136
62534006
62535881
62535042
62537568
62539264
62539939
62530002
62544817
62545873
62546422
62547541
62555671
62556504
62568913
62571906
62570279
62586031
62591839
62509189
62617594
62640572
62731247
62738602
62741515
62746253
62748564
62749597
62751169
62751436
62753188
62753442
62759548
62761093
62762771
62763012
62765511
62766434
62766812
62776699
62777714
62777856
62778703
62779142
62779526
62779874
62779072
62770814
62781630
62781641
62782061
62783565
62785022
62787557
62789980
62794926
62796895
62701527
62702799
62702835
62703164
62700973
62813736
62815981
62819364
62821817
62823241
62823882
62825521
62831683
62831713
62837743
62838323
62830935
62842124
62846385
62848801
62848098
62849622
62840446
62851522
62868917
62886146
62893860
62808161
62916549
62959141
62992697
62025383
62026759
62064766
62074193
62075828
62077860
62086615
62088044
62080282
62094947
62094016
62002772
62005077
63144691
63140288
63159418
63194442
63240383
63282791
63202364
63203665
63311092
63313823
63316742
63327002
63338844
63339260
63340518
63340058
63361996
63366149
6337513
63378868
63379626
63442093
63460802
63477183
63486060
63480476
63498046
63490183
63401917
63409234
63409768
63400715
63513766
63517983
63519740
63510327
63521263
63522650
63524121
63526125
63526758
63520900
63531473
63533149
63544629
63546367
63548248
63548462
63549705
63556360
63559759
63562397
63562986
63563369
63564607
63569845
63560306
63560948
63573659
63573089
63574831
63576524
63576961
63577335
63570131
63582579
63588230
63588285
63588888
63580194
63591192
63594441
63594649
63599447
63590262
63590569
63590771
63501438
63506519
63615069
63616100
63616361
63627235
63648431
63657250
63657017
63665038
63668915
63660198
63675556
63683415
63692151
63721012
63738760
63753695
63754111
63761347
63761575
63762264
63762289
63763367
63763503
63763884
63764009
63769178
63769468
63760998
63771939
63778309
63778508
63778623
63778823
63779184
63781260
63781686
63783219
63785981
63787741
63788970
63780261
63780343
63792379
63792301
63793015
63796768
63796816
63798975
63703252
63703083
63704208
63704678
63705947
63708167
63708199
63708240
63811598
63816265
63821415
63822325
63823920
63825545
63825689
63827233
63828649
63829483
63831459
63832322
63832554
63833762
63834984
63835431
63836861
63837769
63837982
63838155
63838282
63830635
63830004
63841274
63842141
63842106
63842306
63842659
63842686
63842093
63843615
63843762
63846683
63847420
63847606
63847938
63849451
63849624
63840434
63840988
63840905
63852143
63852794
63852911
63852047
63853187
63853452
63854198
63854570
63854902
63855085
63856613
63857204
63858524
63859348
63859787
63859016
63850186
63850268
63850956
63861041
63862439
63862852
63863593
63864783
63864038
63866488
63867693
63869402
63869561
63860877
63871886
63873274
63876354
63879398
63883187
63886940
63887015
63894730
63890547
63890633
63802109
63802083
63804963
63808129
63915903
63917080
63910713
63924779
63927252
63927014
63928820
63929870
63939237
63939778
63943135
63961808
63965225
63960748
63971000
63979613
63989683
63907880
63015167
63058702
63067174
63060895
63075515
63076772
63078951
63087398
63088130
63089394
63091608
63095108
63099351
63099382
63090304
63009767
63009803
63000086
64113295
64113319
64116862
64117492
64118089
64119275
64119699
64125628
64134410
64135552
64137731
64139146
64139530
64142572
64144038
64145112
64145371
64146491
64147579
64149378
64151629
64152967
64153330
64161062
64164064
64167575
6417373
64175727
64177677
64177871
64178630
64178762
64181931
64186332
64187821
64196177
64109210
64109743
64216870
64234644
64241297
64252409
64253400
64257274
64250313
64264810
64275287
64285397
64301566
64306344
64309934
64413041
64415612
64422653
64428602
64441245
64441592
64442244
64444760
64449852
64457471
64463172
64464978
64465605
64466672
64469502
64460221
64473140
64473409
64474610
64475541
64478802
64479100
64479269
64479833
64479845
64470154
64470489
64470769
64482711
64482844
64482086
64484536
64484603
64485697
64486224
64486296
64486566
64486678
64480111
64480843
64491612
64491823
64492125
64492167
64492336
64493530
64494208
64494209
64495543
64496673
64496601
64497678
64498487
64404648
64405432
64405595
64408582
64409528
64400110
64400416
64512823
64512805
64513623
64514851
64514928
64514041
64515166
64515402
64519114
64519215
64510666
64521105
64521312
64523452
64525788
64526495
64527878
64531505
64531936
64532319
64534640
64537989
64538008
64539556
64541243
64543471
64544376
64547047
64551300
64551580
64554284
64558801
64562019
64566084
64575078
64576338
64576725
64577545
64587090
64588231
64671406
64676530
64682304
64683243
64683599
64684888
64685600
64685060
64687491
64688404
64689481
64689062
64680405
64691262
64691568
64692984
64694952
64695599
64695773
64697496
64698514
64698974
64699463
64699909
64690267
64690098
64601216
64603884
64603043
64604451
64604888
64606894
64607837
64711079
64713456
64714013
64715634
64716439
64719281
64721344
64721733
64723158
64724387
64725399
64725781
64726960
64727155
64729196
64729107
64720201
64731651
64734632
64738520
64738741
64730426
64742176
64742325
64743324
64744056
64745056
64748416
64748475
64748610
64749497
64740401
64740935
64753483
64753648
64754026
64755176
64755235
64756274
64757165
64758612
64759995
64761312
64761605
64761819
64762826
64762870
64764580
64764848
64764031
64765035
64766775
64766954
64767339
64767981
64767015
64769114
64760593
64771181
64772528
64773291
64782988
64788392
64788811
64789312
64793325
64793788
64794662
64797562
64798185
64702834
64702044
64704416
64705377
64705407
64705922
64707505
64708752
64812114
64815032
64826808
64838558
64838732
64839490
64841197
64844436
64846068
64840943
64856617
64850559
64866569
64874217
64883726
64880730
64892642
64897391
64898907
64806882
64948298
64950691
64971817
64973150
64974870
64985157
64908297
64013573
64015780
64017397
64017825
64018244
64018802
64010711
64022653
64025276
64027497
64020949
64031777
64030574
64042418
64044197
64044763
64045517
64046136
64046455
64046674
64048941
64052658
64053828
64057144
64058872
64059026
64062199
64065176
64066767
64072215
64073198
64077537
64079928
64081008
64080565
64000436
65125782
65144614
65159505
65167453
65160176
65173923
65195234
65199876
65108892
65109745
65211735
65212950
65231066
65233505
65236268
65230098
65242656
65244952
65248893
65240314
65252972
65257328
65261808
65265346
65267713
65267937
65267057
65268499
65269330
65272779
65273265
65273469
65273611
65274183
65277196
65277296
65279770
65270591
65281612
65281761
65283657
65284205
65287261
65287804
65280487
65294608
65295447
65204986
65208786
65312887
65317888
65321927
65322805
65378541
65378588
65385318
65380386
65392395
65394711
65397807
65399946
65309956
65411757
65412428
65412793
65414178
65414061
65418651
65421877
65421931
65425713
65427912
65427028
65420906
65431361
65431476
65436234
65437591
65446905
65449950
65454424
65454505
65454638
65457054
65450246
65463128
65463251
65463733
65464793
65471230
65476577
65476778
65481312
65493987
65494070
65495806
65499257
65490272
65404668
65525717
65526048
65538852
65538805
65538046
65541501
65546252
65540264
65550702
65667044
65668626
65660749
65681232
65687788
65688980
65693154
65693748
65697178
65698778
65608555
65609463
65714478
65719505
65723699
65724318
65738273
65741928
65746127
65752055
65754976
65755895
65756734
65750483
65765458
65766661
65771138
65771801
65778103
65781818
65788727
65780660
65795860
65799351
65799584
65704811
65819116
65826797
65835450
65835901
65836596
65846485
65856659
65858432
65882812
65965330
65983776
65985827
65995159
65995687
65998807
65013397
65013411
65018895
65027041
65028115
65031789
65032336
65041381
65045228
65045885
65045083
65047796
65052066
65055515
65055945
65050387
65069235
65060887
65072527
65077649
65079634
65083233
65086438
65091938
65008900
65009755
66111055
66114560
66121504
66136480
6613693
66146689
66156117
66150706
66196423
66319101
66323178
66327030
66320745
66333666
66336747
66339106
66339088
66330294
66341071
66343177
66343430
66344704
66347735
66340368
66352200
66355458
66361024
66363174
66363824
66366888
66368584
66377779
66379645
66382580
66383972
66387125
66389148
66389831
66397340
66397987
66398772
66399559
66390072
66308706
66410041
66421836
66424113
66433206
66435294
66448593
66455150
66458524
66450050
6646113
66475505
66487934
66507681
66618312
66618897
66623553
66625810
66628789
66643142
66652362
66652512
66654559
66665684
66669953
66673208
66673591
66676568
66670870
66681796
66684207
66687292
66693836
66698135
66690920
66601224
66601350
66600123
66711526
66710194
66731890
66747012
66767252
66768712
66775890
66777163
66783478
66789169
66793204
66797829
66862679
66894434
66804045
66805724
66926951
66937010
66940103
66953832
66962340
66969361
66980261
66994292
66902698
66906333
66907497
66908625
66900621
6601423
66018340
66023505
66023920
66024492
66020506
66037831
66039776
66030061
66045655
66003564
67111965
67129958
67152763
67154554
67155523
67157494
67161360
67165583
67171403
67183885
67185319
67193933
67194331
67190029
67103321
67103608
67106182
67100727
67212779
67213885
6721513
67215581
67216239
67227111
67227733
67220695
67231227
67233035
67239497
67243780
67245481
67252962
67271856
67324760
67327250
67336910
67338405
673574
67357492
67361145
67361957
67362728
67363718
67364972
67365160
67366269
67366516
67371436
67373031
67379873
67383777
67383060
67384553
67384628
67386817
67386996
67388200
67389788
67391479
67391721
67392766
67393082
67395143
67398087
67399916
67390765
67302868
67305181
67305198
67309810
67300385
67300456
67414178
67429062
67437236
6745963
67450267
67478184
67481212
67481878
67525672
675834
67620235
67639083
67642690
67643568
67646502
67653554
67655708
67669902
67673412
67674367
67674897
67682980
67683564
67694895
67697055
67601416
67714183
67718784
67722387
67722852
67723702
67728621
67728765
67729196
67739551
67730398
67745551
67745099
67746968
67751590
67752992
67752008
67756045
67750777
67765663
67771902
67774871
67775853
67778894
67782671
67791967
67796413
67706851
67818870
67825192
67828094
67838539
67864328
67885335
67942398
67940015
67955738
67959004
67966507
67960971
67982093
67983724
67988053
67991040
67996914
67901744
67909457
67012256
67013140
67016020
67026613
67026920
67026046
67027576
67020866
67020051
67032859
67036184
67039977
67030048
67041138
67041259
67042405
67047292
67049778
67049987
67040348
67054841
67055199
67057680
67057094
67064129
67067443
67071140
67072607
67073289
67078511
67084386
67085485
67096349
67099629
67005430
67006252
68119940
68135209
68178948
68187153
68187606
68267859
68288164
68201406
68204680
68200286
68311317
68314574
68316573
68318496
68331460
68332712
68333191
68336968
68330355
68341659
68344040
68347531
68348117
68348320
68349842
68349873
68340576
68351001
68353316
68354779
68354076
68355014
68355041
68356112
68356551
68358504
6835993
68361286
68364530
68372985
68374361
68382126
68383530
68383544
68388345
68397177
68398805
68414338
68416170
68416322
68416342
68421606
68420898
68436684
68458304
68466141
68489213
68569064
68560142
68572466
68575504
68583866
68589561
68589504
68593778
68505843
68500810
68611616
68612015
68613142
68615412
68610811
68624367
68629516
68629935
68634205
68635153
68638115
68630280
68648453
68649451
68653673
68658395
68659941
68667984
68668003
68669295
68669319
68673953
68675052
68676504
68606199
68609469
68600999
68719183
68725807
68735588
68745952
68767936
68827015
68831614
68838305
68865594
68870587
68886393
68896034
68890262
68916527
68927403
68927006
68947639
68947810
68954247
68955059
68950587
68978364
68978615
68991755
68904454
68904026
68031656
68036262
68055200
69113708
69145189
69157618
691584
69169832
6917813
69179768
69180552
69192686
69195973
69211398
69227673
69228154
69229649
69233063
69241489
69245652
69247332
69240930
69251555
69252062
69257767
69261389
69260523
69271861
69281554
69283873
69359802
69366267
69384837
69391162
69390983
69308650
69412524
69415662
69416631
69417428
69418413
69431804
69435415
69435514
69435671
69436254
69436772
69447347
69440512
69451665
69455651
69456150
69456737
69465978
69469232
69469354
69469560
69460486
69460810
69481845
69493997
69496913
69498827
69401273
69405751
69406848
69408396
69513612
69517361
69520293
69555841
69617687
69658518
69668711
69660419
69689530
69691480
69691732
69698738
69690634
69604375
69712040
69713408
69715543
69716948
69719544
69725343
69725930
69728559
69720774
69735928
69738873
69738922
69730299
69742998
69743134
69744169
69745961
69740524
69740587
69751215
69752145
69756412
69758680
69761782
69761952
69762206
69766749
69767022
69772781
69778046
69787082
69792625
69790901
69818693
69810303
69823093
69847732
69802919
6992303
69946820
69949331
69966539
69969108
69960394
69977965
69978263
69982702
6998713
69989962
69991963
69992966
69995289
69997844
69990481
69906193
69908197
69908526
69908946
69909772
69012019
69013729
69016936
69017274
69021490
69020627
69033601
69030511
69041362
69041512
69041716
69045908
69046843
69049140
69056221
69057286
69062947
69072413
69073641
69078599
69084943
69009608
60111629
60115881
60129458
60167143
60199218
60237130
60241513
60247197
60249861
60240819
60257312
60261897
60265336
60265976
60267518
60274916
60277606
60279470
60289776
60293787
60295959
60296143
60296315
60297819
60299727
60311597
60314760
60315113
60315798
60317044
60318904
60318031
60324408
60329342
60341945
60344793
60346176
60340397
60353353
60366042
60367804
60369978
60371219
60376552
6038833
60307207
60307514
60308136
60309929
60300157
60300021
60416777
60422374
60432129
60445402
60451061
60458681
60551083
60558789
60560031
60560060
60579077
60586257
60580065
60598157
60614392
60614563
60616696
60616051
60621965
60624360
60625368
60626296
60628576
60629277
60632250
60632294
60634879
60638313
60639526
60639682
60639783
60630879
60644412
60646166
60646506
60640059
60661869
60672359
60674609
60675484
60691806
60603421
60719525
60729406
60742690
60751234
60759012
6076593
60772373
60817576
60825487
60834966
60858447
60863402
60865396
60860285
60872599
60883356
60885322
60886124
60808902
60800208
60800309
60922703
60927979
60931258
60934440
60938130
60943090
60955294
60956852
60957515
60973003
60976621
60980163
60997656
60052866
60000331
71122408
71123126
71137605
71147513
71154503
71164254
71166353
71168030
71174066
71176973
7118213
71193589
71103004
71210963
71222582
71228994
71241287
71240552
71263773
71270690
71350025
71364460
71372169
71386460
71393640
71394187
71394264
71396503
71398204
71399533
71308518
71411816
71412870
71413087
71410534
71425645
71426862
71436118
71456549
71450859
71463211
71464490
71460263
71475521
71485216
71492655
71490833
71404991
71408279
71514136
71515043
7157533
71640953
71654184
71659276
71659331
71659780
71674251
71677970
71680142
71680210
71698618
71690136
71601961
71604347
71605592
71606531
71607069
71712789
71717349
71732388
71735864
71757097
71750782
71776402
71779143
71786898
71798316
71701428
71830551
71923626
71937039
71930766
71947226
71949946
71952263
71956571
71958674
71962914
71972072
71973206
71976949
71979469
71981545
71988824
71988886
71989643
71991272
71991373
71992513
71902189
71902741
71905764
71906404
71908653
71900541
71011342
71011089
71012092
71016140
71018360
71021637
71025177
71028791
71029272
71029888
71020538
71033432
71035011
71040156
71053841
71054629
71068303
71073724
71079016
71095597
72119959
72125940
72138579
7219143
72190041
72223029
72226470
72229137
72246547
72248806
72240060
72251308
72252583
72256767
72259931
72261063
72262746
72263386
72273798
72279260
72281257
72282586
72286681
72287669
72288501
72288812
72289229
72280806
72292848
72294884
72298438
72299533
72201393
72203507
72204358
72205123
72207102
72209794
72200331
72314701
72316782
72310231
72322412
72327676
72328440
72346091
72348139
72349663
72340615
72340697
72353094
72355258
7238593
72387936
72389593
72302305
72418808
72419612
72424653
72451748
72403682
72407385
72514146
72518126
72524125
72533437
72539773
72552992
72553014
72563946
72566340
72569692
72571079
72572060
72576444
72577743
72579794
72579091
72583057
72586458
72587586
72591116
72594221
72595144
72595890
72596386
72590039
72503835
72504071
72505704
72509969
72615590
72610744
72622573
72634516
72641010
72643727
72647098
72640988
72652684
72657780
72650313
72664757
72684021
72680243
72604051
72793497
72797226
72797817
72790882
72833692
72838614
72838733
72830289
72830795
72851663
72861560
72863475
72866543
72871108
72870244
72893057
72911582
72915724
72915868
72926789
72955226
72956439
72981826
72991310
72903662
72016557
72044744
72040503
72055698
72050045
72072276
72084549
72094335
72097608
72098442
73112074
73114534
73121643
73127466
73120442
73134329
73138214
73138713
73144102
73147922
73153873
73157266
73158390
73164753
73171630
73172855
73257415
73267641
73278206
73282499
73284950
73286633
73280451
73280631
73294788
73295180
73295344
73296578
73297402
73205076
73207079
73319515
73319534
73325462
73326566
73329704
73331637
73332394
73333080
73330376
73342106
73344413
73346253
73351067
73359744
73372244
73377317
73302252
73302099
73307664
73307935
73308262
73418792
73419088
73524167
73527428
73527632
73529003
73547483
73540292
73553900
73554553
73554001
73557935
73563094
73568738
73560570
73575990
73577098
73578587
73586161
73590067
73507693
73508801
73509347
73500922
73615761
73619798
73610630
73623632
73642131
73642311
73643288
73651504
73655866
73669011
73711162
73726703
73704410
73839290
73840957
73851904
73869394
73884556
73885393
73891128
73893636
73894837
73894935
73897172
73898872
73801617
73802664
73805935
73807261
7380933
73922368
73922555
73924177
73926277
73920183
73930192
73942851
73945205
73972575
73981464
73909100
73086795
73086081
73087866
73089614
73089811
73089818
73092948
73093239
73097816
73003245
73003332
73006734
73009807
74111233
74113107
74115058
74121085
74120233
74131121
74131533
74132083
74133563
74139545
74140567
74151166
74153557
7415463
74154604
74157325
74150502
74150749
74164386
74165529
74168921
74171602
74172586
74172636
7417203
74174999
74177720
74170702
74186051
74187022
74189116
74194385
74196294
74199283
74106338
74107447
74211982
74217721
74229714
74231026
74243575
74245336
74267135
74350890
74370946
74381922
74388382
74389707
74380737
74303162
74303310
74306940
74412248
74412374
74417482
74417950
74421784
74421941
74428865
74429622
74444599
74445541
74445083
74447478
74449634
74453464
74453873
74454171
74454227
74457764
74462775
74473521
74476265
74485388
74489454
74491349
74493991
74490900
74401317
74400175
74515307
74521191
74523776
74526152
74528946
74520208
7455463
74501436
74610136
74636039
74653874
74659084
74661117
74663500
74667998
74671102
74676162
74685389
74685911
74698782
74714419
74714632
74716537
74718246
74726218
74734845
74738944
74752161
74766239
74703390
74707772
74816186
74840013
74878959
74870757
74884155
74898110
74804648
74924801
74951759
74952570
74954762
74955502
74972576
74978488
74978920
74988375
74995057
74013287
74046848
74049033
74007497
75126761
75127246
75131581
75134532
75138266
75130818
75141997
75149238
75161671
75168113
75173151
75176058
75178210
75178052
75185494
75192859
75193181
75195369
75103871
75105214
75107301
75109741
75100536
75214676
75217125
75221585
75221076
75225897
75231521
75245631
75266117
75276895
75286556
75288007
75293052
75318181
75329626
75332313
75335667
75384399
75425737
75428457
75436233
75443216
75440703
75455471
75450170
75463533
75464745
75467605
75476185
75479320
75484102
75485212
75488091
75480365
75480647
75493132
75493404
75496089
75497424
75499131
75499251
75499301
75401704
75402506
75403238
75403433
75408436
75408607
75408929
75511729
75516535
75516729
75516002
75517779
75519122
75525991
75535810
75536612
75547080
75556108
75550470
75566769
75560203
75587566
75580208
75501597
75626303
75645542
75665362
75698718
75715720
75723233
75724707
75727465
75736625
75755977
75756618
75759765
75750830
7576143
75765306
75767418
75767640
75760014
75775044
75777463
75777751
75783504
75788655
75789339
75780815
75792283
75796873
75702362
75811497
75822676
75834897
75830451
75843169
75858958
75860862
75860943
75924690
75978631
75970835
75982518
75980987
75991907
75997304
75907637
75022531
75023718
75026591
75020244
75032706
75044892
75040329
75052418
75054125
75054207
75056273
75056467
75057423
75050931
75067669
75073157
75078323
75078753
75095532
76125462
76152637
76184431
76227756
76262878
76270996
76285735
76288619
76208050
76313939
76327134
76327808
76329680
76332536
76334288
76337369
76330651
76357406
76361062
76382000
76387269
76392945
76398019
76414925
76541122
76560898
76579220
7650463
76618200
76624462
76643431
76666561
76685948
76688894
76694083
76698727
76772428
76781969
76701853
76706597
76700458
76813891
76837348
76841719
76855015
76850753
76881410
76886743
76022766
76032766
76038110
76045120
76045859
76058384
76063831
76068293
76072250
76074432
76076934
76078553
76083403
76085178
76087272
76087321
76080859
7609583
76096775
76098995
76003256
76005397
77111431
77131787
77145696
77160199
77183675
77286913
77200582
77316341
77322193
77326667
77336655
77336883
77342715
77356767
77357155
77360289
77376358
77377240
77377416
77382544
77382555
77394839
77396603
77397217
77390341
77301765
7743253
77437491
77459689
77473903
77474151
77406490
7758633
77500443
77612266
77617566
77621603
77633791
77630305
77642813
77643277
77653221
7766203
77674211
77681297
77684891
77685944
77687177
77697040
77736885
77746860
77759361
77788858
77788978
77794715
77796846
77702104
77815776
7781713
77917323
77918959
77923518
77929172
77920334
77920452
77943629
77945512
77950488
77968374
77972785
77975855
77993691
77999313
77901796
77906399
77909732
77010250
77046180
77047375
77048622
77057455
77078254
77087607
78111931
78131820
78185945
78186422
78215886
78217643
78217735
78222550
78225113
78236317
78238238
78242733
78245126
78249697
78249980
78240836
78255500
78258936
78261530
78262886
78263544
78265484
78260680
78273724
78274682
78276779
78291472
78292618
78290826
78311475
78327013
78328712
78358132
78373152
78389304
7842173
78431478
78443794
78470195
78481968
78486327
78489894
78499180
78499713
78513439
78579862
78590684
78504354
78611513
78623963
78633410
78645855
78684641
78718585
78733512
78750025
78766085
78811046
78819114
78810200
78831558
78836398
78838906
78839697
78844456
78840786
78855563
78862529
78860128
78870660
78881656
78922273
78988865
78903788
78904654
78032956
78032015
78036630
78038638
78039474
78030420
78030973
78046748
78051909
78057470
78059491
78066269
78067702
78071357
78077520
78085380
78087843
78094804
78097259
78098028
78003876
79119853
79110220
79110002
79146271
79186763
79219533
79283303
79284989
79291965
79296102
79313494
79332458
79366312
79366965
79367283
79360519
79378388
79370334
79370497
79412466
79471462
79480427
79563688
79569523
79579823
79570161
79585915
79590022
79621594
79623257
79632416
79639169
79630482
79653648
79656710
79657194
79694793
79606728
79726948
79728658
79743184
79813955
79834844
79840105
79859449
79879108
79884136
79891160
79800849
79914778
79924015
79920781
79951147
79971354
79900517
7906133
79001136
70142333
70156931
70186698
70222311
70234689
70280637
70295822
70205170
70323629
70326977
70352152
70476000
70497072
70499530
70522115
70550069
705014
70628157
70650549
70736332
70742156
70749271
70740910
70751377
70770825
70799781
70824848
70825897
70844266
70848954
70851294
70858855
70860907
70860043
70883815
70923409
70961091
70969336
70973127
70973061
70985130
70991773
70993435
70996668
70999696
70904524
70905899
70011267
70036705
70038935
70039242
70039736
70043346
70044948
70045505
70051094
70063512
70066065
70069822
70079475
70079982
70091065
70092003
70006341
81145119
81146865
81152834
81166643
81250668
81261953
81263958
81271362
81278397
81278457
81285664
81288514
81296490
81290653
81204346
81324906
81346501
81376942
81370414
81382008
81391995
81301391
81306160
81424785
81435110
81436852
81455296
81498516
81521504
81547163
81551080
81561214
81561577
81566491
81566619
81572490
81573847
81582973
81582087
81585333
81589522
81593932
81501584
81505888
81615627
81624567
81628568
81620210
81663000
81792765
81709877
81810397
81821129
81828367
81835046
81842728
81849737
81857165
81871448
81872654
81877928
81884099
81890391
81807669
81809397
81913236
81916087
81919470
81939273
81974919
81977851
81984328
81080710
81004514
81006231
82114798
82123563
82120048
82133973
82136643
82136897
82138470
82138957
82145983
82147563
82149777
82151421
82156448
82163266
82164675
82171622
82170854
82186785
82239550
82240443
82270056
82378720
82389438
82380166
82302384
82307918
82418566
82425038
82438105
82449100
82457880
82475480
82487412
82497467
82510033
82521829
82573809
82586304
82588964
82580699
82591611
82595757
82500920
82616223
82617872
82618489
82648442
82652244
82655561
82666970
82669889
82681593
82685060
82690626
82601571
82604000
82711231
82722399
82722811
82725836
82757528
82812578
82816584
82820971
82831773
82833238
82834245
82841242
82848493
828493
82856159
82872614
82882443
82885126
82888351
82888458
82892178
82896151
82890491
82808187
82808319
82911356
82914340
82916239
82921092
82923124
82939346
82968603
82974562
82979382
82068399
82071435
82088179
82091199
82098275
82007620
83110297
83121856
83127383
83135685
83136307
83143794
83144675
83146770
83147084
83148411
83140000
83150504
83173672
83174221
83190093
83101213
83107935
83236332
83256454
83274014
83314094
83332600
83334686
83341214
83342389
83355290
83357361
83367950
83369277
83369961
83372443
83379975
83384114
83385103
83388782
83393686
83397095
83308290
83411183
83416331
83419378
83425719
83436441
83445642
83447809
83447001
83462580
83463809
83474719
83478953
83487029
83491751
83498205
83499025
83530912
83566220
83586151
83589649
83593500
83599388
83506160
83614046
83622162
83626378
83633572
83634103
83653067
83668250
83660182
83671549
83694844
83695576
83713882
83716068
83717497
83855053
83857833
83862057
83866539
83874232
83875219
83876423
83879777
83870810
83882492
83883164
83809084
83912994
83913638
83914432
83924160
83928335
83929065
83931320
83933123
83933668
83945080
83951517
83954879
83956434
83968013
83972654
83970366
83985149
83986669
83987893
83996736
83014731
83020833
83081942
84110322
84139369
84155672
84150883
84167666
84167722
84171289
84176819
84179105
84185121
84212951
84218888
84247045
84343545
84382632
84387752
84300096
84411946
84421815
84422466
84426324
84437158
84457145
84465792
84471277
84475076
84483329
84480360
84496109
84402359
84580753
84618917
84631937
84635126
84636754
84639265
84639475
84649443
84653311
84657107
84664614
84667842
84668581
84669714
8467613
84695789
84696469
84607847
84718063
84727176
84758602
84771650
84824135
84830444
84830041
84854191
84859443
84850788
84850034
84862191
84883534
84884427
84886708
84889511
84892901
84894775
84897324
84804484
84805142
84800350
84913639
84913924
84916946
84927648
84928094
84931067
84932737
84951651
84954793
84964329
84907999
84044373
84040878
84064991
84089865
84080162
84096710
84097159
84007855
85114428
85115618
85123483
85123030
85146806
85140488
85150223
85150404
85168080
85186613
85192967
85193552
85219142
85253379
8527763
85278903
85313207
85315281
85321155
85324850
85320806
85331122
85333872
85348817
85340642
85353698
85356519
85358113
85358365
85365712
85382653
85388104
85389511
85389033
85392406
85412817
85422809
85420776
85435165
85439711
85441502
85445834
85449873
85452700
85450609
85450095
8546083
85480931
85562499
85572541
85579370
85583401
85585665
85591741
85591919
85599327
85616608
85627503
85631460
85636046
85637535
85652453
85653817
85654888
85689363
85602756
85753291
85815940
85858728
85862317
85872803
85890588
85961197
85974150
85984907
85080214
8509493
85001028
86147240
86174304
86186188
86189153
86198807
86104024
86218522
86313905
86314243
86321330
86328200
86344153
86344415
86359130
86363415
86363446
86369643
86360253
86360712
86371614
86372526
86375933
86383385
86383957
86391091
86398979
86413131
86420779
86437012
86469307
86552504
86558954
86569303
86577587
86578188
86581055
86507420
86507933
86508615
86508718
86500416
86614289
86615742
86616723
86619288
86627901
86628125
86628920
86633561
86664241
86660679
86673181
86674913
86689279
86694240
86811142
86822044
86827369
86833842
86847332
86853639
86856056
86864048
86872938
86873530
86881398
86888019
86889108
86925630
86935593
86955237
86055090
86059350
86061127
86062451
86072509
86074962
86090671
86001372
86004546
86005161
86007622
86009528
87111150
87111550
87115347
87117760
87123356
87123455
87124510
87125898
87132330
87137292
87138725
87143586
87159731
87160399
87171687
87181830
87183230
87189563
87210298
87210800
87226067
87291332
87290034
87201314
87208429
87208989
87322630
87331331
87331054
87335246
87338918
87339912
87352380
87352082
87353496
87355853
87358264
87362453
8736873
87376565
87377796
87378380
87382667
87388879
87396506
87399154
87301065
87427312
87435584
87454751
87535394
87543603
87556030
87562839
87565628
87567099
87583479
87587637
87587693
87592067
87593314
87594285
87590629
87506812
87626441
87635802
87638665
87647546
87651311
87676733
87684615
87685358
87757009
87768119
87780093
87790836
87843598
87845264
87840416
87866606
87886291
87920771
87946784
87951360
87950365
87950472
87961464
87962221
87963038
87966051
87979287
87986519
87996246
87906553
87900360
87022460
87061452
87066846
87079432
87096152
88175270
88177694
88170327
88195519
88196320
88107264
88109624
88211039
88219191
88210373
88224614
8822563
88227822
88228665
88228803
88233118
88242537
88240529
88261422
88261766
88279992
88283102
88283227
88286108
88286410
88325215
88416028
88436356
88436865
88437499
88438129
88443288
88440314
88452041
88462971
88477256
88478939
88488562
88494129
88498698
88490571
88403920
88407714
88407738
88531177
88538416
88577211
88658643
88672300
88688780
88698721
88713907
88719931
88725626
88726700
88733953
88734108
88739074
88742160
88747869
88752605
88755028
88756048
88750779
88761486
88765312
88768283
88776250
88770780
88790213
88822030
88827298
88932430
88946051
88949534
88958227
88950218
88988321
88993048
88998433
88906176
88909303
88029858
88038183
88063146
88073526
88074614
88008440
89166853
89177695
89179838
89104416
89106129
89213098
89278214
89288454
89288883
89333494
89344423
89412922
89427882
89428577
89465315
89409286
89409304
89516966
89517852
89519576
89542569
89547984
89555280
89557077
89559925
89647348
89652662
89654461
89655325
89664809
89666336
89667133
89672038
89673292
89674526
89682642
89686550
89601873
89605956
89714110
89722996
89729615
89742772
89746594
89748530
89752772
89789561
8978993
89815448
89943272
89943719
89964532
89965608
89967412
89968931
89975808
89976879
89980035
89996247
89908320
89016613
89048330
89071543
80159786
80167909
80174780
80176707
80190841
80224916
80225030
80227902
80235844
80235077
80230269
80242421
80243849
80246545
80248832
80240823
80258456
80274160
80277671
80203155
80337558
80382845
80440640
80458528
80464038
80478589
80482353
80482716
80484289
80489875
80498377
80490262
80490091
80405655
80512087
80516302
80518056
80519370
80519026
80523231
80531308
80575616
80578644
80503076
80659458
80696683
[truncated: 18,571 more chars]
